# Supplementary material for: The velvet spiders: an atlas of the Eresidae (Arachnida, Araneae)
Source: Zookeys. 2012 May 17;(195):1–144. doi: 10.3897/zookeys.195.2342 (PMC3361087; doi:10.3897/zookeys.195.2342)
Supplement: XML Treatment for Eresidae [file zookeys.195.2342-treatment1.xml]

<!DOCTYPE tp:taxon-treatment
  PUBLIC "-//TaxonX//DTD Taxonomic Treatment Publishing DTD v0 20100105//EN" "tax-treatment-NSO.dtd">
<tp:taxon-treatment xmlns:tp="http://www.plazi.org/taxpub"><tp:treatment-meta><mixed-citation publication-type="journal"><person-group><name><surname>Miller</surname><given-names>Jeremy A.</given-names></name><name><surname>Griswold</surname><given-names>Charles E.</given-names></name><name><surname>Scharff</surname><given-names>Nikolaj</given-names></name><name><surname>Řezáč</surname><given-names>Milan</given-names></name><name><surname>Szűts</surname><given-names>Tamás</given-names></name><name><surname>Marhabaie</surname><given-names>Mohammad</given-names></name></person-group><article-title>The velvet spiders: an atlas of the Eresidae (Arachnida, Araneae)</article-title><source>Zookeys</source><day>17</day><month>5</month><year>2012</year><volume>2012</volume><issue>195</issue><fpage>1</fpage><lpage>144</lpage><pub-id pub-id-type="doi">10.3897/zookeys.195.2342</pub-id></mixed-citation></tp:treatment-meta><tp:nomenclature><tp:taxon-name>
                        <tp:taxon-name-part taxon-name-part-type="family">Eresidae</tp:taxon-name-part>
                    <object-id xmlns:xlink="http://www.w3.org/1999/xlink" xlink:type="simple">http://species-id.net/wiki/Eresidae</object-id>
								</tp:taxon-name><tp:taxon-authority>C. L. Koch</tp:taxon-authority><tp:nomenclature-citation-list><tp:nomenclature-citation><tp:taxon-name>Chercheuses</tp:taxon-name><comment> (<tp:taxon-name>Erraticae</tp:taxon-name>) Walckenaer, 1802: 248; <xref ref-type="bibr" rid="B117">Walckenaer 1805</xref>: 21.</comment></tp:nomenclature-citation><tp:nomenclature-citation><tp:taxon-name>Eresidae</tp:taxon-name><comment> C. L. Koch, 1850: 70; <xref ref-type="bibr" rid="B102">Simon 1892</xref>: 248–254; <xref ref-type="bibr" rid="B64">Lehtinen 1967</xref>: 385–390; <xref ref-type="bibr" rid="B38">Griswold et al. 2005</xref>: 24–27.</comment></tp:nomenclature-citation></tp:nomenclature-citation-list></tp:nomenclature><tp:treatment-sec sec-type="Nomenclatural note"><title>Nomenclatural note.</title><p><xref ref-type="bibr" rid="B116">Walckenaer (1802)</xref> divided spiders into 18 “Famillies.” At this time, concepts of nomenclature were distinctly different from our modern understanding. All spider species were referred to by a binomen with “Aranea” as the genus regardless of “famillie” placement. Chercheuses (Erraticae) contained one species: <italic><tp:taxon-name>Aranea cinnaberina</tp:taxon-name></italic> (now <italic><tp:taxon-name>Eresus kollari</tp:taxon-name></italic>). Because Walckenaer’s family name was not formed from the stem name of the type genus, it was not considered valid once international codes of nomenclature were adopted starting in 1905 (<xref ref-type="bibr" rid="B44">International Commission on Zoological Nomenclature 1905</xref>). For an enlightening discussion of Walckenaer’s and related systems of spider classification, see <xref ref-type="bibr" rid="B21">Edwards (2011)</xref>.</p></tp:treatment-sec><tp:treatment-sec sec-type="Diagnosis"><title>Diagnosis.</title><p>Distinguished from other three-clawed, eight-eyed, cribellate entelegyne spiders except <tp:taxon-name>Penestomidae</tp:taxon-name> by their subrectangular carapace and clypeal hood; distinguished from <tp:taxon-name>Penestomidae</tp:taxon-name> by the absence of an RTA on the male palpal tibia, the absence of a median apophysis arising from the palpal tegulum, the absence of a posterior lobe of the epigynum (the posterior lobe is a separate plate in <tp:taxon-name>Penestomidae</tp:taxon-name>; compare <xref ref-type="fig" rid="F45">Figs 45A</xref>, <xref ref-type="fig" rid="F93">93A</xref> with <xref ref-type="bibr" rid="B71">Miller et al. 2010b</xref>: fig. 8A), and the absence of a tapetum in the indirect eyes. The eye arrangement in <tp:taxon-name>Eresidae</tp:taxon-name> is distinctive, with a straight anterior eye row and strongly recurved posterior eye row, with the median eyes close together, the ALE near the anterior lateral corners of the carapace, and the PLE position on the carapace at least 0.2 (<xref ref-type="fig" rid="F8">Figs 8B, D, F, H, J, L</xref>, <xref ref-type="fig" rid="F9">9B, D, F, H, J, L</xref>, <xref ref-type="fig" rid="F10">10 B, D, F, H, J, L</xref>, <xref ref-type="fig" rid="F11">11B, D, F, H, J, L</xref>); by contrast, <tp:taxon-name>Penestomidae</tp:taxon-name> have the anterior eyes subequally spaced with the ALE placed about midway between the center and the corners of the carapace (<xref ref-type="bibr" rid="B71">Miller et al. 2010b</xref>: fig. 1C), and the PLE position on the carapace ca. 0.1.</p></tp:treatment-sec><tp:treatment-sec sec-type="Description"><title>Description.</title><p><italic>Somatic morphology</italic>:Carapace subrectangular in dorsal view; cephalic region may be strongly raised. Eight eyes in two rows, posterior eye row strongly recurved so that the PLE are set far back from the others (<xref ref-type="fig" rid="F8">Figs 8B, D, F, H, J, L</xref>, <xref ref-type="fig" rid="F9">9B, D, F, H, J, L</xref>, <xref ref-type="fig" rid="F10">10 B, D, F, H, J, L</xref>, <xref ref-type="fig" rid="F11">11B, D, F, H, J, L</xref>). Tapetum absent from eyes. The anterior-median part of carapace extended ventrally into a clypeal hood (<xref ref-type="fig" rid="F8">Figs 8A, C, E, G, I, K</xref>, <xref ref-type="fig" rid="F9">9A, C, E, G, I, K</xref>, <xref ref-type="fig" rid="F10">10A, C, E, G, I, K</xref>, <xref ref-type="fig" rid="F11">11A, C, E, G, I, K</xref>). Two or more setal morphologies typically present appearing as dark and white setae in museum specimens (<xref ref-type="fig" rid="F35">Figs 35B</xref>, <xref ref-type="fig" rid="F81">81D</xref>, <xref ref-type="fig" rid="F91">91B</xref>). Chelicerae robust, may be contiguous (<xref ref-type="fig" rid="F19">Fig. 19G</xref>) or excavated mesally (<xref ref-type="fig" rid="F68">Fig. 68F</xref>), distal anterior part with dense cluster of strong setae near fang (<xref ref-type="fig" rid="F28">Fig. 28C</xref>), usually with boss (<xref ref-type="fig" rid="F28">Figs 28B</xref>, <xref ref-type="fig" rid="F46">46B</xref>, <xref ref-type="fig" rid="F56">56E</xref>, but see <xref ref-type="fig" rid="F56">56C</xref>); large single keel anterior to fang, may be serrate, with series of small denticles leading towards base of fang; there is no distinct fang furrow (<xref ref-type="fig" rid="F34">Figs 34F</xref>, <xref ref-type="fig" rid="F91">91F</xref>). Female palp with tarsal claw <!--PageBreak-->(<xref ref-type="fig" rid="F92">Fig. 92F</xref>). Legs usually short with two rows of trichobothria on tibiae and one distal trichobothrium on metatarsi. Bothria have series of transverse grooves proximally (<xref ref-type="fig" rid="F25">Figs 25D</xref>, <xref ref-type="fig" rid="F38">38B</xref>, <xref ref-type="fig" rid="F45">45E</xref>, <xref ref-type="fig" rid="F92">92B</xref>). Tarsal organ small, capsulate, and positioned near the distal tip (<xref ref-type="fig" rid="F38">Figs 38A</xref>, <xref ref-type="fig" rid="F46">46D</xref>, <xref ref-type="fig" rid="F92">92A</xref>). Major and median claws with series of teeth (<xref ref-type="fig" rid="F38">Figs 38C</xref>, <xref ref-type="fig" rid="F92">92C</xref>). Linear calamistrum occupies entire length of metatarsus IV (<xref ref-type="fig" rid="F25">Figs 25E</xref>, <xref ref-type="fig" rid="F38">38D</xref>, <xref ref-type="fig" rid="F46">46E</xref>, <xref ref-type="fig" rid="F92">92D</xref>), with a dorsal patch of smaller calamistral setae (i.e., with lines of teeth, <xref ref-type="fig" rid="F25">Figs 25F</xref>, <xref ref-type="fig" rid="F31">31F</xref>, <xref ref-type="fig" rid="F38">38E</xref>, <xref ref-type="fig" rid="F46">46F</xref>, <xref ref-type="fig" rid="F67">67F</xref>, <xref ref-type="fig" rid="F82">82F</xref>, <xref ref-type="fig" rid="F92">92E</xref>). In some eresids, the line of primary calamistrum setae is not clearly distinguishable from the dorsal patch (<xref ref-type="fig" rid="F25">Figs 25F</xref>, <xref ref-type="fig" rid="F31">31F</xref>, <xref ref-type="fig" rid="F46">46F</xref>, <xref ref-type="fig" rid="F67">67F</xref>).<!--PageBreak--> Abdomen generally oblong with distinct dorsal sigilla (<xref ref-type="fig" rid="F3">Figs 3I</xref>, <xref ref-type="fig" rid="F4">4H</xref>, <xref ref-type="fig" rid="F19">19A</xref>, <xref ref-type="fig" rid="F47">47I</xref>, <xref ref-type="fig" rid="F89">89E</xref>). Posterior respiratory system comprises four simple tracheal tubes (<xref ref-type="bibr" rid="B59">Lamy 1902</xref>; CEG, pers. obs. <italic><tp:taxon-name>Stegodyphus</tp:taxon-name></italic> and <italic><tp:taxon-name>Dresserus</tp:taxon-name></italic>).</p><p><italic>Male palp</italic>: Male palpal tibia without apophysis, with two rows of trichobothria (<xref ref-type="fig" rid="F27">Figs 27F</xref>, <xref ref-type="fig" rid="F34">34E</xref>, <xref ref-type="fig" rid="F55">55F</xref>). Palpal bulb with sclerotized conductor that interacts with spiral embolus (<xref ref-type="fig" rid="F27">Figs 27C</xref>, <xref ref-type="fig" rid="F34">34D</xref>, <xref ref-type="fig" rid="F41">41F</xref>, <xref ref-type="fig" rid="F90">90D</xref>), expansion occurs in both the basal and median haematodochae (<xref ref-type="fig" rid="F12">Figs 12F</xref>, <xref ref-type="fig" rid="F13">13C, F</xref>, <xref ref-type="fig" rid="F15">15C, L</xref>). Axis of spiral typically proximal-distal <!--PageBreak-->with embolus encircling distal part (<xref ref-type="fig" rid="F12">Figs 12B</xref>, <xref ref-type="fig" rid="F13">13B, H, J</xref>, <xref ref-type="fig" rid="F14">14I</xref>, <xref ref-type="fig" rid="F15">15B, H, K</xref>), occasionally more or less ventral-dorsal with embolus encircling ventral part (<italic><tp:taxon-name>Dresserus</tp:taxon-name></italic> and <italic><tp:taxon-name>Gandanameno</tp:taxon-name></italic>; <xref ref-type="fig" rid="F12">Figs 12G</xref>, <xref ref-type="fig" rid="F13">13D</xref>, <xref ref-type="fig" rid="F33">33I–K</xref>, <xref ref-type="fig" rid="F48">48A–F</xref>).<!--PageBreak--></p><fig id="F12" position="float" orientation="portrait"><label>Figure 12.</label><caption><p><bold>A–L</bold> Left male palpi of eresid species, photomicrographs. <bold>A–C</bold> <italic><tp:taxon-name>Adonea fimbriata</tp:taxon-name></italic> from Algeria-Morocco (MR012, MR) <bold>D–F</bold> <italic><tp:taxon-name>Dorceus fastuosus</tp:taxon-name></italic> from Mashabin Sand Dunes, Israel (MR006, HUJ) <bold>G–I</bold> <italic><tp:taxon-name>Dresserus</tp:taxon-name></italic> sp. from Manga Forest Reserve, Tanzania <bold>J–L</bold> <italic><tp:taxon-name>Eresus walckenaeri</tp:taxon-name></italic> from Leptokaryas, Greece (MR020, MR) <bold>A, D, G, J</bold> prolateral view <bold>B, E, K</bold> retrolateral view <bold>H</bold> ventral view <bold>C, F, I, L</bold> expanded palp. <bold>BH</bold> basal haematodocha <bold>MH</bold> median haematodocha.</p></caption><graphic xmlns:xlink="http://www.w3.org/1999/xlink" xlink:href="ZooKeys-195-001-g012.jpg" position="float" orientation="portrait" xlink:type="simple"/></fig><fig id="F13" position="float" orientation="portrait"><label>Figure 13.</label><caption><p><bold>A–L</bold> Left male palpi of eresid species, photomicrographs. <bold>A–C</bold> <italic><tp:taxon-name>Eresus kollari</tp:taxon-name></italic> from res. Radotinske udoli, Czechia (MR007, MR) <bold>D–F</bold> <italic><tp:taxon-name>Gandanameno</tp:taxon-name></italic> sp. from Van Riebeeck Park, Western Cape, South Africa (CASENT 9023763, CAS) <bold>G–I</bold> <italic><tp:taxon-name>Loureedia annulipes</tp:taxon-name></italic> from Haluqim Ridge, Israel (PET03, MR) <bold>J, K</bold> <italic><tp:taxon-name>Paradonea striatipes</tp:taxon-name></italic> from Otjivasandu (NMN), Namibia <bold>L</bold> <italic><tp:taxon-name>Paradonea splendens</tp:taxon-name></italic> from Sunnyside, South Africa (C1076, SAM) <bold>A, D, G, J, L</bold> prolateral view <bold>B, H, K</bold> retrolateral view <bold>E</bold> ventral view <bold>C, F, I</bold> expanded palp. <bold>BH</bold> basal haematodocha <bold>MH</bold> median haematodocha.</p></caption><graphic xmlns:xlink="http://www.w3.org/1999/xlink" xlink:href="ZooKeys-195-001-g013.jpg" position="float" orientation="portrait" xlink:type="simple"/></fig><fig id="F14" position="float" orientation="portrait"><label>Figure 14.</label><caption><p><bold>A–L</bold> Left male palpi of <italic><tp:taxon-name>Paradonea</tp:taxon-name></italic> species, photomicrographs. <bold>A</bold> <italic><tp:taxon-name>Paradonea splendens</tp:taxon-name></italic> from Sunnyside, South Africa (C1076, SAM) <bold>B, C</bold> <italic><tp:taxon-name>Paradonea variegata</tp:taxon-name></italic> from Breekkierie Dunes, Northern Cape, South Africa (C1062, SAM) <bold>D–I</bold> <italic><tp:taxon-name>Paradonea parva</tp:taxon-name></italic> <bold>D–F</bold> holotype from junction of Marico and Crocodile Rivers, South Africa (B3701, SAM) <bold>G–I</bold> from 4 km N of Hopetown, Northern Cape, South Africa (AcAT 97/988, NCA) <bold>J–L</bold> <italic><tp:taxon-name>Paradonea presleyi</tp:taxon-name></italic> sp. n. holotype from Falcon College, Zimbabwe (CASENT 9039236, CAS) <bold>A, C, F, I, L</bold> retrolateral view <bold>B, D, G, J</bold> prolateral view <bold>E, H, K</bold> ventral view.</p></caption><graphic xmlns:xlink="http://www.w3.org/1999/xlink" xlink:href="ZooKeys-195-001-g014.jpg" position="float" orientation="portrait" xlink:type="simple"/></fig><fig id="F15" position="float" orientation="portrait"><label>Figure 15.</label><caption><p><bold>A–L</bold> Left male palpi of eresid species, photomicrographs. <bold>A–C</bold> <italic><tp:taxon-name>Seothyra henscheli</tp:taxon-name></italic> from Gobabeb Station, Namibia (SMN 40828, NMN) <bold>D, F</bold> <italic><tp:taxon-name>Stegodyphus lineatus</tp:taxon-name></italic> <bold>D–E</bold> from Negev, Israel (MR) <bold>F</bold> from Nengrahar, Afghanistan (MR010, MR) <bold>G–I</bold> <italic><tp:taxon-name>Stegodyphus mimosarum</tp:taxon-name></italic> from Forêt d'Analalava, Fianarantsoa, Madagascar (CASENT 9015950, CAS) <bold>J–L</bold> <italic><tp:taxon-name>Stegodyphus sarasinorum</tp:taxon-name></italic> from 7.5 km E PwintPhyu, Magway Division, Myanmar (CASENT 9019370, CAS) <bold>A, D, G, J</bold> prolateral view <bold>B, E, H, K</bold> retrolateral view <bold>C, F, I, L</bold> expanded palp. <bold>BH</bold> basal haematodocha <bold>MH</bold> median haematodocha.</p></caption><graphic xmlns:xlink="http://www.w3.org/1999/xlink" xlink:href="ZooKeys-195-001-g015.jpg" position="float" orientation="portrait" xlink:type="simple"/></fig><fig id="F16" position="float" orientation="portrait"><label>Figure 16.</label><caption><p><bold>A–L</bold> Epigyna of eresid species, photomicrographs. <bold>A, D</bold> <italic><tp:taxon-name>Adonea fimbriata</tp:taxon-name></italic>; A from Mehav Am village, Israel (MR003, MR) <bold>D</bold> from Wadi Mashash, Israel (MR013, HUJ) <bold>B, E</bold> <italic><tp:taxon-name>Dorceus fastuosus</tp:taxon-name></italic> from Mashabim sand dunes, Israel (MR002, MR) <bold>C, F</bold> <italic><tp:taxon-name>Dresserus</tp:taxon-name></italic> sp. from Klein Kariba, South Africa (CASENT 9025745, CAS) <bold>G, J</bold> <italic><tp:taxon-name>Eresus walckenaeri</tp:taxon-name></italic> from 5 km south of Monemvasia, Lakonia, Greece (ZMUC 00012903, ZMUC) <bold>H, K</bold> <italic><tp:taxon-name>Eresus kollari</tp:taxon-name></italic> from res. Radotinske udoli, Czechia (MR016, MR) <bold>I, L</bold> <italic><tp:taxon-name>Eresus sandaliatus</tp:taxon-name></italic> from SE of Silkeborg, Denmark (CASENT 9039243, CAS) <bold>A–C, G–I</bold> ventral view<bold>D–F, J–L</bold> dorsal view, cleared. <bold>CD</bold> copulatory duct <bold>ML</bold> median lobe <bold>S</bold> spermatheca <bold>SH</bold> spermathecal head.</p></caption><graphic xmlns:xlink="http://www.w3.org/1999/xlink" xlink:href="ZooKeys-195-001-g016.jpg" position="float" orientation="portrait" xlink:type="simple"/></fig><p><italic>Female genitalia</italic>: Epigynum present with entelegyne configuration, one pair of spermathecae (typically in a posterior position except in <italic><tp:taxon-name>Dresserus</tp:taxon-name></italic> and <italic><tp:taxon-name>Gandanameno</tp:taxon-name></italic>, where they are anterior), and spermathecal heads (typically in an anterior position and far from the spermathecae except in <italic><tp:taxon-name>Dresserus</tp:taxon-name></italic> and <italic><tp:taxon-name>Gandanameno</tp:taxon-name></italic>, where they are adjacent to the spermathecae; <xref ref-type="fig" rid="F16">Figs 16D–F, J–L</xref>, <xref ref-type="fig" rid="F17">17D–F</xref>, <xref ref-type="fig" rid="F18">18D–F, J–L</xref>, <xref ref-type="fig" rid="F22">22B</xref>, <xref ref-type="fig" rid="F29">29D</xref>, <xref ref-type="fig" rid="F37">37E</xref>, <xref ref-type="fig" rid="F42">42D</xref>, <xref ref-type="fig" rid="F45">45B</xref>, <xref ref-type="fig" rid="F59">59C</xref>, <xref ref-type="fig" rid="F65">65B</xref>, <xref ref-type="fig" rid="F76">76B</xref>, <xref ref-type="fig" rid="F82">82B</xref>, <xref ref-type="fig" rid="F86">86B</xref>, <xref ref-type="fig" rid="F93">93B</xref>); posterior lobe absent (compare <xref ref-type="fig" rid="F45">Figs 45A</xref>, <xref ref-type="fig" rid="F93">93A</xref> with <xref ref-type="bibr" rid="B71">Miller et al. 2010b</xref>: fig. 8A).</p><fig id="F17" position="float" orientation="portrait"><label>Figure 17.</label><caption><p><bold>A–F</bold> Epigyna of <italic><tp:taxon-name>Gandanameno</tp:taxon-name></italic> sp., photomicrographs. <bold>A, D</bold> from Iringa, Tanzania (ZMUC 19970517, ZMUC) <bold>B, E</bold> from Kommetjie, Western Cape, South Africa (CASENT 9039241, CAS), note broken embolus left in female reproductive system <bold>C, F</bold> from Port Elizabeth, South Africa (port-3325, ZMHB) <bold>A–C</bold> ventral view <bold>D–F</bold> dorsal view, cleared. <bold>CD</bold> copulatory duct <bold>S</bold> spermatheca <bold>SH</bold> spermathecal head.</p></caption><graphic xmlns:xlink="http://www.w3.org/1999/xlink" xlink:href="ZooKeys-195-001-g017.jpg" position="float" orientation="portrait" xlink:type="simple"/></fig><fig id="F18" position="float" orientation="portrait"><label>Figure 18.</label><caption><p><bold>A–L</bold> Epigyna of eresid species, photomicrographs. <bold>A, D</bold> <italic><tp:taxon-name>Loureedia annulipes</tp:taxon-name></italic> from Wadi Mashash, Negev, Israel (MR019, MR) <bold>B, E</bold> <italic><tp:taxon-name>Paradonea variegata</tp:taxon-name></italic> from Steinkopf, Northern Cape, South Africa (ZMB 26964, ZMHB) <bold>C, F</bold> <italic><tp:taxon-name>Seothyra henscheli</tp:taxon-name></italic>; C from Kuiseb River, Gobabeb, Namibia (SMN 46627, NMN) <bold>F</bold> from Sout Rivier, Namibia (CASENT 9039242, CAS) <bold>G, J</bold> <italic><tp:taxon-name>Stegodyphus lineatus</tp:taxon-name></italic> from Belkis, near Birecor, Turkey (MR015, MR) <bold>H, K</bold> <italic><tp:taxon-name>Stegodyphus mimosarum</tp:taxon-name></italic> <bold>H</bold> from Forêt d'Analalava, Fianarantsoa, Madagascar (CASENT 9015950, CAS) <bold>K</bold> from Réserve Spéciale de Cap Sainte Marie, Toliara, Madagascar (CASENT 9012844, CAS) <bold>I, L</bold> <italic><tp:taxon-name>Stegodyphus sarasinorum</tp:taxon-name></italic> from 7.5 km E PwintPhyu, Magway Division, Myanmar (CASENT 9019370, CAS) <bold>A–C, G–I</bold> ventral view <bold>D–F, J–L</bold> dorsal view, cleared. <bold>AL</bold> anterior lobe <bold>ML</bold> median lobe <bold>S</bold> spermatheca <bold>SH</bold> spermathecal head.</p></caption><graphic xmlns:xlink="http://www.w3.org/1999/xlink" xlink:href="ZooKeys-195-001-g018.jpg" position="float" orientation="portrait" xlink:type="simple"/></fig><p><!--PageBreak--><italic>Spinneret spigot morphology</italic>: ALS typically with multiple MAP (absent in <italic><tp:taxon-name>Seothyra</tp:taxon-name></italic>, <xref ref-type="fig" rid="F77">Figs 77B</xref>, <xref ref-type="fig" rid="F78">78B</xref>) and a field of PI (<xref ref-type="fig" rid="F36">Figs 36B</xref>, <xref ref-type="fig" rid="F94">94B</xref>). PMS with one to several mAP and a field of AC, occasionally elongated and divided into two lobes (female <italic><tp:taxon-name>Dresserus</tp:taxon-name></italic> and <italic><tp:taxon-name>Gandanameno</tp:taxon-name></italic>, <xref ref-type="fig" rid="F36">Figs 36C</xref>, <xref ref-type="fig" rid="F57">57A, C</xref>), CY present (<xref ref-type="fig" rid="F36">Figs 36C–D</xref>, <xref ref-type="fig" rid="F57">57C</xref>, <xref ref-type="fig" rid="F58">58E</xref>) or uncertain. PLS with field of AC, MS positioned on dorsal part adjacent to ALS far from rest of field, may be accompanied by one (<italic><tp:taxon-name>Dorceus</tp:taxon-name></italic>, <xref ref-type="fig" rid="F30">Figs 30F</xref>, <xref ref-type="fig" rid="F32">32F</xref>) or two (<italic><tp:taxon-name>Eresus sandaliatus</tp:taxon-name></italic> group, <italic><tp:taxon-name>Loureedia</tp:taxon-name></italic> gen. n., <italic><tp:taxon-name>Seothyra</tp:taxon-name></italic>, <italic><tp:taxon-name>Stegodyphus</tp:taxon-name></italic>, <xref ref-type="fig" rid="F67">Figs 67D</xref>,<!--PageBreak--> <xref ref-type="fig" rid="F87">87D</xref>, <xref ref-type="fig" rid="F95">95E</xref>) flanking AC (no MS-flanking AC in at least <italic><tp:taxon-name>Dresserus</tp:taxon-name></italic> and <italic><tp:taxon-name>Gandanameno</tp:taxon-name></italic>, <xref ref-type="fig" rid="F36">Figs 36E</xref>, <xref ref-type="fig" rid="F57">57D</xref>, <xref ref-type="fig" rid="F58">58C</xref>, <xref ref-type="fig" rid="F61">61B–C</xref>). Cribellum present with median division in most genera (<xref ref-type="fig" rid="F57">Figs 57E</xref>, <xref ref-type="fig" rid="F77">77E</xref>, <xref ref-type="fig" rid="F87">87A</xref>, <xref ref-type="fig" rid="F94">94A, E</xref>), each half subdivided in <italic><tp:taxon-name>Dresserus</tp:taxon-name></italic> (<xref ref-type="fig" rid="F36">Fig. 36F</xref>). Multiple epiandrous gland spigots present in male (<xref ref-type="fig" rid="F22">Figs 22E–F</xref>, <xref ref-type="fig" rid="F28">28D</xref>, <xref ref-type="fig" rid="F39">39F</xref>, <xref ref-type="fig" rid="F45">45F</xref>, <xref ref-type="fig" rid="F61">61E–F</xref>, <xref ref-type="fig" rid="F65">65F</xref>, <xref ref-type="fig" rid="F74">74E–F</xref>, <xref ref-type="fig" rid="F80">80E–F</xref>, <xref ref-type="fig" rid="F85">85E–F</xref>, <xref ref-type="fig" rid="F93">93F</xref>).</p></tp:treatment-sec><tp:treatment-sec sec-type="Phylogeny"><title>Phylogeny.</title><p>Our phylogenetic analysis is a modest expansion of <xref ref-type="bibr" rid="B70">Miller et al. (2010a)</xref> and the topology is congruent with the earlier study. The additions to the new analysis are two specimens of <italic><tp:taxon-name>Paradonea variegata</tp:taxon-name></italic> and twenty more specimens of <italic><tp:taxon-name>Gandanameno</tp:taxon-name></italic>. As reported previously, <tp:taxon-name>Eresidae</tp:taxon-name> is divided into two major clades: one consisting of <italic><tp:taxon-name>Seothyra</tp:taxon-name></italic>, <italic><tp:taxon-name>Dresserus</tp:taxon-name></italic>, and <italic><tp:taxon-name>Gandanameno</tp:taxon-name></italic>, the other containing the remaining genera including <italic><tp:taxon-name>Paradonea</tp:taxon-name></italic> (<xref ref-type="fig" rid="F51">Figs 51, S1</xref>). In our topology, <italic><tp:taxon-name>Paradonea</tp:taxon-name></italic> sits on a long branch sister to a clade consisting of <italic><tp:taxon-name>Eresus</tp:taxon-name></italic>, <italic><tp:taxon-name>Adonea</tp:taxon-name></italic>, <italic><tp:taxon-name>Loureedia</tp:taxon-name></italic> gen. n., and <italic><tp:taxon-name>Dorceus</tp:taxon-name></italic>; <italic><tp:taxon-name>Stegodyphus</tp:taxon-name></italic> is sister to this five-genus clade. Note that our exemplar for <italic><tp:taxon-name>Paradonea</tp:taxon-name></italic> is not the type species and the monophyly of this genus is uncertain. Our focus on sequencing <italic><tp:taxon-name>Gandanameno</tp:taxon-name></italic> was designed to elucidate species limits within the genus, in combination with morphological data (<xref ref-type="fig" rid="F50">Figs 50, S2, S3</xref>). These results are discussed further in the section on <italic><tp:taxon-name>Gandanameno</tp:taxon-name></italic>, below.</p></tp:treatment-sec><tp:treatment-sec sec-type="Key to genera of Eresidae"><title>Key to genera of <tp:taxon-name>Eresidae</tp:taxon-name></title><p>(note: females of <italic><tp:taxon-name>Paradonea striatipes</tp:taxon-name></italic> Lawrence, 1968, <italic><tp:taxon-name>Paradonea splendens</tp:taxon-name></italic> (Lawrence, 1936), <italic><tp:taxon-name>Paradonea parva</tp:taxon-name></italic> (Tucker, 1920), and <italic><tp:taxon-name>Paradonea presleyi</tp:taxon-name></italic> sp. n. are unknown)</p><table-wrap content-type="key" position="float" orientation="portrait"><table><tbody><tr><td rowspan="1" colspan="1">1a</td><td rowspan="1" colspan="1">Median eyes small, subequal in size, and no more than slightly overlapping on vertical axis (<xref ref-type="fig" rid="F8">Figs 8E, G</xref>, <xref ref-type="fig" rid="F10">10I, K</xref>). ALS enlarged, extensible, PLS reduced (<xref ref-type="fig" rid="F32">Figs 32A</xref>, <xref ref-type="fig" rid="F72">72D, H</xref>, <xref ref-type="fig" rid="F77">77A</xref>, <xref ref-type="fig" rid="F78">78A</xref>)</td><td rowspan="1" colspan="1">2<!--PageBreak--></td></tr><tr><td rowspan="1" colspan="1">1b</td><td rowspan="1" colspan="1">PME larger than AME (<xref ref-type="fig" rid="F8">Fig. 8A</xref>) or if nearly equal in size then significantly overlapping on vertical axis (<xref ref-type="fig" rid="F11">Fig. 11A</xref>). ALS no more than slightly longer than PLS (<xref ref-type="fig" rid="F36">Figs 36A</xref>, <xref ref-type="fig" rid="F57">57A</xref>, <xref ref-type="fig" rid="F94">94A</xref>)</td><td rowspan="1" colspan="1">3</td></tr><tr><td rowspan="1" colspan="1">2a</td><td rowspan="1" colspan="1">Cephalic region longer than wide (<xref ref-type="fig" rid="F10">Figs 10J</xref>, <xref ref-type="fig" rid="F72">72A, E</xref>). Male leg I enlarged (<xref ref-type="fig" rid="F72">Figs 72A</xref>, <xref ref-type="fig" rid="F74">74A</xref>). Palpal conductor highly variable and elaborate, usually longer than tegular division (<xref ref-type="fig" rid="F15">Figs 15B</xref>, <xref ref-type="fig" rid="F72">72J</xref>, <xref ref-type="fig" rid="F73">73A, B</xref>; see also <xref ref-type="bibr" rid="B16">Dippenaar-Schoeman 1990</xref>). Median lobe of epigynum clearly longer than wide with a central constriction (<xref ref-type="fig" rid="F18">Figs 18C</xref>, <xref ref-type="fig" rid="F76">76A</xref>)</td><td rowspan="1" colspan="1"><italic><tp:taxon-name>Seothyra</tp:taxon-name></italic></td></tr><tr><td rowspan="1" colspan="1">2b</td><td rowspan="1" colspan="1">Cephalic region wider than long (<xref ref-type="fig" rid="F8">Figs 8F, H</xref>, <xref ref-type="fig" rid="F26">26A, E</xref>, <xref ref-type="fig" rid="F29">29B</xref>). Male legs I and II subequal (<xref ref-type="fig" rid="F26">Fig. 26A</xref>). Palpal conductor a simple spiral, shorter than tegular division (<xref ref-type="fig" rid="F26">Figs 26I</xref>, <xref ref-type="fig" rid="F27">27A</xref>). Median lobe of epigynum wider than long with more or less straight, converging lateral margins (<xref ref-type="fig" rid="F16">Figs 16B</xref>, <xref ref-type="fig" rid="F29">29C</xref>)</td><td rowspan="1" colspan="1"><italic><tp:taxon-name>Dorceus</tp:taxon-name></italic></td></tr><tr><td rowspan="1" colspan="1">3a</td><td rowspan="1" colspan="1">Median eyes separated on horizontal axis by ca. half of one AME diameter or more (<xref ref-type="fig" rid="F10">Figs 10A</xref>, <xref ref-type="fig" rid="F11">11A</xref>)</td><td rowspan="1" colspan="1">4</td></tr><tr><td rowspan="1" colspan="1">3b</td><td rowspan="1" colspan="1">Median eyes no more than slightly separated on horizontal axis (<xref ref-type="fig" rid="F9">Figs 9A, I</xref>, <xref ref-type="fig" rid="F10">10G</xref>)</td><td rowspan="1" colspan="1">7</td></tr><tr><td rowspan="1" colspan="1">4a</td><td rowspan="1" colspan="1">PME position ca. 0.44, cephalic region trapezoidal, much wider anteriorly than posteriorly (<xref ref-type="fig" rid="F10">Figs 10D</xref>, <xref ref-type="fig" rid="F68">68D</xref>) with straight posterior margin that overhangs thoracic region</td><td rowspan="1" colspan="1"><italic><tp:taxon-name>Paradonea splendens</tp:taxon-name></italic></td></tr><tr><td rowspan="1" colspan="1">4b</td><td rowspan="1" colspan="1">PME position &lt; 0.3, cephalic region subtriangular with round posterior margin (<xref ref-type="fig" rid="F68">Figs 68A</xref>, <xref ref-type="fig" rid="F79">79A, E</xref>) that does not overhang thoracic region</td><td rowspan="1" colspan="1">5</td></tr><tr><td rowspan="1" colspan="1">5a</td><td rowspan="1" colspan="1">Median eyes not overlapping on vertical axis, ALE much smaller than PLE (ALE/PLE ca. 0.3; <xref ref-type="fig" rid="F10">Figs 10A</xref>, <xref ref-type="fig" rid="F68">68C</xref>)</td><td rowspan="1" colspan="1"><italic><tp:taxon-name>Paradonea striatipes</tp:taxon-name></italic></td></tr><tr><td rowspan="1" colspan="1">5b</td><td rowspan="1" colspan="1">Median eyes significantly overlapping on vertical axis, ALE more than half the diameter of the PLE (<xref ref-type="fig" rid="F11">Fig. 11E</xref>)</td><td rowspan="1" colspan="1">6</td></tr><tr><td rowspan="1" colspan="1">6a</td><td rowspan="1" colspan="1">Clypeal hood long, acute (<xref ref-type="fig" rid="F11">Figs 11E</xref>, <xref ref-type="fig" rid="F81">81A</xref>)</td><td rowspan="1" colspan="1"><italic><tp:taxon-name>Stegodyphus</tp:taxon-name></italic></td></tr><tr><td rowspan="1" colspan="1">6b</td><td rowspan="1" colspan="1">Clypeal hood short, ca. 90° (<xref ref-type="fig" rid="F71">Fig. 70I</xref>)</td><td rowspan="1" colspan="1"><italic><tp:taxon-name>Paradonea presleyi</tp:taxon-name></italic> sp. n.</td></tr><tr><td rowspan="1" colspan="1">7a</td><td rowspan="1" colspan="1">PLE position &lt; 0.28. Male palp with dorsal-ventral axis with embolus encircling ventral part (<xref ref-type="fig" rid="F12">Figs 12G</xref>, <xref ref-type="fig" rid="F13">13D</xref>, <xref ref-type="fig" rid="F33">33I–K</xref>, <xref ref-type="fig" rid="F48">48A–F</xref>). Epigynum with wide atria separated by hirsute cuticle (<xref ref-type="fig" rid="F17">Figs 17A–C</xref>, <xref ref-type="fig" rid="F59">59A</xref>). Copulatory ducts coil at least once around fertilization ducts, spermathecal head adjacent to spermathecae (<xref ref-type="fig" rid="F17">Figs 17D–F</xref>, <xref ref-type="fig" rid="F59">59C</xref>). Female PMS subdivided (<xref ref-type="fig" rid="F36">Figs 36C</xref>, <xref ref-type="fig" rid="F57">57A, C</xref>)</td><td rowspan="1" colspan="1">8</td></tr><tr><td rowspan="1" colspan="1">7b</td><td rowspan="1" colspan="1">PLE position &gt; 0.31. Male palp with proximal-distal axis with embolus encircling distal part (<xref ref-type="fig" rid="F12">Figs 12B</xref>, <xref ref-type="fig" rid="F13">13B, H, J</xref>, <xref ref-type="fig" rid="F14">14I</xref>, <xref ref-type="fig" rid="F15">15B, H, K</xref>). Epigynum usually with slit-like atria separated by glabrous median lobe (<xref ref-type="fig" rid="F29">Figs 29C</xref>, <xref ref-type="fig" rid="F45">45A</xref>, <xref ref-type="fig" rid="F65">65A</xref>, <xref ref-type="fig" rid="F76">76A</xref>, <xref ref-type="fig" rid="F93">93A</xref>), if separated by hirsute cuticle (<xref ref-type="fig" rid="F16">Figs 16G</xref>, <xref ref-type="fig" rid="F42">42B</xref>), then copulatory ducts sinuous and spermathecal head separated from spermathecae (<xref ref-type="fig" rid="F16">Figs 16J</xref>, <xref ref-type="fig" rid="F42">42D</xref>). Female PMS entire (<xref ref-type="fig" rid="F66">Figs 66C</xref>, <xref ref-type="fig" rid="F94">94C</xref>)</td><td rowspan="1" colspan="1">9</td></tr><tr><td rowspan="1" colspan="1">8a</td><td rowspan="1" colspan="1">Male with ALE on pointed apophyses (<xref ref-type="fig" rid="F8">Fig. 8J</xref>). Embolus encircles palp for less than 1.5 turns (<xref ref-type="fig" rid="F34">Fig. 34A–D</xref>). Copulatory duct makes ca. 1 turn around fertilization ducts (<xref ref-type="fig" rid="F16">Figs 16F</xref>, <xref ref-type="fig" rid="F37">37E</xref>). Cribellum divided into four parts (<xref ref-type="fig" rid="F36">Fig. 36F</xref>)</td><td rowspan="1" colspan="1"><italic><tp:taxon-name>Dresserus</tp:taxon-name></italic></td></tr><tr><td rowspan="1" colspan="1">8b</td><td rowspan="1" colspan="1">Male ALE not on pointed apophyses (<xref ref-type="fig" rid="F9">Fig. 9F</xref>). Embolus encircles palp ca. 3 turns (<xref ref-type="fig" rid="F48">Figs 48</xref>, <xref ref-type="fig" rid="F55">55A–D</xref>). Copulatory duct makes ca. 3 turns around fertilization duct (<xref ref-type="fig" rid="F17">Figs 17D–F</xref>, <xref ref-type="fig" rid="F59">59C</xref>). Cribellum usually divided into two parts, occasionally signs of four part cribellum evident (<xref ref-type="fig" rid="F57">Fig. 57E</xref>)</td><td rowspan="1" colspan="1"><italic><tp:taxon-name>Gandanameno</tp:taxon-name></italic></td></tr><tr><td rowspan="1" colspan="1">9a</td><td rowspan="1" colspan="1">Cephalic region wider than long (<xref ref-type="fig" rid="F9">Figs 9J, L</xref>, <xref ref-type="fig" rid="F62">62A, E</xref>). Palpal conductor with bifid process (<xref ref-type="fig" rid="F63">Fig. 63D, E</xref>). Vulva with compact duct system and anterior lobe (<xref ref-type="fig" rid="F18">Figs 18D</xref>, <xref ref-type="fig" rid="F65">65B</xref>)</td><td rowspan="1" colspan="1"><italic><tp:taxon-name>Loureedia</tp:taxon-name></italic> gen. n.</td></tr><tr><td rowspan="1" colspan="1">9b</td><td rowspan="1" colspan="1">Cephalic region longer than wide. Palpal conductor without bifid process. Vulva variable, without anterior lobe</td><td rowspan="1" colspan="1">10</td></tr><tr><td rowspan="1" colspan="1">10a</td><td rowspan="1" colspan="1">Clypeal hood ca 90° (<xref ref-type="fig" rid="F69">Figs 69C, F</xref>, <xref ref-type="fig" rid="F70">70F, I</xref>)</td><td rowspan="1" colspan="1">11</td></tr><tr><td rowspan="1" colspan="1">10b</td><td rowspan="1" colspan="1">Clypeal hood forms clearly acute angle (<xref ref-type="fig" rid="F8">Figs 8C</xref>, <xref ref-type="fig" rid="F9">9C</xref>)</td><td rowspan="1" colspan="1">12</td></tr><tr><td rowspan="1" colspan="1">11a</td><td rowspan="1" colspan="1">Male chelicerae strongly excavated mesally (<xref ref-type="fig" rid="F69">Fig. 69C</xref>). Embolic division of male palp shorter than tegular division (<xref ref-type="fig" rid="F14">Figs 14B, C</xref>, <xref ref-type="fig" rid="F69">69G, H</xref>). Epigynum as in <xref ref-type="fig" rid="F18">Fig. 18B</xref></td><td rowspan="1" colspan="1"><italic><tp:taxon-name>Paradonea variegata</tp:taxon-name></italic> (Purcell, 1904)</td></tr><tr><td rowspan="1" colspan="1">11b</td><td rowspan="1" colspan="1">Chelicerae only slightly excavated mesally (<xref ref-type="fig" rid="F70">Fig. 70C, F</xref>). Embolic division of male palp longer than tegular division (<xref ref-type="fig" rid="F14">Fig. 14D–I</xref>). Female unknown</td><td rowspan="1" colspan="1"><italic><tp:taxon-name>Paradonea parva</tp:taxon-name></italic></td></tr><tr><td rowspan="1" colspan="1">12a</td><td rowspan="1" colspan="1">Male with cephalic region overhanging thoracic region posteriorly (<xref ref-type="fig" rid="F19">Fig. 19D</xref>) and dorsal surface of abdomen dark gray, nearly encircled by a band of white setae, with numerous patches of white setae dorsally, especially around sigilla (<xref ref-type="fig" rid="F19">Fig. 19A</xref>). Female with cephalic region strongly raised so posterior margin is nearly vertical (<xref ref-type="fig" rid="F1">Figs 1A</xref>, <xref ref-type="fig" rid="F19">19H</xref>)</td><td rowspan="1" colspan="1"><italic><tp:taxon-name>Adonea</tp:taxon-name></italic></td></tr><tr><td rowspan="1" colspan="1">12b</td><td rowspan="1" colspan="1">Male with cephalic region not overhanging thoracic region posteriorly and dorsal surface of abdomen usually with two pairs of large round dark patches surrounding the first and second sigilla on a field of red setae (<xref ref-type="fig" rid="F2">Figs 2B, D</xref>, <xref ref-type="fig" rid="F40">40A</xref>, <xref ref-type="fig" rid="F43">43A</xref>), occasionally all black. Female with cephalic region only moderately raised (<xref ref-type="fig" rid="F40">Figs 40H</xref>, <xref ref-type="fig" rid="F43">43H</xref>)</td><td rowspan="1" colspan="1"><italic><tp:taxon-name>Eresus</tp:taxon-name></italic></td></tr></tbody></table></table-wrap></tp:treatment-sec><tp:treatment-sec><!--Section generated to contain objects referenced in tp:taxon-treatment.--><fig id="F45" position="float" orientation="portrait"><label>Figure 45.</label><caption><p><bold>A–F</bold> <italic><tp:taxon-name>Eresus</tp:taxon-name></italic> spp., scanning electron micrographs. <bold>A–D</bold> <italic><tp:taxon-name>Eresus sandaliatus</tp:taxon-name></italic> female from SE of Silkeborg, Denmark (CASENT 9039243, CAS) <bold>E</bold> <italic><tp:taxon-name>Eresus kollari</tp:taxon-name></italic> female from Srbsko, Czechia (MR016, MR) <bold>F</bold> <italic><tp:taxon-name>Eresus kollari</tp:taxon-name></italic> male from Prague, Czechia (MR007, MR) <bold>A</bold> epigynum, ventral view <bold>B</bold> vulva, dorsal view <bold>C</bold> left spermathecal head <bold>D</bold> detail, left spermatheca <bold>E</bold> trichobothria, left tibia I <bold>F</bold> epiandrous region. <bold>ML</bold> median lobe <bold>S</bold> spermatheca <bold>SH</bold> spermathecal head.</p></caption><graphic xmlns:xlink="http://www.w3.org/1999/xlink" xlink:href="ZooKeys-195-001-g045.jpg" position="float" orientation="portrait" xlink:type="simple"/></fig><fig id="F93" position="float" orientation="portrait"><label>Figure 93.</label><caption><p><bold>A–F</bold>, <italic><tp:taxon-name>Stegodyphus sarasinorum</tp:taxon-name></italic> from 7.5 km E PwintPhyu, Magway Division, Myanmar (CASENT 9019370, CAS), scanning electron micrographs. <bold>A–E</bold> female <bold>F</bold> male <bold>A</bold> epigynum, ventral view <bold>B</bold> vulva, dorsal view <bold>C</bold> vulva, dorsolateral view <bold>D</bold> detail of spermatheca <bold>E</bold> detail of spermathecal head <bold>F</bold> epiandrous gland spigots. <bold>FD</bold> fertilization duct <bold>ML</bold> median lobe <bold>S</bold> spermatheca <bold>SH</bold> spermathecal head.</p></caption><graphic xmlns:xlink="http://www.w3.org/1999/xlink" xlink:href="ZooKeys-195-001-g093.jpg" position="float" orientation="portrait" xlink:type="simple"/></fig><fig id="F8" position="float" orientation="portrait"><label>Figure 8.</label><caption><p><bold>A–L</bold> Schematic illustrations of the carapace of assorted eresids <bold>A–D</bold> <italic><tp:taxon-name>Adonea fimbriata</tp:taxon-name></italic> <bold>E–H</bold> <italic><tp:taxon-name>Dorceus fastuosus</tp:taxon-name></italic> <bold>I–L</bold> <italic><tp:taxon-name>Dresserus</tp:taxon-name></italic> sp. <bold>A–B, E–F, I–J</bold> male <bold>C–D, G–H, K–L</bold> female <bold>A, C, E, G, I, K</bold> anterior view <bold>B, D, F, H, J, L</bold> dorsal view. Dashed line in <bold>I</bold> drawn tangential to the mesal margin of the PME does not intersect with the AME indicating median eyes separated on vertical axis. Dashed lines at posterior of carapace indicate uncertainty. Not to scale.</p></caption><graphic xmlns:xlink="http://www.w3.org/1999/xlink" xlink:href="ZooKeys-195-001-g008.jpg" position="float" orientation="portrait" xlink:type="simple"/></fig><fig id="F9" position="float" orientation="portrait"><label>Figure 9.</label><caption><p><bold>A–L</bold> Schematic illustrations of the carapace of assorted eresids. <bold>A–D</bold> <italic><tp:taxon-name>Eresus kollari</tp:taxon-name></italic> <bold>E–H</bold> <italic><tp:taxon-name>Gandanameno</tp:taxon-name></italic> sp. <bold>I–L</bold> <italic><tp:taxon-name>Loureedia annulipes</tp:taxon-name></italic> <bold>A–B</bold>, <bold>E–F</bold>, <bold>I–J</bold> male <bold>C–D</bold>, <bold>G–H</bold>, <bold>K–L</bold> female <bold>A, C, E, G, I, K</bold> anterior view <bold>B, D, F, H, J, L</bold> dorsal view. Dashed lines at posterior of carapace indicate uncertainty. Not to scale.</p></caption><graphic xmlns:xlink="http://www.w3.org/1999/xlink" xlink:href="ZooKeys-195-001-g009.jpg" position="float" orientation="portrait" xlink:type="simple"/></fig><fig id="F10" position="float" orientation="portrait"><label>Figure 10.</label><caption><p><bold>A–L</bold> Schematic illustrations of the carapace of assorted eresids. <bold>A–B</bold> <italic><tp:taxon-name>Paradonea striatipes</tp:taxon-name></italic> <bold>C–D</bold> <italic><tp:taxon-name>Paradonea splendens</tp:taxon-name></italic> <bold>E–H</bold> <italic><tp:taxon-name>Paradonea variegata</tp:taxon-name></italic> <bold>I–L</bold> <italic><tp:taxon-name>Seothyra henscheli</tp:taxon-name></italic> <bold>A–D, E–F, I–J</bold> male <bold>G–H, K–L</bold> female. <bold>A, C, E, G, I, K</bold> anterior view <bold>B, D, F, H, J, L</bold> dorsal view <bold>G</bold> illustrates example of median eyes overlapping on horizontal axis. Dashed lines at posterior of carapace indicate uncertainty. Not to scale.</p></caption><graphic xmlns:xlink="http://www.w3.org/1999/xlink" xlink:href="ZooKeys-195-001-g010.jpg" position="float" orientation="portrait" xlink:type="simple"/></fig><fig id="F11" position="float" orientation="portrait"><label>Figure 11.</label><caption><p><bold>A–L</bold> Schematic illustrations of the carapace of assorted <italic><tp:taxon-name>Stegodyphus</tp:taxon-name></italic> species. <bold>A–D</bold> <italic><tp:taxon-name>Stegodyphus lineatus</tp:taxon-name></italic> <bold>E–H</bold> <italic><tp:taxon-name>Stegodyphus mimosarum</tp:taxon-name></italic> <bold>I–L</bold> <italic><tp:taxon-name>Stegodyphus sarasinorum</tp:taxon-name></italic>. <bold>A–B, E–F, I–J</bold> male <bold>C–D, G–H, K–L</bold> female <bold>A, C, E, G, I, K</bold> anterior view <bold>B, D, F, H, J, L</bold> dorsal view <bold>A</bold> illustrates example of median eyes separated on horizontal axis; E illustrates example of median eyes overlapping on vertical axis. Dashed lines at posterior of carapace indicate uncertainty. Not to scale.</p></caption><graphic xmlns:xlink="http://www.w3.org/1999/xlink" xlink:href="ZooKeys-195-001-g011.jpg" position="float" orientation="portrait" xlink:type="simple"/></fig><fig id="F35" position="float" orientation="portrait"><label>Figure 35.</label><caption><p><bold>A–F</bold> <italic><tp:taxon-name>Dresserus</tp:taxon-name></italic> sp., female from Klein Kariba, South Africa (CASENT 9025745, CAS), scanning electron micrographs of prosoma. <bold>A</bold> anterior view, chelicerae removed, arrow indicates clypeal hood <bold>B</bold> dorsal view of eye region <bold>C</bold> fovea <bold>D</bold> sternum <bold>E</bold> right chelicera, ectal view <bold>F</bold> right cheliceral boss.</p></caption><graphic xmlns:xlink="http://www.w3.org/1999/xlink" xlink:href="ZooKeys-195-001-g035.jpg" position="float" orientation="portrait" xlink:type="simple"/></fig><fig id="F81" position="float" orientation="portrait"><label>Figure 81.</label><caption><p><bold>A–F</bold> Female <italic><tp:taxon-name>Stegodyphus lineatus</tp:taxon-name></italic> from Belkis, near Birecor, Turkey (MR015, MR), scanning electron micrographs of prosoma and chelicerae. <bold>A</bold> anterior view, arrow indicates clypeal hood <bold>B</bold> left lateral view <bold>C</bold> eye region, dorsal view <bold>D</bold> detail, prosoma cuticle <bold>E</bold> left chelicera <bold>F</bold> left cheliceral boss.</p></caption><graphic xmlns:xlink="http://www.w3.org/1999/xlink" xlink:href="ZooKeys-195-001-g081.jpg" position="float" orientation="portrait" xlink:type="simple"/></fig><fig id="F91" position="float" orientation="portrait"><label>Figure 91.</label><caption><p><bold>A–F</bold> <italic><tp:taxon-name>Stegodyphus sarasinorum</tp:taxon-name></italic> female from 7.5 km E PwintPhyu, Magway Division, Myanmar (CASENT 9019370, CAS), scanning electron micrographs of prosoma and chelicerae. <bold>A</bold> Prosoma, anterior view, left chelicera removed, arrow indicates clypeal hood <bold>B</bold> prosoma, dorsal view <bold>C</bold> sternum, ventral view <bold>D</bold> left chelicerae, ectal view <bold>E</bold> left cheliceral boss <bold>F</bold> distal part of left chelicera showing fang and teeth.</p></caption><graphic xmlns:xlink="http://www.w3.org/1999/xlink" xlink:href="ZooKeys-195-001-g091.jpg" position="float" orientation="portrait" xlink:type="simple"/></fig><fig id="F19" position="float" orientation="portrait"><label>Figure 19.</label><caption><p><bold>A–J</bold> <italic><tp:taxon-name>Adonea fimbriata</tp:taxon-name></italic>. <bold>A–D, I–J</bold> male from Algeria-Morocco (MR012, MR) <bold>E–H</bold> female from Mehav Am village, Israel (MR003, MR) <bold>A–D</bold> habitus of male, photomicrographs <bold>E–H</bold> habitus of female photomicrographs <bold>I, J</bold> illustrations of left male palp <bold>A, E</bold> dorsal view <bold>B, F</bold> ventral view <bold>C, G</bold> anterior view. <bold>D, H</bold> lateral view <bold>I</bold> prolateral view <bold>J</bold> retrolateral view. <bold>C</bold> conductor <bold>E</bold> embolus <bold>ST</bold> subtegulum <bold>T</bold> tegulum.</p></caption><graphic xmlns:xlink="http://www.w3.org/1999/xlink" xlink:href="ZooKeys-195-001-g019.jpg" position="float" orientation="portrait" xlink:type="simple"/></fig><fig id="F68" position="float" orientation="portrait"><label>Figure 68.</label><caption><p><bold>A–J</bold> males of <italic><tp:taxon-name>Paradonea striatipes</tp:taxon-name></italic> and <italic><tp:taxon-name>Paradonea splendens</tp:taxon-name></italic>. <bold>A–C, G, H</bold> <italic><tp:taxon-name>Paradonea striatipes</tp:taxon-name></italic>, male from Otjivasandu, Namibia (NMN) <bold>D–F, I, J</bold> <italic><tp:taxon-name>Paradonea splendens</tp:taxon-name></italic>, male from Sunnyside, South Africa (C1076, SAM) <bold>A–F</bold> habitus of male, photomicrographs <bold>G–J</bold> illustrations of left male palp <bold>A, D</bold> dorsal view <bold>B, E</bold> ventral view <bold>C, F</bold> anterior view <bold>G, I</bold> prolateral view <bold>H, J</bold> retrolateral view. <bold>C</bold> conductor <bold>E</bold> embolus <bold>ST</bold> subtegulum <bold>T</bold> tegulum.</p></caption><graphic xmlns:xlink="http://www.w3.org/1999/xlink" xlink:href="ZooKeys-195-001-g068.jpg" position="float" orientation="portrait" xlink:type="simple"/></fig><fig id="F28" position="float" orientation="portrait"><label>Figure 28.</label><caption><p><bold>A–D</bold> <italic><tp:taxon-name>Dorceus fastuosus</tp:taxon-name></italic>, male from Mashabin sand dunes, Israel (MR006, HUJ), scanning electron micrographs. <bold>A</bold> prosoma, anterior view <bold>B</bold> left chelicerae, lateral view <bold>C</bold> chelicerae, anterior distal view showing fangs and teeth <bold>D</bold> epiandrous region.</p></caption><graphic xmlns:xlink="http://www.w3.org/1999/xlink" xlink:href="ZooKeys-195-001-g028.jpg" position="float" orientation="portrait" xlink:type="simple"/></fig><fig id="F46" position="float" orientation="portrait"><label>Figure 46.</label><caption><p><bold>A–F</bold> <italic><tp:taxon-name>Eresus kollari</tp:taxon-name></italic> from Srbsko, Czechia (MR016, MR), scanning electron micrographs of female. <bold>A</bold> prosoma, anterior view <bold>B</bold> left cheliceral boss <bold>C</bold> detail of carapace texture <bold>D</bold> tarsal organ, left leg I <bold>E</bold> calamistrum, left metatarsus IV <bold>F</bold> detail, calamistrum seta, left metatarsus IV.</p></caption><graphic xmlns:xlink="http://www.w3.org/1999/xlink" xlink:href="ZooKeys-195-001-g046.jpg" position="float" orientation="portrait" xlink:type="simple"/></fig><fig id="F56" position="float" orientation="portrait"><label>Figure 56.</label><caption><p><bold>A–F</bold> <italic><tp:taxon-name>Gandanameno</tp:taxon-name></italic> sp., scanning electron micrographs of prosoma and chelicerae. <bold>A–D</bold> male from Harare, Zimbabwe (AcAT 2005/123, NCA) <bold>E, F</bold> male from Hanover, South Africa (SAM 9465, SAM) <bold>A</bold> prosoma, anterior view, arrow indicates clypeal hood <bold>B</bold> prosoma, lateral view <bold>C, E</bold> left chelicerae, lateral view, arrow in E indicates cheliceral boss <bold>D</bold> detail of left chelicerae showing absence of cheliceral boss <bold>F</bold> detail of left chelicerae showing cheliceral boss.</p></caption><graphic xmlns:xlink="http://www.w3.org/1999/xlink" xlink:href="ZooKeys-195-001-g056.jpg" position="float" orientation="portrait" xlink:type="simple"/></fig><fig id="F34" position="float" orientation="portrait"><label>Figure 34.</label><caption><p><bold>A–F</bold> <italic><tp:taxon-name>Dresserus</tp:taxon-name></italic> sp. <bold>A–E</bold> male from Mazumbai, Tanzania (CASENT 9025746, CAS), scanning electron micrographs of right palp, images reversed to appear as left palp <bold>F</bold> female from Klein Kariba, South Africa (CASENT 9025745, CAS), scanning electron micrographs of left chelicera <bold>A</bold> prolateral view <bold>B</bold> retrolateral view <bold>C</bold> ventral view <bold>D</bold> apical view <bold>E</bold> palpal tibia, dorsal view <bold>F</bold> distal part of chelicerae showing fang and teeth. <bold>C</bold> conductor <bold>E</bold> embolus <bold>T</bold> tegulum.</p></caption><graphic xmlns:xlink="http://www.w3.org/1999/xlink" xlink:href="ZooKeys-195-001-g034.jpg" position="float" orientation="portrait" xlink:type="simple"/></fig><fig id="F92" position="float" orientation="portrait"><label>Figure 92.</label><caption><p><bold>A–F</bold>, <italic><tp:taxon-name>Stegodyphus sarasinorum</tp:taxon-name></italic>, scanning electron micrographs of female from 7.5 km E PwintPhyu, Magway Division, Myanmar (CASENT 9019370, CAS). <bold>A</bold> tarsal organ indicated by arrow, left leg I <bold>B</bold> trichobothrium, left metatarsus I <bold>C</bold> tarsal claws, left legI retrolateral view <bold>D</bold> calamistrum, left metatarsus IV <bold>E</bold> detail of calamistrum setae <bold>F</bold> left female palp, retrolateral view.</p></caption><graphic xmlns:xlink="http://www.w3.org/1999/xlink" xlink:href="ZooKeys-195-001-g092.jpg" position="float" orientation="portrait" xlink:type="simple"/></fig><fig id="F25" position="float" orientation="portrait"><label>Figure 25.</label><caption><p><bold>A–F</bold> <italic><tp:taxon-name>Adonea fimbriata</tp:taxon-name></italic>, scanning electron micrographs. <bold>A–C</bold> male from Algeria-Morocco (MR012, MR) <bold>D–F</bold> female from Mehav Am village, Israel (MR003, MR) <bold>A–C</bold> spinnerets and vestigial cribellum. <bold>D–F</bold> legs of female <bold>A</bold> detail of spigots on right male ALS <bold>B</bold> vestigial cribellum <bold>C</bold> detail of vestigial cribellum <bold>D</bold> trichobothrium, left metatarsus I <bold>E</bold> calamistrum, right metatarsus IV <bold>F</bold> detail, calamistrum seta, right metatarsus IV. <bold>MAP</bold> major ampullate gland spigot.</p></caption><graphic xmlns:xlink="http://www.w3.org/1999/xlink" xlink:href="ZooKeys-195-001-g025.jpg" position="float" orientation="portrait" xlink:type="simple"/></fig><fig id="F38" position="float" orientation="portrait"><label>Figure 38.</label><caption><p><bold>A–F</bold> <italic><tp:taxon-name>Dresserus</tp:taxon-name></italic> sp., female from Klein Kariba, South Africa (CASENT 9025745, CAS), scanning electron micrographs of legs <bold>A</bold> tarsal organ, left leg I <bold>B</bold> trichobothrium, left leg I <bold>C</bold> tarsal claw, left leg I setae removed <bold>D</bold> left metatarsus IV, retrolateral view, showing calamistrum <bold>E</bold> detail of calimistrum <bold>F</bold> detail of teeth on calimistrum setae.</p></caption><graphic xmlns:xlink="http://www.w3.org/1999/xlink" xlink:href="ZooKeys-195-001-g038.jpg" position="float" orientation="portrait" xlink:type="simple"/></fig><fig id="F31" position="float" orientation="portrait"><label>Figure 31.</label><caption><p><bold>A–F</bold> <italic><tp:taxon-name>Dorceus fastuosus</tp:taxon-name></italic>, female from Mashabim sand dunes, Israel (MR002, MR), scanning electron micrographs. <bold>A</bold> detail of spigots on left ALS <bold>B</bold> cribellum <bold>C</bold> detail cribellar spigots <bold>D</bold> trichobothrium, left tibia IV <bold>E</bold> calamistrum, left metatarsus IV <bold>F</bold> detail, calamistrum seta, left metatarsus IV. <bold>MAP</bold> major ampullate gland spigot <bold>PI</bold> piriform gland spigot. </p></caption><graphic xmlns:xlink="http://www.w3.org/1999/xlink" xlink:href="ZooKeys-195-001-g031.jpg" position="float" orientation="portrait" xlink:type="simple"/></fig><fig id="F67" position="float" orientation="portrait"><label>Figure 67.</label><caption><p><bold>A–F</bold> <italic><tp:taxon-name>Loureedia annulipes</tp:taxon-name></italic>, female from Wadi Mashash, Negev, Israel (MR019, MR), scanning electron micrographs of spinnerets. <bold>A</bold> detail of spigots on right ALS <bold>B, C</bold> detail of spigots on left PMS <bold>D</bold> modified spigot and flanking aciniform gland spigots on left PLS <bold>E</bold> calamistrum, left metatarsus IV <bold>F</bold> detail, calamistrum seta, left metatarsus IV. Spigots in <bold>B</bold> thought to be a mixture of aciniform gland spigots and cylindrical gland spigots; unlabeled spigot in <bold>C</bold> thought to be either an aciniform gland spigot or a cylindrical gland spigot. <bold>AC</bold> aciniform gland spigot <bold>MAP</bold> major ampullate gland spigot <bold>mAP</bold> minor ampullate gland spigot <bold>MS</bold> modified spigot <bold>PI</bold> piriform gland spigot.</p></caption><graphic xmlns:xlink="http://www.w3.org/1999/xlink" xlink:href="ZooKeys-195-001-g067.jpg" position="float" orientation="portrait" xlink:type="simple"/></fig><fig id="F82" position="float" orientation="portrait"><label>Figure 82.</label><caption><p><bold>A–F</bold> female <italic><tp:taxon-name>Stegodyphus lineatus</tp:taxon-name></italic> from Belkis, near Birecor, Turkey (MR015, MR), scanning electron micrographs of epigynum, vulva, and calamistrum. <bold>A</bold> epigynum, ventral view <bold>B</bold> vulva, dorsal view <bold>C</bold> right spermatheca and fertilization duct <bold>D</bold> right spermathecal head <bold>E</bold> calamistrum, left metatarsus IV <bold>F</bold> detail, calamistrum setae. <bold>FD</bold> fertilization duct <bold>ML</bold> median lobe; <bold>S</bold> spermatheca <bold>SH</bold> spermathecal head.</p></caption><graphic xmlns:xlink="http://www.w3.org/1999/xlink" xlink:href="ZooKeys-195-001-g082.jpg" position="float" orientation="portrait" xlink:type="simple"/></fig><fig id="F3" position="float" orientation="portrait"><label>Figure 3.</label><caption><p><bold>A–I</bold> Habitus of living Stegodyphus, photographs. <bold>A–C</bold> <italic><tp:taxon-name>Stegodyphus lineatus</tp:taxon-name></italic> <bold>A</bold> adult female from Hurghada, Egypt <bold>B</bold> adult female from Negev desert, Israel (photo by Rudolf Macek) <bold>C</bold> adult female from Shoam, Israel (photo by Amir Weinstein) <bold>D</bold> juvenile <italic><tp:taxon-name>Stegodyphus tibialis</tp:taxon-name></italic> feeding on their mother, Dali, China (photo by Yang Zi-Zhong) <bold>E</bold> <italic><tp:taxon-name>Stegodyphus mimosarum</tp:taxon-name></italic>, male (black arrow), females and a kleptoparasite Archeodictyna (white arrow) <bold>F</bold> <italic><tp:taxon-name>Stegodyphus mimosarum</tp:taxon-name></italic>, mass attack on a carabid <bold>G</bold> a female <italic><tp:taxon-name>Stegodyphus dumicola</tp:taxon-name></italic> feeding her offsprings <bold>H</bold> a pompilid wasp larva feeds on a female <italic><tp:taxon-name>Stegodyphus dumicola</tp:taxon-name></italic> (photos E–H by Teresa Meikle) <bold>I</bold> <italic><tp:taxon-name>Stegodyphus</tp:taxon-name></italic> sp. female from ShweSettaw Wildlife Reservation, Myanmar (photo by Dong Lin).</p></caption><graphic xmlns:xlink="http://www.w3.org/1999/xlink" xlink:href="ZooKeys-195-001-g003.jpg" position="float" orientation="portrait" xlink:type="simple"/></fig><fig id="F4" position="float" orientation="portrait"><label>Figure 4.</label><caption><p><bold>A–L</bold> Retreats, webs, and habitus of living <tp:taxon-name>Eresidae</tp:taxon-name>, photographs. <bold>A</bold> <italic><tp:taxon-name>Adonea fimbriata</tp:taxon-name></italic> retreat on the ground from Sede Boqer, Israel (photo by Efrat Gavish-Regev) <bold>B</bold> <italic><tp:taxon-name>Dresserus</tp:taxon-name></italic> sp. retreat in the grass (photo by Charles Haddad) <bold>C</bold> <italic><tp:taxon-name>Eresus walckenaeri</tp:taxon-name></italic> retreat of juvenile from Ioannina, Greece (photo by Siegfried Huber) <bold>D–E</bold> <italic><tp:taxon-name>Gandanameno</tp:taxon-name></italic> sp. from west of Helmeringhausen Namibia (photos by Martin Forman) <bold>D</bold> Retreat on <italic><tp:taxon-name>Acacia</tp:taxon-name></italic> <bold>E</bold> female, with egg sac and various prey remnants <bold>F</bold> <italic><tp:taxon-name>Gandanameno</tp:taxon-name></italic> sp. femalefrom Amanzi Game Reserve, South Africa (photo by Tamás Szűts) <bold>G, H</bold> <italic><tp:taxon-name>Seothyra</tp:taxon-name></italic> sp. from Namibia <bold>G</bold> retreat under sand, showing the antelope track pattern <bold>H</bold> specimen and the exposed retreat  (photos <bold>E–H, J, L</bold> by Teresa Meikle) <bold>I</bold> <italic><tp:taxon-name>Loureedia annulipes</tp:taxon-name></italic>, burrow from Sede Boqer, Israel (photo by Efrat Gavish-Regev) <bold>J–L</bold> <italic><tp:taxon-name>Stegodyphus</tp:taxon-name></italic> retreats <bold>J</bold> <italic><tp:taxon-name>Stegodyphus dumicola</tp:taxon-name></italic> from Spioenkop, South Africa <bold>K</bold> <italic><tp:taxon-name>Stegodyphus lineatus</tp:taxon-name></italic> from Tel-Hadid, Israel (photo by Amir Weinstein) <bold>L</bold> <italic><tp:taxon-name>Stegodyphus mimosarum</tp:taxon-name></italic> from Spioenkop, South Africa.</p></caption><graphic xmlns:xlink="http://www.w3.org/1999/xlink" xlink:href="ZooKeys-195-001-g004.jpg" position="float" orientation="portrait" xlink:type="simple"/></fig><fig id="F47" position="float" orientation="portrait"><label>Figure 47.</label><caption><p><bold>A–P</bold> <italic><tp:taxon-name>Gandanameno</tp:taxon-name></italic> sp., habitus, photomicrographs. <bold>A–D</bold> male from Harare, Zimbabwe (AcAT 2005/123, NCA), images reversed <bold>E–H</bold> female from Hanover, South Africa (SAM-ENW-B006896/9958, SAM) <bold>I–L</bold> female from Iringa, Tanzania (ZMUC 19970530, ZMUC) <bold>M–P</bold> female from Eierfontein, South Africa (SAM-12823, SAM) <bold>A, E, I, M</bold> dorsal view <bold>B, F, J, N</bold> ventral view  <bold>C, G, K, O</bold> anterior view <bold>D, H, L, P</bold> lateral view.</p></caption><graphic xmlns:xlink="http://www.w3.org/1999/xlink" xlink:href="ZooKeys-195-001-g047.jpg" position="float" orientation="portrait" xlink:type="simple"/></fig><fig id="F89" position="float" orientation="portrait"><label>Figure 89.</label><caption><p><bold>A–J</bold> <italic><tp:taxon-name>Stegodyphus sarasinorum</tp:taxon-name></italic> from 7.5 km E PwintPhyu, Magway Division, Myanmar (CASENT 9019370, CAS). <bold>A–D,</bold> <bold>I–J</bold> male, images reversed <bold>E–H</bold> female <bold>A–D</bold> habitus of male, photomicrographs <bold>E–H</bold> habitus of female, photomicrographs <bold>I, J</bold> illustrations of left male palp <bold>A, E</bold> dorsal view <bold>B, F</bold> ventral view <bold>C, G</bold> anterior view <bold>D, H</bold> lateral view <bold>I</bold> prolateral view <bold>J</bold> retrolateral view. <bold>C</bold> conductor <bold>E</bold> embolus <bold>T</bold> tegulum.</p></caption><graphic xmlns:xlink="http://www.w3.org/1999/xlink" xlink:href="ZooKeys-195-001-g089.jpg" position="float" orientation="portrait" xlink:type="simple"/></fig><fig id="F27" position="float" orientation="portrait"><label>Figure 27.</label><caption><p><bold>A–F</bold> <italic><tp:taxon-name>Dorceus fastuosus</tp:taxon-name></italic> from Mashabin Sand Dunes, Israel (MR006, HUJ), scanning electron micrographs of left male palp. <bold>A</bold> prolateral view <bold>B</bold> retrolateral view <bold>C</bold> detail of embolic division, prolateral view <bold>D</bold> ventral view <bold>E</bold> detail of embolic division, ventral view <bold>F</bold> palpal tibia, dorsal view. <bold>C</bold> conductor <bold>E</bold> embolus <bold>ST</bold> subtegulum <bold>T</bold> tegulum.</p></caption><graphic xmlns:xlink="http://www.w3.org/1999/xlink" xlink:href="ZooKeys-195-001-g027.jpg" position="float" orientation="portrait" xlink:type="simple"/></fig><fig id="F55" position="float" orientation="portrait"><label>Figure 55.</label><caption><p><bold>A–F</bold> <italic><tp:taxon-name>Gandanameno</tp:taxon-name></italic> sp. from Harare, Zimbabwe (AcAT 2005/123, NCA), scanning electron micrographs, right male palp, images reversed to appear as left palp. <bold>A</bold> prolateral view <bold>B</bold> retrolateral view <bold>C</bold> ventral view <bold>D</bold> apical view <bold>E</bold> detail of distal tip of conductor <bold>F</bold> palpal tibia, dorsal view. <bold>C</bold> conductor <bold>E</bold> embolus <bold>ST</bold> subtegulum <bold>T</bold> tegulum.</p></caption><graphic xmlns:xlink="http://www.w3.org/1999/xlink" xlink:href="ZooKeys-195-001-g055.jpg" position="float" orientation="portrait" xlink:type="simple"/></fig><fig id="F41" position="float" orientation="portrait"><label>Figure 41.</label><caption><p><bold>A–F</bold> <italic><tp:taxon-name>Eresus walckenaeri</tp:taxon-name></italic> from Kresna, Bulgaria (MR), scanning electron micrographs of right male palp, images reversed to appear as left palp. <bold>A</bold> prolateral view <bold>B</bold> retrolateral view <bold>C</bold> detail of embolic division, prolateral view <bold>D</bold> detail of embolic division, retrolateral view <bold>E</bold> apex of cymbium, ventral view <bold>F</bold> detail of embolic division, apical view. <bold>C</bold> conductor <bold>E</bold> embolus <bold>ST</bold> subtegulum <bold>T</bold> tegulum.</p></caption><graphic xmlns:xlink="http://www.w3.org/1999/xlink" xlink:href="ZooKeys-195-001-g041.jpg" position="float" orientation="portrait" xlink:type="simple"/></fig><fig id="F90" position="float" orientation="portrait"><label>Figure 90.</label><caption><p><bold>A–F</bold> <italic><tp:taxon-name>Stegodyphus sarasinorum</tp:taxon-name></italic> male from 7.5 km E PwintPhyu, Magway Division, Myanmar (CASENT 9019370, CAS), scanning electron micrographs of right palp, images reversed to appear as left palp. <bold>A</bold> prolateral view <bold>B</bold> retrolateral view <bold>C</bold> ventral view <bold>D</bold> ventral-apical view <bold>E</bold> apical view <bold>F</bold> palpal tibia, dorsal view. <bold>C</bold> conductor <bold>E</bold> embolus <bold>ST</bold> subtegulum <bold>T</bold> tegulum.</p></caption><graphic xmlns:xlink="http://www.w3.org/1999/xlink" xlink:href="ZooKeys-195-001-g090.jpg" position="float" orientation="portrait" xlink:type="simple"/></fig><fig id="F33" position="float" orientation="portrait"><label>Figure 33.</label><caption><p><bold>A–K</bold> <italic><tp:taxon-name>Dresserus</tp:taxon-name></italic> sp. <bold>A–D</bold> male from Manga Forest Reserve, Tanzania (ZMUC), image D reversed <bold>E–H</bold> female from Mazumbai, Tanzania (CASENT 9025747, CAS) <bold>I–K</bold> male from Mazumbai, Tanzania (CASENT 9025746, CAS) <bold>A–D</bold> habitus of male, photomicrographs <bold>E–H</bold> habitus of female, photomicrographs <bold>I–K</bold> illustrations of left male palp <bold>A, E</bold> dorsal view <bold>B, F</bold> ventral view <bold>C, G</bold> anterior view <bold>D, H</bold> lateral view <bold>I</bold> prolateral view <bold>J</bold> ventral view <bold>K</bold> retrolateral view. <bold>C</bold> conductor <bold>E</bold> embolus <bold>ST</bold> subtegulum <bold>T</bold> tegulum.</p></caption><graphic xmlns:xlink="http://www.w3.org/1999/xlink" xlink:href="ZooKeys-195-001-g033.jpg" position="float" orientation="portrait" xlink:type="simple"/></fig><fig id="F48" position="float" orientation="portrait"><label>Figure 48.</label><caption><p><bold>A–F</bold> <italic><tp:taxon-name>Gandanameno</tp:taxon-name></italic> sp., illustrations of left male palp. <bold>A–C</bold> from Naauwpoort, North West Province, South Africa (SAM 1600, SAM) <bold>D</bold> from Van Riebeeck Park, Western Cape, South Africa (CASENT 9023763, CAS) <bold>E</bold> from Graaff-Reinet, Eastern Cape, South Africa (SAM 12571, SAM) <bold>F</bold> from Hanover, South Africa (SAM 9465, SAM) <bold>A</bold> obliquely retrolateral view <bold>B,</bold> <bold>D–F</bold> ventral view <bold>C</bold> obliquely prolateral view. All images at the same scale. <bold>C</bold> conductor <bold>E</bold> embolus <bold>ST</bold> subtegulum <bold>T</bold> tegulum.</p></caption><graphic xmlns:xlink="http://www.w3.org/1999/xlink" xlink:href="ZooKeys-195-001-g048.jpg" position="float" orientation="portrait" xlink:type="simple"/></fig><fig id="F22" position="float" orientation="portrait"><label>Figure 22.</label><caption><p><bold>A–F</bold> <italic><tp:taxon-name>Adonea fimbriata</tp:taxon-name></italic>, scanning electron micrographs. <bold>A</bold> female from Mehav Am village, Israel (MR003, MR) <bold>B–D</bold> female from Wadi Mashash, Israel (MR013, HUJ) <bold>E, F</bold> male from Algeria-Morocco (MR012, MR) <bold>A–D</bold> vulva <bold>E, F</bold> epiandrous region <bold>A</bold> epigynum, ventral view <bold>B</bold> cleared vulva, dorsal view <bold>C</bold> detail, spermathecal heads <bold>D</bold> detail, right spermatheca <bold>E</bold> epiandrous region <bold>F</bold> detail of epiandrous gland spigots. <bold>ML</bold> median lobe <bold>S</bold> spermatheca <bold>SH</bold> spermathecal head.</p></caption><graphic xmlns:xlink="http://www.w3.org/1999/xlink" xlink:href="ZooKeys-195-001-g022.jpg" position="float" orientation="portrait" xlink:type="simple"/></fig><fig id="F29" position="float" orientation="portrait"><label>Figure 29.</label><caption><p><bold>A–F</bold> <italic><tp:taxon-name>Dorceus fastuosus</tp:taxon-name></italic>, female from Mashabim sand dunes, Israel (MR002, MR), scanning electron micrographs. <bold>A</bold> median eye group <bold>B</bold> prosoma, dorsal <bold>C</bold> epigynum, ventral view <bold>D</bold> cleared vulva, dorsal view <bold>E</bold> detail, left spermathecal head <bold>F</bold> detail, right spermatheca. <bold>ML</bold> median lobe <bold>S</bold> spermatheca <bold>SH</bold> spermathecal head.</p></caption><graphic xmlns:xlink="http://www.w3.org/1999/xlink" xlink:href="ZooKeys-195-001-g029.jpg" position="float" orientation="portrait" xlink:type="simple"/></fig><fig id="F37" position="float" orientation="portrait"><label>Figure 37.</label><caption><p><bold>A–F</bold> <italic><tp:taxon-name>Dresserus</tp:taxon-name></italic> sp., scanning electron micrographs. <bold>A, C</bold> female from Mazumbai, Tanzania (CASENT 9025747, CAS) <bold>D, F</bold> female from Klein Kariba, South Africa (CASENT 9025745, CAS) <bold>A</bold> detail of spigots on right ALS <bold>B</bold> detail of spigots on anterior part of PMS <bold>C</bold> detail of spigots on anterior part of right PMS <bold>D</bold> epigynum, ventral view <bold>E</bold> vulva, dorsal view <bold>F</bold> detail of pores on right spermathecal head. <bold>AC</bold> aciniform gland spigot <bold>CD</bold> copulatory duct <bold>CY</bold> cylindrical gland spigot <bold>FD</bold> fertilization duct <bold>MAP</bold> major ampullate gland spigot <bold>mAP</bold> minor ampullate gland spigot <bold>PI</bold> piriform gland spigot <bold>S</bold> spermatheca <bold>SH</bold> spermathecal head <bold>t</bold> tartipore.</p></caption><graphic xmlns:xlink="http://www.w3.org/1999/xlink" xlink:href="ZooKeys-195-001-g037.jpg" position="float" orientation="portrait" xlink:type="simple"/></fig><fig id="F42" position="float" orientation="portrait"><label>Figure 42.</label><caption><p><bold>A–F</bold> <italic><tp:taxon-name>Eresus walckenaeri</tp:taxon-name></italic> female from 5 km south of Monemvasia, Lakonia, Greece (ZMUC 00012903), scanning electron micrographs. <bold>A</bold> prosoma, anterior view <bold>B</bold> epigynum <bold>C</bold> tarsal organ, left leg I. ventral view <bold>D</bold> vulva, dorsal view <bold>E</bold> left spermatheca <bold>F</bold> left spermathecal head. <bold>S</bold> spermatheca <bold>SH</bold> spermathecal head.</p></caption><graphic xmlns:xlink="http://www.w3.org/1999/xlink" xlink:href="ZooKeys-195-001-g042.jpg" position="float" orientation="portrait" xlink:type="simple"/></fig><fig id="F59" position="float" orientation="portrait"><label>Figure 59.</label><caption><p><bold>A–F</bold> Scanning electron micrographs of epigynum and vulva of <italic><tp:taxon-name>Gandanameno</tp:taxon-name></italic> sp. <bold>A, B</bold> from Iringa, Tanzania (ZMUC 19970530, ZMUC) <bold>C–F</bold> from Kommetjie, Cape Town, South Africa (CASENT 9039241, CAS) <bold>A</bold> epigynum, ventral view <bold>B</bold> detail of right copulatory opening, ventral view <bold>C</bold> cleared vulva, dorsal view <bold>D</bold> detail of right spermatheca and spermathecal head <bold>E</bold> detail, right spermatheca <bold>F</bold> detail, right spermathecal head. <bold>CD</bold> copulatory duct <bold>FD</bold> fertilization duct <bold>S</bold> spermatheca <bold>SH</bold> spermathecal head.</p></caption><graphic xmlns:xlink="http://www.w3.org/1999/xlink" xlink:href="ZooKeys-195-001-g059.jpg" position="float" orientation="portrait" xlink:type="simple"/></fig><fig id="F65" position="float" orientation="portrait"><label>Figure 65.</label><caption><p><bold>A–F</bold> <italic><tp:taxon-name>Loureedia annulipes</tp:taxon-name></italic>, scanning electron micrographs. <bold>A–E</bold> vulva of female from Wadi Mashash, Negev, Israel (MR019, MR) <bold>F</bold> male from Haluqim Ridge, Israel (MR008, HUJ) <bold>A</bold> epigynum, ventral view <bold>B</bold> cleared vulva, dorsal view <bold>C, D</bold> detail, left spermathecal head <bold>E</bold> detail, right spermatheca. <bold>F</bold> epiandrous region. <bold>AL</bold> anterior lobe on atrium <bold>ML</bold> median lobe <bold>S</bold> spermatheca <bold>SH</bold> spermathecal head.</p></caption><graphic xmlns:xlink="http://www.w3.org/1999/xlink" xlink:href="ZooKeys-195-001-g065.jpg" position="float" orientation="portrait" xlink:type="simple"/></fig><fig id="F76" position="float" orientation="portrait"><label>Figure 76.</label><caption><p><bold>A–F</bold> <italic><tp:taxon-name>Seothyra henscheli</tp:taxon-name></italic> from Sout Rivier, Namibia (CASENT 9039242, CAS), scanning electron micrographs of epigynum <bold>A</bold> epigynum, ventral view <bold>B</bold> vulva, dorsal view <bold>C, D</bold> spermathecal head. <bold>ML</bold> median lobe <bold>S</bold> spermatheca <bold>SH</bold> spermathecal head.</p></caption><graphic xmlns:xlink="http://www.w3.org/1999/xlink" xlink:href="ZooKeys-195-001-g076.jpg" position="float" orientation="portrait" xlink:type="simple"/></fig><fig id="F86" position="float" orientation="portrait"><label>Figure 86.</label><caption><p><bold>A–D</bold> <italic><tp:taxon-name>Stegodyphus mimosarum</tp:taxon-name></italic> female from Forêt d'Analalava, Fianarantsoa, Madagascar (CASENT 9015950, CAS), scanning electron micrographs of genitalia. <bold>A</bold> epigynum, ventral view  <bold>B</bold> vulva, dorsal view <bold>C</bold> spermathecal head <bold>D</bold> spermatheca and fertilization duct. <bold>FD</bold> fertilization duct  <bold>ML</bold> median lobe <bold>S</bold> spermatheca <bold>SH</bold> spermathecal head.</p></caption><graphic xmlns:xlink="http://www.w3.org/1999/xlink" xlink:href="ZooKeys-195-001-g086.jpg" position="float" orientation="portrait" xlink:type="simple"/></fig><fig id="F77" position="float" orientation="portrait"><caption><p><bold>Figure 77. A–F</bold> <italic><tp:taxon-name>Seothyra henscheli</tp:taxon-name></italic> from Kuiseb River, Gobabeb, Namibia (SMN 46627, NMN), scanning electron micrographs of female spinnerets. <bold>A</bold> overview <bold>B</bold> left ALS <bold>C</bold> left and right PMS <bold>D</bold> right PLS <bold>E</bold> cribellum <bold>F</bold> cribellar spigots. <bold>AC</bold> aciniform gland spigot <bold>ALS</bold> anterior lateral spinneret <bold>CR</bold> cribellum <bold>CY</bold> cylindrical gland spigot <bold>mAP</bold> minor ampullate gland spigot <bold>MS</bold> modified spigot <bold>PI</bold> piriform gland spigot <bold>PLS</bold> posterior lateral spinneret <bold>PMS</bold> posterior median spinneret.</p></caption><graphic xmlns:xlink="http://www.w3.org/1999/xlink" xlink:href="ZooKeys-195-001-g077.jpg" position="float" orientation="portrait" xlink:type="simple"/></fig><fig id="F78" position="float" orientation="portrait"><label>Figure 78.</label><caption><p><bold>A–F</bold> <italic><tp:taxon-name>Seothyra henscheli</tp:taxon-name></italic> from Gobabeb Station, Namibia (SMN 40828, NMN), scanning electron micrographs of male spinnerets. <bold>A</bold> overview <bold>B</bold> right ALS <bold>C</bold> left PMS <bold>D</bold> left PLS <bold>E</bold> vestigial cribellum <bold>F</bold> detail of vestigial cribellum. <bold>AC</bold> aciniform gland spigot <bold>ALS</bold> anterior lateral spinneret <bold>mAP</bold> minor ampullate gland spigot <bold>MS</bold> modified spigot <bold>PI</bold> piriform gland spigot <bold>PLS</bold> posterior lateral spinneret <bold>PMS</bold> posterior median spinneret.</p></caption><graphic xmlns:xlink="http://www.w3.org/1999/xlink" xlink:href="ZooKeys-195-001-g078.jpg" position="float" orientation="portrait" xlink:type="simple"/></fig><fig id="F36" position="float" orientation="portrait"><label>Figure 36.</label><caption><p><bold>A–F</bold> <italic><tp:taxon-name>Dresserus</tp:taxon-name></italic> sp., female from Mazumbai, Tanzania (CASENT 9025747, CAS), scanning electron micrographs of spinnerets. <bold>A</bold> overview <bold>B</bold> left ALS <bold>C</bold> right PMS <bold>D</bold> detail, cylindrical gland spigots on right PMS <bold>E</bold> left PLS <bold>F</bold> cribellum. <bold>AC</bold> aciniform gland spigot <bold>ALS</bold> anterior lateral spinneret <bold>CR</bold> cribellum <bold>CY</bold> cylindrical gland spigot <bold>MAP</bold> major ampullate gland spigot <bold>mAP</bold> minor ampullate gland spigot <bold>MS</bold> modified spigot <bold>PI</bold> piriform gland spigot <bold>PLS</bold> posterior lateral spinneret <bold>PMS</bold> posterior median spinneret.</p></caption><graphic xmlns:xlink="http://www.w3.org/1999/xlink" xlink:href="ZooKeys-195-001-g036.jpg" position="float" orientation="portrait" xlink:type="simple"/></fig><fig id="F94" position="float" orientation="portrait"><label>Figure 94.</label><caption><p><bold>A–F</bold> <italic><tp:taxon-name>Stegodyphus sarasinorum</tp:taxon-name></italic>, scanning electron micrographs of spinnerets of female from 7.5 km E PwintPhyu, Magway Division, Myanmar (CASENT 9019370, CAS). <bold>A</bold> overview <bold>B</bold> right ALS <bold>C</bold> left PMS <bold>D</bold> right PLS <bold>E</bold> cribellum <bold>F</bold> cribellar spigots. Unlabeled spigots in <bold>C</bold> thought to be a mixture of aciniform gland spigots and cylindrical gland spigots. <bold>AC</bold> aciniform gland spigot <bold>ALS</bold> anterior lateral spinneret <bold>CR</bold> cribellum <bold>MAP</bold> major ampullate gland spigot <bold>mAP</bold> minor ampullate gland spigot <bold>MS</bold> modified spigot <bold>n</bold> nubbin <bold>PI</bold> piriform gland spigot <bold>PLS</bold> posterior lateral spinneret <bold>PMS</bold> posterior median spinneret <bold>t</bold> tartipore.</p></caption><graphic xmlns:xlink="http://www.w3.org/1999/xlink" xlink:href="ZooKeys-195-001-g094.jpg" position="float" orientation="portrait" xlink:type="simple"/></fig><fig id="F57" position="float" orientation="portrait"><label>Figure 57.</label><caption><p><bold>A–F</bold> <italic><tp:taxon-name>Gandanameno</tp:taxon-name></italic> sp. from Iringa, Tanzania (ZMUC 19970530, ZMUC), scanning electron micrographs of female spinnerets. <bold>A</bold> overview <bold>B</bold> right ALS <bold>C</bold> right PMS <bold>D</bold> left PLS <bold>E</bold> cribellum <bold>F</bold> cribellar spigots. <bold>AC</bold> aciniform gland spigot <bold>ALS</bold> anterior lateral spinneret <bold>CR</bold> cribellum <bold>CY</bold> cylindrical gland spigot <bold>MAP</bold> major ampullate gland spigot <bold>mAP</bold> minor ampullate gland spigot <bold>MS</bold> modified spigot <bold>n</bold> nubbin <bold>PI</bold> piriform gland spigot <bold>PLS</bold> posterior lateral spinneret <bold>PMS</bold> posterior median spinneret <bold>t</bold> tartipore.</p></caption><graphic xmlns:xlink="http://www.w3.org/1999/xlink" xlink:href="ZooKeys-195-001-g057.jpg" position="float" orientation="portrait" xlink:type="simple"/></fig><fig id="F58" position="float" orientation="portrait"><label>Figure 58.</label><caption><p><bold>A–F</bold> <italic><tp:taxon-name>Gandanameno</tp:taxon-name></italic> sp., scanning electron micrographs. <bold>A–E</bold> female from Iringa, Tanzania (ZMUC 19970530, ZMUC) <bold>F</bold> female from Hanover, South Africa (SAM-ENW-B006896/9958) <bold>A, B</bold> prosoma <bold>C–F</bold> details of spinneret spigots <bold>A</bold> anterior view, arrow indicates clypeal hood <bold>B</bold> left cheliceral boss <bold>C</bold> detail of modified spigots on right female PLS <bold>D</bold> detail of spigots on anterior part of right female PMS <bold>E</bold> detail of cylindrical gland spigots on posterior part of left female PMS <bold>F</bold> right PMS. <bold>AC</bold> aciniform gland spigot <bold>CY</bold> cylindrical gland spigot <bold>MAP</bold> major ampullate gland spigot <bold>mAP</bold> minor ampullate gland spigot <bold>MS</bold> modified spigot <bold>n</bold> nubbin <bold>PI</bold> piriform gland spigot <bold>t</bold> tartipore.</p></caption><graphic xmlns:xlink="http://www.w3.org/1999/xlink" xlink:href="ZooKeys-195-001-g058.jpg" position="float" orientation="portrait" xlink:type="simple"/></fig><fig id="F30" position="float" orientation="portrait"><label>Figure 30.</label><caption><p><bold>A–F</bold> <italic><tp:taxon-name>Dorceus fastuosus</tp:taxon-name></italic>, female from Mashabim sand dunes, Israel (MR002, MR), scanning electron micrographs of spinnerets. <bold>A</bold> left ALS <bold>B</bold> left PMS <bold>C</bold> detail of left PMS <bold>D</bold> left PLS <bold>E</bold> aciniform field on left PLS <bold>F</bold> modified spigot and flanking aciniform gland spigot on left PLS. Unlabeled spigots in <bold>B</bold> and <bold>C</bold> thought to be a mixture of aciniform gland spigots and cylindrical gland spigots. <bold>AC</bold> aciniform gland spigot <bold>MAP</bold> major ampullate gland spigot <bold>mAP</bold> minor ampullate gland spigot <bold>MS</bold> modified spigot <bold>PI</bold> piriform gland spigot.</p></caption><graphic xmlns:xlink="http://www.w3.org/1999/xlink" xlink:href="ZooKeys-195-001-g030.jpg" position="float" orientation="portrait" xlink:type="simple"/></fig><fig id="F32" position="float" orientation="portrait"><label>Figure 32.</label><caption><p><bold>A–F</bold> <italic><tp:taxon-name>Dorceus fastuosus</tp:taxon-name></italic>, male from Mashabin Sand Dunes, Israel (MR006, HUJ), scanning electron micrographs of spinnerets. <bold>A</bold> overview <bold>B</bold> left ALS <bold>C</bold> left PMS <bold>D</bold> left PLS <bold>E</bold> vestigial cribellum <bold>F</bold> modified spigot and flanking aciniform spigot on left PLS. <bold>AC</bold> aciniform gland spigot <bold>ALS</bold> anterior lateral spinneret <bold>MAP</bold> major ampullate gland spigot <bold>mAP</bold> minor ampullate gland spigot <bold>MS</bold> modified spigot <bold>PI</bold> piriform gland spigot <bold>PLS</bold> posterior lateral spinneret <bold>PMS</bold> posterior median spinneret.</p></caption><graphic xmlns:xlink="http://www.w3.org/1999/xlink" xlink:href="ZooKeys-195-001-g032.jpg" position="float" orientation="portrait" xlink:type="simple"/></fig><fig id="F87" position="float" orientation="portrait"><label>Figure 87.</label><caption><p><bold>A–F</bold> <italic><tp:taxon-name>Stegodyphus mimosarum</tp:taxon-name></italic> female from Forêt d'Analalava, Fianarantsoa, Madagascar (CASENT 9015950, CAS), scanning electron micrographs of spinnerets. <bold>A</bold> Overview <bold>B</bold> Left ALS <bold>C</bold> Left PMS <bold>D</bold> Right PLS <bold>E</bold> Left lobe of cribellum <bold>F</bold> Cribellar spigots. Unlabeled spigots in <bold>C</bold> thought to be a mixture of aciniform gland spigots and cylindrical gland spigots. <bold>AC</bold> aciniform gland spigot <bold>ALS</bold> anterior lateral spinneret <bold>CR</bold> cribellum <bold>MAP</bold> major ampullate gland spigot <bold>mAP</bold> minor ampullate gland spigot <bold>MS</bold> modified spigot <bold>PI</bold> piriform gland spigot <bold>PLS</bold> posterior lateral spinneret <bold>PMS</bold> posterior median spinneret <bold>t</bold> tartipore.</p></caption><graphic xmlns:xlink="http://www.w3.org/1999/xlink" xlink:href="ZooKeys-195-001-g087.jpg" position="float" orientation="portrait" xlink:type="simple"/></fig><fig id="F95" position="float" orientation="portrait"><label>Figure 95.</label><caption><p><bold>A–F</bold> <italic><tp:taxon-name>Stegodyphus sarasinorum</tp:taxon-name></italic>, spinnerets of male from 7.5 km E PwintPhyu, Magway Division, Myanmar (CASENT 9019370, CAS). <bold>A</bold> overview <bold>B</bold> right ALS <bold>C</bold> right PMS <bold>D</bold> right PLS <bold>E</bold> detail of modified spigot on right PLS <bold>F</bold> vestigial cribellum. <bold>AC</bold> aciniform gland spigot <bold>ALS</bold> anterior lateral spinneret <bold>MAP</bold> major ampullate gland spigot <bold>mAP</bold> minor ampullate gland spigot <bold>MS</bold> modified spigot <bold>PI</bold> piriform gland spigot <bold>PLS</bold> posterior lateral spinneret <bold>PMS</bold> posterior median spinneret <bold>t</bold> tartipore.</p></caption><graphic xmlns:xlink="http://www.w3.org/1999/xlink" xlink:href="ZooKeys-195-001-g095.jpg" position="float" orientation="portrait" xlink:type="simple"/></fig><fig id="F61" position="float" orientation="portrait"><label>Figure 61.</label><caption><p><bold>A–F</bold> <italic><tp:taxon-name>Gandanameno</tp:taxon-name></italic> sp. from Hanover, South Africa (SAM 9465, SAM), scanning electron micrographs of male spinnerets. <bold>A</bold> detail of spigots on left ALS <bold>B</bold> left PLS <bold>C</bold> detail of spigots on left PLS <bold>D</bold> detail of spigots on left PMS <bold>E</bold> epiandrous region <bold>F</bold> detail of epiandrous gland spigots. <bold>AC</bold> aciniform gland spigot <bold>MAP</bold> major ampullate gland spigot <bold>mAP</bold> minor ampullate gland spigot <bold>MS</bold> modified spigot <bold>PI</bold> piriform gland spigot.</p></caption><graphic xmlns:xlink="http://www.w3.org/1999/xlink" xlink:href="ZooKeys-195-001-g061.jpg" position="float" orientation="portrait" xlink:type="simple"/></fig><fig id="F39" position="float" orientation="portrait"><label>Figure 39.</label><caption><p><bold>A–F</bold> <italic><tp:taxon-name>Dresserus</tp:taxon-name></italic> sp., male from Mazumbai, Tanzania (CASENT 9025747, CAS), scanning electron micrographs of spinnerets and epiandrous region. <bold>A</bold> overview of spinnerets <bold>B</bold> right ALS <bold>C</bold> PMS <bold>D</bold> left PLS <bold>E</bold> modified spigot on right PLS <bold>F</bold> epiandrous region. <bold>AC</bold> aciniform gland spigot <bold>ALS</bold> anterior lateral spinneret <bold>MAP</bold> major ampullate gland spigot <bold>mAP</bold> minor ampullate gland spigot <bold>MS</bold> modified spigot <bold>n</bold> nubbin <bold>PI</bold> piriform gland spigot <bold>PLS</bold> posterior lateral spinneret <bold>PMS</bold> posterior median spinneret <bold>t</bold> tartipore.</p></caption><graphic xmlns:xlink="http://www.w3.org/1999/xlink" xlink:href="ZooKeys-195-001-g039.jpg" position="float" orientation="portrait" xlink:type="simple"/></fig><fig id="F74" position="float" orientation="portrait"><label>Figure 74.</label><caption><p><bold>A–D</bold> <italic><tp:taxon-name>Seothyra henscheli</tp:taxon-name></italic> from Gobabeb Station, Namibia (SMN 40828, NMN), scanning electron micrographs of male legI spinnerets, and epiandrous region. <bold>A</bold> femurI retrolateral view <bold>B</bold> detail of modified spigot on left male PLS <bold>C</bold> epiandrous region <bold>D</bold> detail of epiandrous gland spigots. <bold>MS</bold> modified spigot.</p></caption><graphic xmlns:xlink="http://www.w3.org/1999/xlink" xlink:href="ZooKeys-195-001-g074.jpg" position="float" orientation="portrait" xlink:type="simple"/></fig><fig id="F80" position="float" orientation="portrait"><label>Figure 80.</label><caption><p><bold>A–D</bold> male <italic><tp:taxon-name>Stegodyphus lineatus</tp:taxon-name></italic> from Nengrahar, Afghanistan (MR010, MR), scanning electron micrographs. <bold>A–D</bold> right palp, images reversed to appear as left palp <bold>E, F</bold> epiandrous region <bold>A</bold> prolateral view <bold>B</bold> retrolateral view <bold>C</bold> apical view <bold>D</bold> detail, prolateral view <bold>E</bold> ventral view <bold>F</bold> detail of epiandrous gland spigots. <bold>C</bold> conductor <bold>E</bold> embolus <bold>ST</bold> subtegulum <bold>T</bold> tegulum.</p></caption><graphic xmlns:xlink="http://www.w3.org/1999/xlink" xlink:href="ZooKeys-195-001-g080.jpg" position="float" orientation="portrait" xlink:type="simple"/></fig><fig id="F85" position="float" orientation="portrait"><label>Figure 85.</label><caption><p><bold>A–F</bold> <italic><tp:taxon-name>Stegodyphus mimosarum</tp:taxon-name></italic>, scanning electron micrographs of male from Forêt d'Analalava, Fianarantsoa, Madagascar (CASENT 9015950, CAS). <bold>A–D</bold> right palp, images reversed so as to appear a left palp <bold>E, F</bold> epiandrous gland spigots <bold>A</bold> prolateral view <bold>B</bold> retrolateral view <bold>C</bold> apical view <bold>D</bold> ventral view <bold>E</bold> epiandrous region, ventral view <bold>F</bold> detail, epiandrous gland spigots. <bold>C</bold> conductor <bold>E</bold> embolus <bold>T</bold> tegulum.</p></caption><graphic xmlns:xlink="http://www.w3.org/1999/xlink" xlink:href="ZooKeys-195-001-g085.jpg" position="float" orientation="portrait" xlink:type="simple"/></fig><fig id="F51" position="float" orientation="portrait"><label>Figure 51.</label><caption><p>Bayesian phylogenetic tree of the spider family <tp:taxon-name>Eresidae</tp:taxon-name> based on mixed model analysis (eight data partitions, manually adjusted alignment; see <xref ref-type="bibr" rid="B70">Miller et al. 2010a</xref>); outgroups not shown, see Fig. S1. For the genus <italic><tp:taxon-name>Gandanameno</tp:taxon-name></italic>, DNA specimen codes are substituted for taxonomic name and specimens are linked to their collection locality in southern Africa. Male specimens indicated by male symbol, female specimens indicated either by a female symbol or a square, the darkness of which indicates the strength and presence of cuspules, scored as in Fig. 50. Branches drawn proportional to change. Numbers at nodes are percent posterior probabilities of 50 or greater.</p></caption><graphic xmlns:xlink="http://www.w3.org/1999/xlink" xlink:href="ZooKeys-195-001-g051.jpg" position="float" orientation="portrait" xlink:type="simple"/></fig><fig id="F50" position="float" orientation="portrait"><label>Figure 50.</label><caption><p>Carapace height plotted against carapace length for adult female <italic><tp:taxon-name>Gandanameno</tp:taxon-name></italic> specimens from eight regions: Bloemfontein, Cape Town, Gauteng, Hanover, Namaqualand, Namibia, and Port Elizabeth. Regions circumscribed in Fig. 49; sample size given in parentheses. Symbol shape indicates region while symbol darkness indicates presence and strength of cuspules. Specimens were scored as having cuspules absent, having medium to strong cuspules only on the legs, having a mixture of medium and strong cuspules on the prosoma, sternum, and/or legs, and having exclusively strong cuspules on the prosoma, sternum, and legs. As reflected in the legend, not all degrees of spinulation were observed in all regions.</p></caption><graphic xmlns:xlink="http://www.w3.org/1999/xlink" xlink:href="ZooKeys-195-001-g050.jpg" position="float" orientation="portrait" xlink:type="simple"/></fig><fig id="F72" position="float" orientation="portrait"><label>Figure 72.</label><caption><p><bold>A–J</bold> <italic><tp:taxon-name>Seothyra henscheli</tp:taxon-name></italic>. <bold>A–D, I–J</bold> male from Gobabeb Station, Namibia (SMN 40828, NMN) <bold>E–H</bold> female from Kuiseb River, Gobabeb, Namibia (SMN 46627, NMN) <bold>A–D</bold> habitus of male, photomicrographs <bold>E–H</bold> habitus of female, photomicrographs <bold>I, J</bold> illustrations of left male palp <bold>A, E</bold> dorsal view <bold>B, F</bold> ventral view <bold>C, G</bold> anterior view <bold>D, H</bold> lateral view <bold>I</bold> prolateral view <bold>J</bold> retrolateral view. <bold>C</bold> conductor <bold>E</bold> embolus <bold>ST</bold> subtegulum <bold>T</bold> tegulum.</p></caption><graphic xmlns:xlink="http://www.w3.org/1999/xlink" xlink:href="ZooKeys-195-001-g072.jpg" position="float" orientation="portrait" xlink:type="simple"/></fig><fig id="F73" position="float" orientation="portrait"><label>Figure 73.</label><caption><p><bold>A–F</bold> <italic><tp:taxon-name>Seothyra henscheli</tp:taxon-name></italic> from Gobabeb Station, Namibia (SMN 40828, NMN), scanning electron micrographs of right male palp, images reversed to appear as left palp. <bold>A</bold> prolateral view <bold>B</bold> retrolateral view <bold>C</bold> detail of embolic division, prolateral view <bold>D</bold> detail of modified setae on retrolateral side of cymbium. <bold>E</bold> ventral view <bold>F</bold> apical view. <bold>C</bold> conductor <bold>E</bold> embolus <bold>ST</bold> subtegulum <bold>T</bold> tegulum.</p></caption><graphic xmlns:xlink="http://www.w3.org/1999/xlink" xlink:href="ZooKeys-195-001-g073.jpg" position="float" orientation="portrait" xlink:type="simple"/></fig><fig id="F26" position="float" orientation="portrait"><label>Figure 26.</label><caption><p><bold>A–J</bold> <italic><tp:taxon-name>Dorceus fastuosus</tp:taxon-name></italic>. <bold>A–D, I–J</bold> male from Mashabin Sand Dunes, Israel (MR006, HUJ) <bold>E–H</bold> female from Mashabim sand dunes, Israel (MR002, MR) <bold>A–D</bold> habitus of male, photomicrographs <bold>E–H</bold> habitus of female, photomicrographs <bold>J, K</bold> illustrations of left male palp. <bold>A, E</bold> dorsal view <bold>B, F</bold> ventral view <bold>C, G</bold> anterior view <bold>D, H</bold> lateral view. <bold>I</bold> prolateral view. <bold>J</bold> retrolateral view. <bold>C</bold> conductor <bold>E</bold> embolus  <bold>ST</bold> subtegulum <bold>T</bold> tegulum.</p></caption><graphic xmlns:xlink="http://www.w3.org/1999/xlink" xlink:href="ZooKeys-195-001-g026.jpg" position="float" orientation="portrait" xlink:type="simple"/></fig><fig id="F79" position="float" orientation="portrait"><label>Figure 79.</label><caption><p><bold>A–J</bold> <italic><tp:taxon-name>Stegodyphus lineatus</tp:taxon-name></italic>. <bold>A–D, I, J</bold> male from Nengrahar, Afghanistan (MR010, MR) <bold>E–H</bold> female from Belkis, near Birecor, Turkey (MR015, MR) <bold>A–D</bold> habitus of male, photomicrographs <bold>E–H</bold> habitus of female, photomicrographs <bold>I, J</bold> illustrations of left male palp <bold>A, E</bold> dorsal view <bold>B, F</bold> ventral view <bold>C, G</bold> anterior view <bold>D, H</bold> lateral view <bold>I</bold> prolateral view <bold>J</bold> retrolateral view. <bold>C</bold> conductor <bold>E</bold> embolus <bold>T</bold> tegulum.</p></caption><graphic xmlns:xlink="http://www.w3.org/1999/xlink" xlink:href="ZooKeys-195-001-g079.jpg" position="float" orientation="portrait" xlink:type="simple"/></fig><fig id="F71" position="float" orientation="portrait"><label>Figure 71.</label><caption><p>Distribution of <italic><tp:taxon-name>Paradonea</tp:taxon-name></italic> species. Circles, <italic><tp:taxon-name>Paradonea striatipes</tp:taxon-name></italic>; squares, <italic><tp:taxon-name>Paradonea splendens</tp:taxon-name></italic>; inverted triangles, <italic><tp:taxon-name>Paradonea variegata</tp:taxon-name></italic>; diamonds, <italic><tp:taxon-name>Paradonea parva</tp:taxon-name></italic>; triangles, <italic><tp:taxon-name>Paradonea presleyi</tp:taxon-name></italic> sp. n. Primary type localities with all black symbols, those for other localities with white center.</p></caption><graphic xmlns:xlink="http://www.w3.org/1999/xlink" xlink:href="ZooKeys-195-001-g071.jpg" position="float" orientation="portrait" xlink:type="simple"/></fig><fig id="F66" position="float" orientation="portrait"><label>Figure 66.</label><caption><p><bold>A–F</bold> <italic><tp:taxon-name>Loureedia annulipes</tp:taxon-name></italic>, female from Wadi Mashash, Negev, Israel (MR019, MR), scanning electron micrographs of spinnerets. <bold>A</bold> overview <bold>B</bold> right ALS <bold>C</bold> left and right PMS <bold>D</bold> right PLS <bold>E</bold> cribellum. <bold>F</bold> cribellar spigots. Unlabeled spigots in <bold>C</bold> thought to be a mixture of aciniform gland spigots and cylindrical gland spigots. <bold>AC</bold> aciniform gland spigot <bold>ALS</bold> anterior lateral spinneret <bold>MAP</bold> major ampullate gland spigot <bold>mAP</bold> minor ampullate gland spigot <bold>MS</bold> modified spigot <bold>PI</bold> piriform gland spigot <bold>PLS</bold> posterior lateral spinneret <bold>PMS</bold> posterior median spinneret.</p></caption><graphic xmlns:xlink="http://www.w3.org/1999/xlink" xlink:href="ZooKeys-195-001-g066.jpg" position="float" orientation="portrait" xlink:type="simple"/></fig><fig id="F62" position="float" orientation="portrait"><label>Figure 62.</label><caption><p><bold>A–J</bold> <italic><tp:taxon-name>Loureedia annulipes</tp:taxon-name></italic>. <bold>A, B, D</bold> <bold>I, J</bold> male from Haluqim Ridge, Israel (MR008, HUJ) <bold>C</bold> male from Nitzanna village, Israel (MR018, HUJ) <bold>E, F, H</bold> female from Wadi Mashash, Israel (MR019, MR) <bold>G</bold> female from Haluquim, Israel (PET03, MR) <bold>A–D</bold> habitus of male, photomicrographs  <bold>E–H</bold> habitus of female, photomicrographs <bold>I–J</bold> illustrations of left male palp <bold>A, E</bold> dorsal view <bold>B, F</bold> ventral view  <bold>C, G</bold> anterior view <bold>D, H</bold> lateral view <bold>I</bold> prolateral view <bold>J</bold> retrolateral view. <bold>C</bold> conductor <bold>E</bold> embolus  <bold>T</bold> tegulum.</p></caption><graphic xmlns:xlink="http://www.w3.org/1999/xlink" xlink:href="ZooKeys-195-001-g062.jpg" position="float" orientation="portrait" xlink:type="simple"/></fig><fig id="F63" position="float" orientation="portrait"><label>Figure 63.</label><caption><p><bold>A–F</bold> <italic><tp:taxon-name>Loureedia annulipes</tp:taxon-name></italic> from Haluqim Ridge, Israel (MR008, HUJ), scanning electron micrographs of right male palp, images reversed to appear as left palp. <bold>A</bold> prolateral view <bold>B</bold> retrolateral view <bold>C</bold> conductor, prolateral view <bold>D</bold> ventral view <bold>E</bold> conductor, ventral view <bold>F</bold> apical view. <bold>C</bold> conductor <bold>E</bold> embolus <bold>ST</bold> subtegulum <bold>T</bold> tegulum.</p></caption><graphic xmlns:xlink="http://www.w3.org/1999/xlink" xlink:href="ZooKeys-195-001-g063.jpg" position="float" orientation="portrait" xlink:type="simple"/></fig><fig id="F69" position="float" orientation="portrait"><label>Figure 69.</label><caption><p><bold>A–H</bold> <italic><tp:taxon-name>Paradonea variegata</tp:taxon-name></italic>. <bold>A–C, G–H</bold> male from Breekkierie Dunes, Northern Cape, South Africa (C1062, SAM) <bold>D–F</bold> female from Steinkopf, South Africa (ZMB 26964, ZMHB) <bold>A–C</bold> habitus of male, photomicrographs <bold>D–F</bold> habitus of female photomicrographs <bold>G–H</bold> illustrations of left male palp  <bold>A, D</bold> dorsal view <bold>B, E</bold> ventral view <bold>C, F</bold> anterior view <bold>G</bold> prolateral view <bold>H</bold> retrolateral view. <bold>C</bold> conductor <bold>ST</bold> subtegulum <bold>T</bold> tegulum.</p></caption><graphic xmlns:xlink="http://www.w3.org/1999/xlink" xlink:href="ZooKeys-195-001-g069.jpg" position="float" orientation="portrait" xlink:type="simple"/></fig><fig id="F70" position="float" orientation="portrait"><label>Figure 70.</label><caption><p><bold>A–I</bold> males of <italic><tp:taxon-name>Paradonea parva</tp:taxon-name></italic> and <italic><tp:taxon-name>Paradonea presleyi</tp:taxon-name></italic> sp. n., habitus, photomicrographs. <bold>A–F</bold> <italic><tp:taxon-name>Paradonea parva</tp:taxon-name></italic> <bold>A–C</bold> male holotype from junction of Marico and Crocodile Rivers, South Africa (B3701, SAM) <bold>D–F</bold> male from 4 km N of Hopetown, Northern Cape, South Africa (AcAT 97/988, NCA). <bold>G–I</bold> male holotype of <italic><tp:taxon-name>Paradonea presleyi</tp:taxon-name></italic> sp. n. from Falcon College, Zimbabwe (CASENT 9039236, CAS) <bold>A, D, G</bold> dorsal view <bold>B, E, H</bold> ventral view <bold>C, F, I</bold> anterior view.</p></caption><graphic xmlns:xlink="http://www.w3.org/1999/xlink" xlink:href="ZooKeys-195-001-g070.jpg" position="float" orientation="portrait" xlink:type="simple"/></fig><fig id="F1" position="float" orientation="portrait"><label>Figure 1.</label><caption><p><bold>A–H</bold> Habitus of living <tp:taxon-name>Eresidae</tp:taxon-name>, photographs. <bold>A, B</bold> <italic><tp:taxon-name>Adonea fimbriata</tp:taxon-name></italic> <bold>A</bold> juvenile female (photo by Martin Forman) <bold>B</bold> adult male from Israel (photo by Martin Forman) <bold>C</bold> <italic><tp:taxon-name>Dresserus kannemeyeri</tp:taxon-name></italic>, adult female from Ndumo Game Reserve, South Africa (photo Stanislav Macík) <bold>D</bold> <italic><tp:taxon-name>Dresserus</tp:taxon-name></italic> sp., adult malefrom Namibia, between the towns Aus and Helmeringhausen (<named-content xmlns:xlink="http://www.w3.org/1999/xlink" content-type="dwc:verbatimCoordinates" xlink:type="simple">26°13.049'S, 16°36.063'E</named-content>; photo by Martin Forman) <bold>E, F</bold> <italic><tp:taxon-name>Gandanameno</tp:taxon-name></italic> sp. <bold>E</bold> subadult female from Cape Town, South Africa (Stanislav Macík) <bold>F</bold> adult male from Anysberg Nature Reserve, Western Cape Province, South Africa (photo Martin Forman) <bold>G, H</bold> adult male <italic><tp:taxon-name>Loureedia annulipes</tp:taxon-name></italic>; <bold>G</bold> from Tel Krayot, Israel (photo by Martin Forman) <bold>H</bold> from Arad, Israel (photo by Martin Forman).</p></caption><graphic xmlns:xlink="http://www.w3.org/1999/xlink" xlink:href="ZooKeys-195-001-g001.jpg" position="float" orientation="portrait" xlink:type="simple"/></fig><fig id="F2" position="float" orientation="portrait"><label>Figure 2.</label><caption><p><bold>A–H</bold> Habitus of living <tp:taxon-name>Eresidae</tp:taxon-name>, photographs. <bold>A, B</bold> <italic><tp:taxon-name>Eresus kollari</tp:taxon-name></italic> <bold>A</bold> adult female from Hungary (photo by Tamás Szűts) <bold>B</bold> adult male from Kadaň, Czechia, (photo by Pavel Krásenský) <bold>C, E</bold> <italic><tp:taxon-name>Eresus walckenaeri</tp:taxon-name></italic>; <bold>C</bold> adult female from Greece (photo by Sergio Henriques) <bold>D</bold> adult male from Mihas, Greece (photo by Martin Forman) <bold>E</bold> juvenile female <bold>F</bold> <italic><tp:taxon-name>Seothyra</tp:taxon-name></italic> sp., juvenile female, from Brandberg, Namibia (photo by Martin Forman) <bold>G, H</bold> <italic><tp:taxon-name>Paradonea variegata</tp:taxon-name></italic> (photos by Martin Forman) <bold>G</bold> juvenile female from Betta, Namibia <bold>H</bold> adult male from Homeb, Namibia.</p></caption><graphic xmlns:xlink="http://www.w3.org/1999/xlink" xlink:href="ZooKeys-195-001-g002.jpg" position="float" orientation="portrait" xlink:type="simple"/></fig><fig id="F40" position="float" orientation="portrait"><label>Figure 40.</label><caption><p><bold>A–J</bold> <italic><tp:taxon-name>Eresus walckenaeri</tp:taxon-name></italic>. <bold>A–D, I–J</bold> male from Kresna, Bulgaria (MR) <bold>E–H</bold> female from 5 km south of Monemvasia, Lakonia, Greece (ZMUC 00012903, ZMUC) <bold>A–D</bold> habitus of male, photomicrographs <bold>E–H</bold> habitus of female, photomicrographs <bold>I, J</bold> illustrations of left male palp <bold>A, E</bold> dorsal view  <bold>B, F</bold> ventral view <bold>C, G</bold> anterior view <bold>D, H</bold> lateral view <bold>I</bold> prolateral view <bold>J</bold> retrolateral view. <bold>C</bold> conductor <bold>E</bold> embolus  <bold>ST</bold> subtegulum <bold>T</bold> tegulum.</p></caption><graphic xmlns:xlink="http://www.w3.org/1999/xlink" xlink:href="ZooKeys-195-001-g040.jpg" position="float" orientation="portrait" xlink:type="simple"/></fig><fig id="F43" position="float" orientation="portrait"><label>Figure 43.</label><caption><p><bold>A–J</bold> <italic><tp:taxon-name>Eresus kollari</tp:taxon-name></italic>. <bold>A–D,</bold> <bold>I, J</bold> male from Prague, Czechia (MR007, MR) <bold>E–H</bold> female from res. Srbsko, Czechia (MR016, MR) <bold>A–D</bold> habitus of male, photomicrographs <bold>E–H</bold> habitus of female, photomicrographs <bold>I, J</bold> illustrations of left male palp <bold>A, E</bold> dorsal view <bold>B, F</bold> ventral view <bold>C, G</bold> anterior view <bold>D, H</bold> lateral view <bold>I</bold> prolateral view <bold>J</bold> retrolateral view, arrow indicates notch in conductor. <bold>C</bold> conductor <bold>E</bold> embolus <bold>T</bold> tegulum.</p></caption><graphic xmlns:xlink="http://www.w3.org/1999/xlink" xlink:href="ZooKeys-195-001-g043.jpg" position="float" orientation="portrait" xlink:type="simple"/></fig></tp:treatment-sec><ref-list><ref id="B117"><mixed-citation xmlns:xlink="http://www.w3.org/1999/xlink" xlink:type="simple"><person-group><name name-style="western"><surname>Walckenaer</surname><given-names>CA</given-names></name></person-group> (<year>1805</year>)<source> Tableau des aranéides ou caractères essentiels des tribus, genres, familles et races que renferme le genre Aranea de Linné, avec la désignation des espèces comprises dans chacune de ces divisions. Paris, 88 pp.</source></mixed-citation></ref><ref id="B102"><mixed-citation xmlns:xlink="http://www.w3.org/1999/xlink" xlink:type="simple"><person-group><name name-style="western"><surname>Simon</surname><given-names>E</given-names></name></person-group> (<year>1892</year>)<source> Histoire Naturelle des Araignées. Deuxième edition. Volume 1. Paris, 256pp.</source></mixed-citation></ref><ref id="B64"><mixed-citation xmlns:xlink="http://www.w3.org/1999/xlink" xlink:type="simple"><person-group><name name-style="western"><surname>Lehtinen</surname><given-names>PT</given-names></name></person-group> (<year>1967</year>)<article-title> Classification of the cribellate spiders and some allied families.</article-title><source>Annales Zoologici Fennici </source><volume>4</volume>: <fpage>199</fpage>-<lpage>468</lpage>.</mixed-citation></ref><ref id="B38"><mixed-citation xmlns:xlink="http://www.w3.org/1999/xlink" xlink:type="simple"><person-group><name name-style="western"><surname>Griswold</surname><given-names>CE</given-names></name><name name-style="western"><surname>Ramírez</surname><given-names>M</given-names></name><name name-style="western"><surname>Coddington</surname><given-names>JA</given-names></name><name name-style="western"><surname>Platnick</surname><given-names>N</given-names></name></person-group> (<year>2005</year>)<article-title> Atlas of phylogenetic data for entelegyne spiders (Araneae: Araneomorphae: Entelegynae) with comments on their phylogeny.</article-title><source>Proceedings of the California Academy of Sciences </source><volume>56</volume>: <fpage>1</fpage>-<lpage>324</lpage>.</mixed-citation></ref><ref id="B116"><mixed-citation xmlns:xlink="http://www.w3.org/1999/xlink" xlink:type="simple"><person-group><name name-style="western"><surname>Walckenaer</surname><given-names>CA</given-names></name></person-group> (<year>1802</year>)<article-title> Faune parisienne. Insectes. ou Histoire abrégée des insectes de environs de Paris.</article-title><source>Paris </source><volume>2</volume>: <fpage>187</fpage>-<lpage>250</lpage>.</mixed-citation></ref><ref id="B44"><mixed-citation xmlns:xlink="http://www.w3.org/1999/xlink" xlink:type="simple"><person-group><name name-style="western"><surname>International Commission on Zoological Nomenclature</surname></name></person-group> (<year>1905</year>)<source> Règles internationales de la nomenclature zoologique.</source><publisher-name>International rules of zoological nomenclature. Internationale Regeln der zoologischen Nomenklatur. Rudeval</publisher-name>, <publisher-loc>Paris</publisher-loc>, <lpage>57</lpage> pp.</mixed-citation></ref><ref id="B21"><mixed-citation xmlns:xlink="http://www.w3.org/1999/xlink" xlink:type="simple"><person-group><name name-style="western"><surname>Edwards</surname><given-names>GB</given-names></name></person-group> (<year>2011</year>)<article-title> A review of the type disignations of the genus <italic>Salticus</italic> Latreille, genus <italic>Attus</italic> Walckenaer, and the family Salticidae Blackwall (Arachnida: Araneae), with special reference to historical connections with the genus <italic>Myrmarachne</italic> MacLeay.</article-title><source>Peckhamia </source><volume>93</volume>: <fpage>1</fpage>-<lpage>11</lpage>.</mixed-citation></ref><ref id="B71"><mixed-citation xmlns:xlink="http://www.w3.org/1999/xlink" xlink:type="simple"><person-group><name name-style="western"><surname>Miller</surname><given-names>JA</given-names></name><name name-style="western"><surname>Griswold</surname><given-names>CE</given-names></name><name name-style="western"><surname>Haddad</surname><given-names>CR</given-names></name></person-group> (<year>2010b</year>)<article-title> Taxonomic revision of the spider family Penestomidae (Araneae, Entelegynae).</article-title><source>Zootaxa </source><volume>2534</volume>: <fpage>1</fpage>-<lpage>36</lpage>.</mixed-citation></ref><ref id="B59"><mixed-citation xmlns:xlink="http://www.w3.org/1999/xlink" xlink:type="simple"><person-group><name name-style="western"><surname>Lamy</surname><given-names>E</given-names></name></person-group> (<year>1902</year>)<source> Recherches anatomiques sur les trachées des araignées. Annales des Sciences Naturelles, Paris (Zoologie 8) 15: 149–280.</source></mixed-citation></ref><ref id="B70"><mixed-citation xmlns:xlink="http://www.w3.org/1999/xlink" xlink:type="simple"><person-group><name name-style="western"><surname>Miller</surname><given-names>JA</given-names></name><name name-style="western"><surname>Carmichael</surname><given-names>A</given-names></name><name name-style="western"><surname>Ramírez</surname><given-names>M</given-names></name><name name-style="western"><surname>Spagna</surname><given-names>J</given-names></name><name name-style="western"><surname>Haddad</surname><given-names>CR</given-names></name><name name-style="western"><surname>Řezáč</surname><given-names>M</given-names></name><name name-style="western"><surname>Johannesen</surname><given-names>J</given-names></name><name name-style="western"><surname>Král</surname><given-names>J</given-names></name><name name-style="western"><surname>Wang</surname><given-names>X-P</given-names></name><name name-style="western"><surname>Griswold</surname><given-names>CE</given-names></name></person-group> (<year>2010a</year>)<article-title> Phylogeny of entelegyne spiders: Affinities of the family Penestomidae (NEW RANK), generic phylogeny of Eresidae, and asymmetric rates of change in spinning organ evolution (Araneae, Araneoidea, Entelegynae).</article-title><source>Molecular Phylogenetics and Evolution </source><volume>55</volume>: <fpage>786</fpage>-<lpage>804</lpage>. doi: <ext-link ext-link-type="uri" xlink:href="http://dx.doi.org/10.1016/j.ympev.2010.02.021" xlink:type="simple">10.1016/j.ympev.2010.02.021</ext-link></mixed-citation></ref><ref id="B16"><mixed-citation xmlns:xlink="http://www.w3.org/1999/xlink" xlink:type="simple"><person-group><name name-style="western"><surname>Dippenaar-Schoeman</surname><given-names>AS</given-names></name></person-group> (<year>1990</year>)<article-title> A revision of the African spider genus <italic>Seothyra</italic> Purcell (Araneae: Eresidae).</article-title><source>Cimbebasia </source><volume>12</volume>: <fpage>135</fpage>-<lpage>160</lpage>.</mixed-citation></ref></ref-list></tp:taxon-treatment>
