# Supplementary material for: The velvet spiders: an atlas of the Eresidae (Arachnida, Araneae)
Source: Zookeys. 2012 May 17;(195):1–144. doi: 10.3897/zookeys.195.2342 (PMC3361087; doi:10.3897/zookeys.195.2342)
Supplement: XML Treatment for Adonea [file zookeys.195.2342-treatment2.xml]

<!DOCTYPE tp:taxon-treatment
  PUBLIC "-//TaxonX//DTD Taxonomic Treatment Publishing DTD v0 20100105//EN" "tax-treatment-NSO.dtd">
<tp:taxon-treatment xmlns:tp="http://www.plazi.org/taxpub"><tp:treatment-meta><mixed-citation publication-type="journal"><person-group><name><surname>Miller</surname><given-names>Jeremy A.</given-names></name><name><surname>Griswold</surname><given-names>Charles E.</given-names></name><name><surname>Scharff</surname><given-names>Nikolaj</given-names></name><name><surname>Řezáč</surname><given-names>Milan</given-names></name><name><surname>Szűts</surname><given-names>Tamás</given-names></name><name><surname>Marhabaie</surname><given-names>Mohammad</given-names></name></person-group><article-title>The velvet spiders: an atlas of the Eresidae (Arachnida, Araneae)</article-title><source>Zookeys</source><day>17</day><month>5</month><year>2012</year><volume>2012</volume><issue>195</issue><fpage>1</fpage><lpage>144</lpage><pub-id pub-id-type="doi">10.3897/zookeys.195.2342</pub-id></mixed-citation></tp:treatment-meta><tp:nomenclature><tp:taxon-name>
                        <tp:taxon-name-part taxon-name-part-type="genus">Adonea</tp:taxon-name-part>
                    <object-id xmlns:xlink="http://www.w3.org/1999/xlink" xlink:type="simple">http://species-id.net/wiki/Adonea</object-id>
								</tp:taxon-name><tp:taxon-authority>Simon</tp:taxon-authority><tp:nomenclature-citation-list><tp:nomenclature-citation><tp:taxon-name>Adonea</tp:taxon-name><comment><xref ref-type="bibr" rid="B98">Simon 1873</xref>: 157. Type species <italic><tp:taxon-name>Adonea fimbriata</tp:taxon-name></italic> Simon, 1873.</comment></tp:nomenclature-citation><tp:nomenclature-citation><tp:taxon-name>Storkaniella</tp:taxon-name><comment><xref ref-type="bibr" rid="B53">Kratochvíl and Miller 1940</xref>: 93, figs 2, 4. Synonymy in <xref ref-type="bibr" rid="B64">Lehtinen 1967</xref>: 208, 265.</comment></tp:nomenclature-citation></tp:nomenclature-citation-list></tp:nomenclature><tp:treatment-sec sec-type="Note"><title>Note.</title><p><italic><tp:taxon-name>Adonea</tp:taxon-name></italic> contains one recognized species, <italic><tp:taxon-name>Adonea fimbriata</tp:taxon-name></italic> Simon, 1873, from the Mediterranean. In addition, <italic><tp:taxon-name>Eresus algericus</tp:taxon-name></italic> El-Hennawy, 2004 is transferred to <italic><tp:taxon-name>Adonea</tp:taxon-name></italic> and may be a junior synonym of <italic><tp:taxon-name>Adonea fimbriata</tp:taxon-name></italic>. We examined syntype specimens from Algeria and Tunisia, and additional specimens from the Algeria-Morocco border and Israel.</p></tp:treatment-sec><tp:treatment-sec sec-type="Diagnosis"><title>Diagnosis.</title><p>Male distinguished from other eresids except <italic><tp:taxon-name>Paradonea splendens</tp:taxon-name></italic> by the profile of the carapace, which has the posterior part of the cephalic region overhanging the anterior part of the thoracic region (<xref ref-type="fig" rid="F19">Fig. 19D</xref>); distinguished from <italic><tp:taxon-name>Paradonea splendens</tp:taxon-name></italic> by several characters including the subtriangular shape of the cephalic region that is rounded posteriorly (<xref ref-type="fig" rid="F19">Fig. 19A</xref>; trapezoidal in <italic><tp:taxon-name>Paradonea splendens</tp:taxon-name></italic> and straight poster<!--PageBreak-->iorly, <xref ref-type="fig" rid="F68">Fig. 68D</xref>) and by the mesally contiguous chelicerae (<xref ref-type="fig" rid="F19">Fig. 19C</xref>; mesally excavated in <italic><tp:taxon-name>Paradonea splendens</tp:taxon-name></italic>, <xref ref-type="fig" rid="F68">Fig. 68F</xref>).</p><p>Female distinguished from other eresids except <italic><tp:taxon-name>Loureedia</tp:taxon-name></italic> gen. n., <italic><tp:taxon-name>Eresus walckenaeri</tp:taxon-name></italic> Brullé, 1832, and some <italic><tp:taxon-name>Paradonea</tp:taxon-name></italic> species by the relatively large PME (AME/PME ca. 0.4, <xref ref-type="fig" rid="F19">Fig. 19G</xref>); distinguished from <italic><tp:taxon-name>Loureedia</tp:taxon-name></italic> gen. n. by the longer than wide cephalic region (wider than long in <italic><tp:taxon-name>Loureedia</tp:taxon-name></italic> gen. n.); from <italic><tp:taxon-name>Eresus walckenaeri</tp:taxon-name></italic> by the presence of a glabrous median lobe between the copulatory openings (<xref ref-type="fig" rid="F22">Fig. 22A</xref>; hirsute cuticle between the copulatory openings in <italic><tp:taxon-name>Eresus walckenaeri</tp:taxon-name></italic>, <xref ref-type="fig" rid="F42">Fig. 42B</xref>); and from <italic><tp:taxon-name>Paradonea variegata</tp:taxon-name></italic> by the nearly vertical posterior margin of the cephalic region (<xref ref-type="fig" rid="F1">Figs 1A</xref>, <xref ref-type="fig" rid="F19">19H</xref>; cephalic region only moderately raised in <italic><tp:taxon-name>Paradonea variegata</tp:taxon-name></italic>); females of other <italic><tp:taxon-name>Paradonea</tp:taxon-name></italic> species are unknown. The proportions of the epigynum in <italic><tp:taxon-name>Adonea</tp:taxon-name></italic>, which is more than two times wider than long, further separates it from most eresids (<xref ref-type="fig" rid="F16">Figs 16A</xref>, <xref ref-type="fig" rid="F22">22A</xref>).</p></tp:treatment-sec><tp:treatment-sec sec-type="Natural history"><title>Natural history.</title><p>Known from Loess desert habitat with low shrubs, often in wadis. They build a simple vertical or inclined burrow lined by silk, often on the edge of stones. The opening is covered by a silken flap camouflaged from above by debris. Signaling threads radiate out from the edges of this roof. Prey include various epigaeic arthropods, especially beetles from the family <tp:taxon-name>Tenebrionidae</tp:taxon-name>. Prey remnants are incorporated into the roof of the burrow. Males take approximately 2–3 years to mature, females one year longer (Martin Forman, personal observation).</p></tp:treatment-sec><tp:treatment-sec><!--Section generated to contain objects referenced in tp:taxon-treatment.--><fig id="F19" position="float" orientation="portrait"><label>Figure 19.</label><caption><p><bold>A–J</bold> <italic><tp:taxon-name>Adonea fimbriata</tp:taxon-name></italic>. <bold>A–D, I–J</bold> male from Algeria-Morocco (MR012, MR) <bold>E–H</bold> female from Mehav Am village, Israel (MR003, MR) <bold>A–D</bold> habitus of male, photomicrographs <bold>E–H</bold> habitus of female photomicrographs <bold>I, J</bold> illustrations of left male palp <bold>A, E</bold> dorsal view <bold>B, F</bold> ventral view <bold>C, G</bold> anterior view. <bold>D, H</bold> lateral view <bold>I</bold> prolateral view <bold>J</bold> retrolateral view. <bold>C</bold> conductor <bold>E</bold> embolus <bold>ST</bold> subtegulum <bold>T</bold> tegulum.</p></caption><graphic xmlns:xlink="http://www.w3.org/1999/xlink" xlink:href="ZooKeys-195-001-g019.jpg" position="float" orientation="portrait" xlink:type="simple"/></fig><fig id="F68" position="float" orientation="portrait"><label>Figure 68.</label><caption><p><bold>A–J</bold> males of <italic><tp:taxon-name>Paradonea striatipes</tp:taxon-name></italic> and <italic><tp:taxon-name>Paradonea splendens</tp:taxon-name></italic>. <bold>A–C, G, H</bold> <italic><tp:taxon-name>Paradonea striatipes</tp:taxon-name></italic>, male from Otjivasandu, Namibia (NMN) <bold>D–F, I, J</bold> <italic><tp:taxon-name>Paradonea splendens</tp:taxon-name></italic>, male from Sunnyside, South Africa (C1076, SAM) <bold>A–F</bold> habitus of male, photomicrographs <bold>G–J</bold> illustrations of left male palp <bold>A, D</bold> dorsal view <bold>B, E</bold> ventral view <bold>C, F</bold> anterior view <bold>G, I</bold> prolateral view <bold>H, J</bold> retrolateral view. <bold>C</bold> conductor <bold>E</bold> embolus <bold>ST</bold> subtegulum <bold>T</bold> tegulum.</p></caption><graphic xmlns:xlink="http://www.w3.org/1999/xlink" xlink:href="ZooKeys-195-001-g068.jpg" position="float" orientation="portrait" xlink:type="simple"/></fig><fig id="F22" position="float" orientation="portrait"><label>Figure 22.</label><caption><p><bold>A–F</bold> <italic><tp:taxon-name>Adonea fimbriata</tp:taxon-name></italic>, scanning electron micrographs. <bold>A</bold> female from Mehav Am village, Israel (MR003, MR) <bold>B–D</bold> female from Wadi Mashash, Israel (MR013, HUJ) <bold>E, F</bold> male from Algeria-Morocco (MR012, MR) <bold>A–D</bold> vulva <bold>E, F</bold> epiandrous region <bold>A</bold> epigynum, ventral view <bold>B</bold> cleared vulva, dorsal view <bold>C</bold> detail, spermathecal heads <bold>D</bold> detail, right spermatheca <bold>E</bold> epiandrous region <bold>F</bold> detail of epiandrous gland spigots. <bold>ML</bold> median lobe <bold>S</bold> spermatheca <bold>SH</bold> spermathecal head.</p></caption><graphic xmlns:xlink="http://www.w3.org/1999/xlink" xlink:href="ZooKeys-195-001-g022.jpg" position="float" orientation="portrait" xlink:type="simple"/></fig><fig id="F42" position="float" orientation="portrait"><label>Figure 42.</label><caption><p><bold>A–F</bold> <italic><tp:taxon-name>Eresus walckenaeri</tp:taxon-name></italic> female from 5 km south of Monemvasia, Lakonia, Greece (ZMUC 00012903), scanning electron micrographs. <bold>A</bold> prosoma, anterior view <bold>B</bold> epigynum <bold>C</bold> tarsal organ, left leg I. ventral view <bold>D</bold> vulva, dorsal view <bold>E</bold> left spermatheca <bold>F</bold> left spermathecal head. <bold>S</bold> spermatheca <bold>SH</bold> spermathecal head.</p></caption><graphic xmlns:xlink="http://www.w3.org/1999/xlink" xlink:href="ZooKeys-195-001-g042.jpg" position="float" orientation="portrait" xlink:type="simple"/></fig><fig id="F1" position="float" orientation="portrait"><label>Figure 1.</label><caption><p><bold>A–H</bold> Habitus of living <tp:taxon-name>Eresidae</tp:taxon-name>, photographs. <bold>A, B</bold> <italic><tp:taxon-name>Adonea fimbriata</tp:taxon-name></italic> <bold>A</bold> juvenile female (photo by Martin Forman) <bold>B</bold> adult male from Israel (photo by Martin Forman) <bold>C</bold> <italic><tp:taxon-name>Dresserus kannemeyeri</tp:taxon-name></italic>, adult female from Ndumo Game Reserve, South Africa (photo Stanislav Macík) <bold>D</bold> <italic><tp:taxon-name>Dresserus</tp:taxon-name></italic> sp., adult malefrom Namibia, between the towns Aus and Helmeringhausen (<named-content xmlns:xlink="http://www.w3.org/1999/xlink" content-type="dwc:verbatimCoordinates" xlink:type="simple">26°13.049'S, 16°36.063'E</named-content>; photo by Martin Forman) <bold>E, F</bold> <italic><tp:taxon-name>Gandanameno</tp:taxon-name></italic> sp. <bold>E</bold> subadult female from Cape Town, South Africa (Stanislav Macík) <bold>F</bold> adult male from Anysberg Nature Reserve, Western Cape Province, South Africa (photo Martin Forman) <bold>G, H</bold> adult male <italic><tp:taxon-name>Loureedia annulipes</tp:taxon-name></italic>; <bold>G</bold> from Tel Krayot, Israel (photo by Martin Forman) <bold>H</bold> from Arad, Israel (photo by Martin Forman).</p></caption><graphic xmlns:xlink="http://www.w3.org/1999/xlink" xlink:href="ZooKeys-195-001-g001.jpg" position="float" orientation="portrait" xlink:type="simple"/></fig><fig id="F16" position="float" orientation="portrait"><label>Figure 16.</label><caption><p><bold>A–L</bold> Epigyna of eresid species, photomicrographs. <bold>A, D</bold> <italic><tp:taxon-name>Adonea fimbriata</tp:taxon-name></italic>; A from Mehav Am village, Israel (MR003, MR) <bold>D</bold> from Wadi Mashash, Israel (MR013, HUJ) <bold>B, E</bold> <italic><tp:taxon-name>Dorceus fastuosus</tp:taxon-name></italic> from Mashabim sand dunes, Israel (MR002, MR) <bold>C, F</bold> <italic><tp:taxon-name>Dresserus</tp:taxon-name></italic> sp. from Klein Kariba, South Africa (CASENT 9025745, CAS) <bold>G, J</bold> <italic><tp:taxon-name>Eresus walckenaeri</tp:taxon-name></italic> from 5 km south of Monemvasia, Lakonia, Greece (ZMUC 00012903, ZMUC) <bold>H, K</bold> <italic><tp:taxon-name>Eresus kollari</tp:taxon-name></italic> from res. Radotinske udoli, Czechia (MR016, MR) <bold>I, L</bold> <italic><tp:taxon-name>Eresus sandaliatus</tp:taxon-name></italic> from SE of Silkeborg, Denmark (CASENT 9039243, CAS) <bold>A–C, G–I</bold> ventral view<bold>D–F, J–L</bold> dorsal view, cleared. <bold>CD</bold> copulatory duct <bold>ML</bold> median lobe <bold>S</bold> spermatheca <bold>SH</bold> spermathecal head.</p></caption><graphic xmlns:xlink="http://www.w3.org/1999/xlink" xlink:href="ZooKeys-195-001-g016.jpg" position="float" orientation="portrait" xlink:type="simple"/></fig></tp:treatment-sec><ref-list><ref id="B98"><mixed-citation xmlns:xlink="http://www.w3.org/1999/xlink" xlink:type="simple"><person-group><name name-style="western"><surname>Simon</surname><given-names>E</given-names></name></person-group> (<year>1873</year>)<article-title> Aranéides nouveaux ou peu connus du midi de l’Europe. (2e mémoire).</article-title><source>Mémoires de la Société royale des sciences de Liège Deuxième Série </source><volume>5</volume>: <fpage>1</fpage>-<lpage>174</lpage>.</mixed-citation></ref><ref id="B53"><mixed-citation xmlns:xlink="http://www.w3.org/1999/xlink" xlink:type="simple"><person-group><name name-style="western"><surname>Kratochvíl</surname><given-names>J</given-names></name><name name-style="western"><surname>Miller</surname><given-names>F</given-names></name></person-group> (<year>1940</year>)<article-title> Eine neue Spinnengattung der Familie Eresidae aus Europa.</article-title><source>Vestnik </source><volume>8</volume>: <fpage>91</fpage>-<lpage>96</lpage>.</mixed-citation></ref><ref id="B64"><mixed-citation xmlns:xlink="http://www.w3.org/1999/xlink" xlink:type="simple"><person-group><name name-style="western"><surname>Lehtinen</surname><given-names>PT</given-names></name></person-group> (<year>1967</year>)<article-title> Classification of the cribellate spiders and some allied families.</article-title><source>Annales Zoologici Fennici </source><volume>4</volume>: <fpage>199</fpage>-<lpage>468</lpage>.</mixed-citation></ref></ref-list></tp:taxon-treatment>
