# Supplementary material for: The velvet spiders: an atlas of the Eresidae (Arachnida, Araneae)
Source: Zookeys. 2012 May 17;(195):1–144. doi: 10.3897/zookeys.195.2342 (PMC3361087; doi:10.3897/zookeys.195.2342)
Supplement: XML Treatment for Adonea fimbriata [file zookeys.195.2342-treatment3.xml]

<!DOCTYPE tp:taxon-treatment
  PUBLIC "-//TaxonX//DTD Taxonomic Treatment Publishing DTD v0 20100105//EN" "tax-treatment-NSO.dtd">
<tp:taxon-treatment xmlns:tp="http://www.plazi.org/taxpub"><tp:treatment-meta><mixed-citation publication-type="journal"><person-group><name><surname>Miller</surname><given-names>Jeremy A.</given-names></name><name><surname>Griswold</surname><given-names>Charles E.</given-names></name><name><surname>Scharff</surname><given-names>Nikolaj</given-names></name><name><surname>Řezáč</surname><given-names>Milan</given-names></name><name><surname>Szűts</surname><given-names>Tamás</given-names></name><name><surname>Marhabaie</surname><given-names>Mohammad</given-names></name></person-group><article-title>The velvet spiders: an atlas of the Eresidae (Arachnida, Araneae)</article-title><source>Zookeys</source><day>17</day><month>5</month><year>2012</year><volume>2012</volume><issue>195</issue><fpage>1</fpage><lpage>144</lpage><pub-id pub-id-type="doi">10.3897/zookeys.195.2342</pub-id></mixed-citation></tp:treatment-meta><tp:nomenclature><tp:taxon-name>
                        <tp:taxon-name-part taxon-name-part-type="genus">Adonea</tp:taxon-name-part>
                        <tp:taxon-name-part taxon-name-part-type="species">fimbriata</tp:taxon-name-part>
                    <object-id xmlns:xlink="http://www.w3.org/1999/xlink" xlink:type="simple">http://species-id.net/wiki/Adonea_fimbriata</object-id>
								</tp:taxon-name><tp:taxon-authority>Simon</tp:taxon-authority><xref ref-type="fig" rid="F1">Figs 1A, B</xref><xref ref-type="fig" rid="F4">4A</xref><xref ref-type="fig" rid="F8">8A–D</xref><xref ref-type="fig" rid="F12">12A–C</xref><xref ref-type="fig" rid="F16">16A, D</xref><xref ref-type="fig" rid="F19">19</xref><xref ref-type="fig" rid="F20"/><xref ref-type="fig" rid="F21"/><xref ref-type="fig" rid="F22"/><xref ref-type="fig" rid="F23"/><xref ref-type="fig" rid="F24"/><xref ref-type="fig" rid="F25">–25</xref><tp:nomenclature-citation-list><tp:nomenclature-citation><tp:taxon-name>Adonea fimbriata</tp:taxon-name><comment><xref ref-type="bibr" rid="B98">Simon 1873</xref>: 158, pl. 3, figs 24–25. <xref ref-type="bibr" rid="B102">Simon 1892</xref>: 253, figs 202, 207. <xref ref-type="bibr" rid="B53">Kratochvíl and Miller 1940</xref>: 92, figs 1, 3. <xref ref-type="bibr" rid="B64">Lehtinen 1967</xref>: 208.</comment></tp:nomenclature-citation><tp:nomenclature-citation><tp:taxon-name>Adonea capitata</tp:taxon-name><comment><xref ref-type="bibr" rid="B99">Simon 1876</xref>: LXXXVI [86]. Synonymy in <xref ref-type="bibr" rid="B64">Lehtinen 1967</xref>: 208.</comment></tp:nomenclature-citation><tp:nomenclature-citation><tp:taxon-name>Storkaniella janinensis</tp:taxon-name><comment><xref ref-type="bibr" rid="B53">Kratochvíl and Miller 1940</xref>: 93, figs 2, 4. Synonymy in <xref ref-type="bibr" rid="B64">Lehtinen 1967</xref>: 208.</comment></tp:nomenclature-citation></tp:nomenclature-citation-list></tp:nomenclature><tp:treatment-sec sec-type="Description"><title>Description.</title><p><italic>Male</italic> (Algeria-Morocco, MR012, MR): Carapace with band of white setae around margin of thoracic region and scattered patches elsewhere; cephalic region subtriangular, longer than wide, strongly raised with rounded posterior margin overhanging thoracic region; AME distinctly smaller than PME (AME/PME 0.48), median eyes slightly overlapping on horizontal and vertical axes, PME somewhat sunken into carapace; ALE tubercles present; PER slightly narrower than AER (PER/AER 0.88), PLE position on carapace 0.35; clypeal hood forms acute angle; fovea indistinct. Chelicerae contiguous mesally, with lateral boss. Legs with bands of white setae; with row of distal ventral macrosetae on metatarsus I–IV and scattered short ventral macrosetae on tibia, metatarsus and tarsus I–IV. Abdomen dark gray, nearly encircled by a band of white setae, with numerous patches of white setae dorsally, especially around sigilla (<xref ref-type="fig" rid="F8">Figs 8A, B</xref>, <xref ref-type="fig" rid="F19">19A–D</xref>).</p><p>Male palp with proximal-distal axis, tegulum moderately elongate, subtrapezoidal; second loop of sperm duct curves proximally away from then back to distal margin of tegulum in retrolateral view (<xref ref-type="fig" rid="F12">Figs 12B</xref>, <xref ref-type="fig" rid="F19">19J</xref>); conductor and embolus together form apical complex making one helical turn; conductor tapers to point; tegular division longer than embolic division; cymbium with one retrolateral and several prolateral macrosetae (<xref ref-type="fig" rid="F12">Figs 12A–C</xref>, <xref ref-type="fig" rid="F19">19I, J</xref>, <xref ref-type="fig" rid="F20">20A–F</xref>).</p><p><italic>Female</italic> (Wadi Mashash, Israel, MR013, HUJ): Carapace with scattered white setae; cephalic region subtriangular, longer than wide, so strongly raised as to be nearly vertical (<xref ref-type="fig" rid="F1">Figs 1A</xref>, <xref ref-type="fig" rid="F19">19H</xref>); AME distinctly smaller than PME (AME/PME 0.37), median eyes slightly overlapping on horizontal and vertical axes; PME somewhat sunken into<!--PageBreak--> carapace; ALE tubercles indistinct; PER slightly narrower than AER (PER/AER 0.82), PLE position on carapace 0.39; clypeal hood forms acute angle; fovea indistinct (<xref ref-type="fig" rid="F8">Figs 8C, D</xref>, <xref ref-type="fig" rid="F19">19E-H</xref>, <xref ref-type="fig" rid="F21">21A, B, E</xref>). Chelicerae contiguous mesally, boss present (<xref ref-type="fig" rid="F19">Figs 19G</xref>, <xref ref-type="fig" rid="F21">21C, D</xref>). Legs with row of distal ventral macrosetae on metatarsus I–IV and scattered short ventral macrosetae on tibia, metatarsus and tarsus I–IV. Abdomen with numerous patches of white setae dorsally, especially around sigilla (<xref ref-type="fig" rid="F1">Figs 1A</xref>, <xref ref-type="fig" rid="F19">19E</xref>).</p><p><!--PageBreak-->Epigynum with slightly converging slit-like atria occupying nearly the total length, anterior-lateral margin a curved ridge (<xref ref-type="fig" rid="F16">Figs 16A</xref>, <xref ref-type="fig" rid="F22">22A</xref>). Vulva with spermathecal heads set anterior-mesally on curved stalks leading to multilobed spermathecae that diverge posteriorly (<xref ref-type="fig" rid="F16">Figs 16D</xref>, <xref ref-type="fig" rid="F22">22B–D</xref>).<!--PageBreak--></p><fig id="F19" position="float" orientation="portrait"><label>Figure 19.</label><caption><p><bold>A–J</bold> <italic><tp:taxon-name>Adonea fimbriata</tp:taxon-name></italic>. <bold>A–D, I–J</bold> male from Algeria-Morocco (MR012, MR) <bold>E–H</bold> female from Mehav Am village, Israel (MR003, MR) <bold>A–D</bold> habitus of male, photomicrographs <bold>E–H</bold> habitus of female photomicrographs <bold>I, J</bold> illustrations of left male palp <bold>A, E</bold> dorsal view <bold>B, F</bold> ventral view <bold>C, G</bold> anterior view. <bold>D, H</bold> lateral view <bold>I</bold> prolateral view <bold>J</bold> retrolateral view. <bold>C</bold> conductor <bold>E</bold> embolus <bold>ST</bold> subtegulum <bold>T</bold> tegulum.</p></caption><graphic xmlns:xlink="http://www.w3.org/1999/xlink" xlink:href="ZooKeys-195-001-g019.jpg" position="float" orientation="portrait" xlink:type="simple"/></fig><fig id="F20" position="float" orientation="portrait"><label>Figure 20.</label><caption><p><bold>A–F</bold> <italic><tp:taxon-name>Adonea fimbriata</tp:taxon-name></italic> from Algeria-Morocco (MR012, MR), scanning electron micrographs of right male palp, images reversed to appear as left palp. <bold>A</bold> prolateral view <bold>B</bold> retrolateral view <bold>C</bold> detail of embolic division, prolateral view <bold>D</bold> detail of embolic division, retrolateral view <bold>E</bold> ventral view <bold>F</bold> apical view. <bold>C</bold> conductor <bold>E</bold> embolus <bold>ST</bold> subtegulum <bold>T</bold> tegulum.</p></caption><graphic xmlns:xlink="http://www.w3.org/1999/xlink" xlink:href="ZooKeys-195-001-g020.jpg" position="float" orientation="portrait" xlink:type="simple"/></fig><fig id="F21" position="float" orientation="portrait"><label>Figure 21.</label><caption><p><bold>A–F</bold> <italic><tp:taxon-name>Adonea fimbriata</tp:taxon-name></italic> from Mehav Am village, Israel (MR003, MR), scanning electron micrographs of female prosoma. <bold>A</bold> anterior view <bold>B</bold> dorsal view <bold>C</bold> left chelicerae, lateral view <bold>D</bold> left cheliceral boss <bold>E</bold> lateral view <bold>F</bold> sternum and coxae, ventral view</p></caption><graphic xmlns:xlink="http://www.w3.org/1999/xlink" xlink:href="ZooKeys-195-001-g021.jpg" position="float" orientation="portrait" xlink:type="simple"/></fig><fig id="F22" position="float" orientation="portrait"><label>Figure 22.</label><caption><p><bold>A–F</bold> <italic><tp:taxon-name>Adonea fimbriata</tp:taxon-name></italic>, scanning electron micrographs. <bold>A</bold> female from Mehav Am village, Israel (MR003, MR) <bold>B–D</bold> female from Wadi Mashash, Israel (MR013, HUJ) <bold>E, F</bold> male from Algeria-Morocco (MR012, MR) <bold>A–D</bold> vulva <bold>E, F</bold> epiandrous region <bold>A</bold> epigynum, ventral view <bold>B</bold> cleared vulva, dorsal view <bold>C</bold> detail, spermathecal heads <bold>D</bold> detail, right spermatheca <bold>E</bold> epiandrous region <bold>F</bold> detail of epiandrous gland spigots. <bold>ML</bold> median lobe <bold>S</bold> spermatheca <bold>SH</bold> spermathecal head.</p></caption><graphic xmlns:xlink="http://www.w3.org/1999/xlink" xlink:href="ZooKeys-195-001-g022.jpg" position="float" orientation="portrait" xlink:type="simple"/></fig><fig id="F23" position="float" orientation="portrait"><label>Figure 23.</label><caption><p><bold>A–F</bold> <italic><tp:taxon-name>Adonea fimbriata</tp:taxon-name></italic>, female from Mehav Am village, Israel (MR003, MR), scanning electron micrographs of spinnerets. <bold>A</bold> right ALS <bold>B</bold> detail of spigots on right ALS <bold>C</bold> PMS <bold>D</bold> right PLS <bold>E</bold> cribellar spigots <bold>F</bold> arrow indicating tarsal organ, left leg I. Unlabeled spigots in <bold>C</bold> thought to be a mixture of aciniform gland spigots and cylindrical gland spigots. <bold>AC</bold> aciniform gland spigot <bold>MAP</bold> major ampullate gland spigot <bold>mAP</bold> minor ampullate gland spigot <bold>PI</bold> piriform gland spigot.</p></caption><graphic xmlns:xlink="http://www.w3.org/1999/xlink" xlink:href="ZooKeys-195-001-g023.jpg" position="float" orientation="portrait" xlink:type="simple"/></fig><fig id="F24" position="float" orientation="portrait"><label>Figure 24.</label><caption><p><bold>A–F</bold> <italic><tp:taxon-name>Adonea fimbriata</tp:taxon-name></italic>, male from Algeria-Morocco (MR012, MR), scanning electron micrographs of spinnerets. <bold>A</bold> overview <bold>B</bold> right ALS <bold>C</bold> right PMS <bold>D</bold> right PLS <bold>E</bold> aciniform field on right PLS <bold>F</bold> modified spigot on right PLS. <bold>AC</bold> aciniform gland spigot <bold>ALS</bold> anterior lateral spinneret <bold>MAP</bold> major ampullate gland spigot <bold>mAP</bold> minor ampullate gland spigot <bold>MS</bold> modified spigot <bold>PI</bold> piriform gland spigot <bold>PLS</bold> posterior lateral spinneret <bold>PMS</bold> posterior median spinneret.</p></caption><graphic xmlns:xlink="http://www.w3.org/1999/xlink" xlink:href="ZooKeys-195-001-g024.jpg" position="float" orientation="portrait" xlink:type="simple"/></fig><fig id="F25" position="float" orientation="portrait"><label>Figure 25.</label><caption><p><bold>A–F</bold> <italic><tp:taxon-name>Adonea fimbriata</tp:taxon-name></italic>, scanning electron micrographs. <bold>A–C</bold> male from Algeria-Morocco (MR012, MR) <bold>D–F</bold> female from Mehav Am village, Israel (MR003, MR) <bold>A–C</bold> spinnerets and vestigial cribellum. <bold>D–F</bold> legs of female <bold>A</bold> detail of spigots on right male ALS <bold>B</bold> vestigial cribellum <bold>C</bold> detail of vestigial cribellum <bold>D</bold> trichobothrium, left metatarsus I <bold>E</bold> calamistrum, right metatarsus IV <bold>F</bold> detail, calamistrum seta, right metatarsus IV. <bold>MAP</bold> major ampullate gland spigot.</p></caption><graphic xmlns:xlink="http://www.w3.org/1999/xlink" xlink:href="ZooKeys-195-001-g025.jpg" position="float" orientation="portrait" xlink:type="simple"/></fig></tp:treatment-sec><tp:treatment-sec sec-type="Spinneret spigot morphology"><title>Spinneret spigot morphology</title><p>(Mehav Am village, Israel, MR003, MR, and Algeria-Morocco, MR012, MR). Female ALS with at least 5 MAP, at least 1 within and at least 4 on mesal edge of spinning field, with at least 40 PI (<xref ref-type="fig" rid="F23">Fig. 23A, B</xref>); male with fewer PI (<xref ref-type="fig" rid="F24">Fig. 24B</xref>). Female PMS with 2 anterior mAP, posterior field of 21 spigots <!--PageBreak-->that vary in size and shape (<xref ref-type="fig" rid="F23">Fig. 23C</xref>); male with only 7 posterior spigots, suggesting that female may have both AC and CY spigots (<xref ref-type="fig" rid="F24">Fig. 24C</xref>). Male PLS with basal MS apparently unaccompanied by flanking AC, distal field of 15 AC (<xref ref-type="fig" rid="F24">Fig. 24D, F</xref>; our female preparation inadequate to view spigots). Male cribellar plate with no sign of spigots (<xref ref-type="fig" rid="F25">Fig. 25B, C</xref>); epiandrous gland spigots present (<xref ref-type="fig" rid="F22">Fig. 22E, F</xref>).<!--PageBreak--></p></tp:treatment-sec><tp:treatment-sec><!--Section generated to contain objects referenced in tp:taxon-treatment.--><fig id="F1" position="float" orientation="portrait"><label>Figure 1.</label><caption><p><bold>A–H</bold> Habitus of living <tp:taxon-name>Eresidae</tp:taxon-name>, photographs. <bold>A, B</bold> <italic><tp:taxon-name>Adonea fimbriata</tp:taxon-name></italic> <bold>A</bold> juvenile female (photo by Martin Forman) <bold>B</bold> adult male from Israel (photo by Martin Forman) <bold>C</bold> <italic><tp:taxon-name>Dresserus kannemeyeri</tp:taxon-name></italic>, adult female from Ndumo Game Reserve, South Africa (photo Stanislav Macík) <bold>D</bold> <italic><tp:taxon-name>Dresserus</tp:taxon-name></italic> sp., adult malefrom Namibia, between the towns Aus and Helmeringhausen (<named-content xmlns:xlink="http://www.w3.org/1999/xlink" content-type="dwc:verbatimCoordinates" xlink:type="simple">26°13.049'S, 16°36.063'E</named-content>; photo by Martin Forman) <bold>E, F</bold> <italic><tp:taxon-name>Gandanameno</tp:taxon-name></italic> sp. <bold>E</bold> subadult female from Cape Town, South Africa (Stanislav Macík) <bold>F</bold> adult male from Anysberg Nature Reserve, Western Cape Province, South Africa (photo Martin Forman) <bold>G, H</bold> adult male <italic><tp:taxon-name>Loureedia annulipes</tp:taxon-name></italic>; <bold>G</bold> from Tel Krayot, Israel (photo by Martin Forman) <bold>H</bold> from Arad, Israel (photo by Martin Forman).</p></caption><graphic xmlns:xlink="http://www.w3.org/1999/xlink" xlink:href="ZooKeys-195-001-g001.jpg" position="float" orientation="portrait" xlink:type="simple"/></fig><fig id="F4" position="float" orientation="portrait"><label>Figure 4.</label><caption><p><bold>A–L</bold> Retreats, webs, and habitus of living <tp:taxon-name>Eresidae</tp:taxon-name>, photographs. <bold>A</bold> <italic><tp:taxon-name>Adonea fimbriata</tp:taxon-name></italic> retreat on the ground from Sede Boqer, Israel (photo by Efrat Gavish-Regev) <bold>B</bold> <italic><tp:taxon-name>Dresserus</tp:taxon-name></italic> sp. retreat in the grass (photo by Charles Haddad) <bold>C</bold> <italic><tp:taxon-name>Eresus walckenaeri</tp:taxon-name></italic> retreat of juvenile from Ioannina, Greece (photo by Siegfried Huber) <bold>D–E</bold> <italic><tp:taxon-name>Gandanameno</tp:taxon-name></italic> sp. from west of Helmeringhausen Namibia (photos by Martin Forman) <bold>D</bold> Retreat on <italic><tp:taxon-name>Acacia</tp:taxon-name></italic> <bold>E</bold> female, with egg sac and various prey remnants <bold>F</bold> <italic><tp:taxon-name>Gandanameno</tp:taxon-name></italic> sp. femalefrom Amanzi Game Reserve, South Africa (photo by Tamás Szűts) <bold>G, H</bold> <italic><tp:taxon-name>Seothyra</tp:taxon-name></italic> sp. from Namibia <bold>G</bold> retreat under sand, showing the antelope track pattern <bold>H</bold> specimen and the exposed retreat  (photos <bold>E–H, J, L</bold> by Teresa Meikle) <bold>I</bold> <italic><tp:taxon-name>Loureedia annulipes</tp:taxon-name></italic>, burrow from Sede Boqer, Israel (photo by Efrat Gavish-Regev) <bold>J–L</bold> <italic><tp:taxon-name>Stegodyphus</tp:taxon-name></italic> retreats <bold>J</bold> <italic><tp:taxon-name>Stegodyphus dumicola</tp:taxon-name></italic> from Spioenkop, South Africa <bold>K</bold> <italic><tp:taxon-name>Stegodyphus lineatus</tp:taxon-name></italic> from Tel-Hadid, Israel (photo by Amir Weinstein) <bold>L</bold> <italic><tp:taxon-name>Stegodyphus mimosarum</tp:taxon-name></italic> from Spioenkop, South Africa.</p></caption><graphic xmlns:xlink="http://www.w3.org/1999/xlink" xlink:href="ZooKeys-195-001-g004.jpg" position="float" orientation="portrait" xlink:type="simple"/></fig><fig id="F8" position="float" orientation="portrait"><label>Figure 8.</label><caption><p><bold>A–L</bold> Schematic illustrations of the carapace of assorted eresids <bold>A–D</bold> <italic><tp:taxon-name>Adonea fimbriata</tp:taxon-name></italic> <bold>E–H</bold> <italic><tp:taxon-name>Dorceus fastuosus</tp:taxon-name></italic> <bold>I–L</bold> <italic><tp:taxon-name>Dresserus</tp:taxon-name></italic> sp. <bold>A–B, E–F, I–J</bold> male <bold>C–D, G–H, K–L</bold> female <bold>A, C, E, G, I, K</bold> anterior view <bold>B, D, F, H, J, L</bold> dorsal view. Dashed line in <bold>I</bold> drawn tangential to the mesal margin of the PME does not intersect with the AME indicating median eyes separated on vertical axis. Dashed lines at posterior of carapace indicate uncertainty. Not to scale.</p></caption><graphic xmlns:xlink="http://www.w3.org/1999/xlink" xlink:href="ZooKeys-195-001-g008.jpg" position="float" orientation="portrait" xlink:type="simple"/></fig><fig id="F12" position="float" orientation="portrait"><label>Figure 12.</label><caption><p><bold>A–L</bold> Left male palpi of eresid species, photomicrographs. <bold>A–C</bold> <italic><tp:taxon-name>Adonea fimbriata</tp:taxon-name></italic> from Algeria-Morocco (MR012, MR) <bold>D–F</bold> <italic><tp:taxon-name>Dorceus fastuosus</tp:taxon-name></italic> from Mashabin Sand Dunes, Israel (MR006, HUJ) <bold>G–I</bold> <italic><tp:taxon-name>Dresserus</tp:taxon-name></italic> sp. from Manga Forest Reserve, Tanzania <bold>J–L</bold> <italic><tp:taxon-name>Eresus walckenaeri</tp:taxon-name></italic> from Leptokaryas, Greece (MR020, MR) <bold>A, D, G, J</bold> prolateral view <bold>B, E, K</bold> retrolateral view <bold>H</bold> ventral view <bold>C, F, I, L</bold> expanded palp. <bold>BH</bold> basal haematodocha <bold>MH</bold> median haematodocha.</p></caption><graphic xmlns:xlink="http://www.w3.org/1999/xlink" xlink:href="ZooKeys-195-001-g012.jpg" position="float" orientation="portrait" xlink:type="simple"/></fig><fig id="F16" position="float" orientation="portrait"><label>Figure 16.</label><caption><p><bold>A–L</bold> Epigyna of eresid species, photomicrographs. <bold>A, D</bold> <italic><tp:taxon-name>Adonea fimbriata</tp:taxon-name></italic>; A from Mehav Am village, Israel (MR003, MR) <bold>D</bold> from Wadi Mashash, Israel (MR013, HUJ) <bold>B, E</bold> <italic><tp:taxon-name>Dorceus fastuosus</tp:taxon-name></italic> from Mashabim sand dunes, Israel (MR002, MR) <bold>C, F</bold> <italic><tp:taxon-name>Dresserus</tp:taxon-name></italic> sp. from Klein Kariba, South Africa (CASENT 9025745, CAS) <bold>G, J</bold> <italic><tp:taxon-name>Eresus walckenaeri</tp:taxon-name></italic> from 5 km south of Monemvasia, Lakonia, Greece (ZMUC 00012903, ZMUC) <bold>H, K</bold> <italic><tp:taxon-name>Eresus kollari</tp:taxon-name></italic> from res. Radotinske udoli, Czechia (MR016, MR) <bold>I, L</bold> <italic><tp:taxon-name>Eresus sandaliatus</tp:taxon-name></italic> from SE of Silkeborg, Denmark (CASENT 9039243, CAS) <bold>A–C, G–I</bold> ventral view<bold>D–F, J–L</bold> dorsal view, cleared. <bold>CD</bold> copulatory duct <bold>ML</bold> median lobe <bold>S</bold> spermatheca <bold>SH</bold> spermathecal head.</p></caption><graphic xmlns:xlink="http://www.w3.org/1999/xlink" xlink:href="ZooKeys-195-001-g016.jpg" position="float" orientation="portrait" xlink:type="simple"/></fig></tp:treatment-sec><ref-list><ref id="B98"><mixed-citation xmlns:xlink="http://www.w3.org/1999/xlink" xlink:type="simple"><person-group><name name-style="western"><surname>Simon</surname><given-names>E</given-names></name></person-group> (<year>1873</year>)<article-title> Aranéides nouveaux ou peu connus du midi de l’Europe. (2e mémoire).</article-title><source>Mémoires de la Société royale des sciences de Liège Deuxième Série </source><volume>5</volume>: <fpage>1</fpage>-<lpage>174</lpage>.</mixed-citation></ref><ref id="B102"><mixed-citation xmlns:xlink="http://www.w3.org/1999/xlink" xlink:type="simple"><person-group><name name-style="western"><surname>Simon</surname><given-names>E</given-names></name></person-group> (<year>1892</year>)<source> Histoire Naturelle des Araignées. Deuxième edition. Volume 1. Paris, 256pp.</source></mixed-citation></ref><ref id="B53"><mixed-citation xmlns:xlink="http://www.w3.org/1999/xlink" xlink:type="simple"><person-group><name name-style="western"><surname>Kratochvíl</surname><given-names>J</given-names></name><name name-style="western"><surname>Miller</surname><given-names>F</given-names></name></person-group> (<year>1940</year>)<article-title> Eine neue Spinnengattung der Familie Eresidae aus Europa.</article-title><source>Vestnik </source><volume>8</volume>: <fpage>91</fpage>-<lpage>96</lpage>.</mixed-citation></ref><ref id="B64"><mixed-citation xmlns:xlink="http://www.w3.org/1999/xlink" xlink:type="simple"><person-group><name name-style="western"><surname>Lehtinen</surname><given-names>PT</given-names></name></person-group> (<year>1967</year>)<article-title> Classification of the cribellate spiders and some allied families.</article-title><source>Annales Zoologici Fennici </source><volume>4</volume>: <fpage>199</fpage>-<lpage>468</lpage>.</mixed-citation></ref><ref id="B99"><mixed-citation xmlns:xlink="http://www.w3.org/1999/xlink" xlink:type="simple"><person-group><name name-style="western"><surname>Simon</surname><given-names>E</given-names></name></person-group> (<year>1876</year>)<source> Des diagnoses de nouvelles espèces d’Arachnides. Société Entomologique de France Bulletin des Sèances et Bulletin Bibliographique: LXXXVI–LXXXVIII.</source></mixed-citation></ref></ref-list></tp:taxon-treatment>
