# Supplementary material for: The velvet spiders: an atlas of the Eresidae (Arachnida, Araneae)
Source: Zookeys. 2012 May 17;(195):1–144. doi: 10.3897/zookeys.195.2342 (PMC3361087; doi:10.3897/zookeys.195.2342)
Supplement: XML Treatment for Dorceus [file zookeys.195.2342-treatment4.xml]

<!DOCTYPE tp:taxon-treatment
  PUBLIC "-//TaxonX//DTD Taxonomic Treatment Publishing DTD v0 20100105//EN" "tax-treatment-NSO.dtd">
<tp:taxon-treatment xmlns:tp="http://www.plazi.org/taxpub"><tp:treatment-meta><mixed-citation publication-type="journal"><person-group><name><surname>Miller</surname><given-names>Jeremy A.</given-names></name><name><surname>Griswold</surname><given-names>Charles E.</given-names></name><name><surname>Scharff</surname><given-names>Nikolaj</given-names></name><name><surname>Řezáč</surname><given-names>Milan</given-names></name><name><surname>Szűts</surname><given-names>Tamás</given-names></name><name><surname>Marhabaie</surname><given-names>Mohammad</given-names></name></person-group><article-title>The velvet spiders: an atlas of the Eresidae (Arachnida, Araneae)</article-title><source>Zookeys</source><day>17</day><month>5</month><year>2012</year><volume>2012</volume><issue>195</issue><fpage>1</fpage><lpage>144</lpage><pub-id pub-id-type="doi">10.3897/zookeys.195.2342</pub-id></mixed-citation></tp:treatment-meta><tp:nomenclature><tp:taxon-name>
                        <tp:taxon-name-part taxon-name-part-type="genus">Dorceus</tp:taxon-name-part>
                    <object-id xmlns:xlink="http://www.w3.org/1999/xlink" xlink:type="simple">http://species-id.net/wiki/Dorceus</object-id>
								</tp:taxon-name><tp:taxon-authority>C. L. Koch</tp:taxon-authority><tp:nomenclature-citation-list><tp:nomenclature-citation><tp:taxon-name>Dorceus</tp:taxon-name><comment> C. L. Koch, 1846: 15. C. L. <xref ref-type="bibr" rid="B51">Koch 1850</xref>: 70. <xref ref-type="bibr" rid="B97">Simon 1864</xref>: 300; <xref ref-type="bibr" rid="B102">1892</xref>: 254; <xref ref-type="bibr" rid="B107">1910</xref>: 290. <xref ref-type="bibr" rid="B64">Lehtinen 1967</xref>: 231. <xref ref-type="bibr" rid="B23">El-Hennawy 2002</xref>: 58. Type species <italic><tp:taxon-name>Dorceus fastuosus</tp:taxon-name></italic> C. L. Koch, 1846.</comment></tp:nomenclature-citation></tp:nomenclature-citation-list></tp:nomenclature><tp:treatment-sec sec-type="Note"><title>Note. </title><p><italic><tp:taxon-name>Dorceus</tp:taxon-name></italic> contains five recognized species previously recorded only from North Africa. The genus was revised by <xref ref-type="bibr" rid="B23">El-Hennawy (2002)</xref>. We examined specimens of <italic><tp:taxon-name>Dorceus fastuosus</tp:taxon-name></italic> C. L. Koch, 1846 from Israel and Senegal and the Tunisian holotype of <italic><tp:taxon-name>Dorceus viberti</tp:taxon-name></italic> Simon, 1910, which is a junior synonym of this species. The holotype of <italic><tp:taxon-name>Dorceus fastuosus</tp:taxon-name></italic> is a dry pinned specimen and was not examined. But we examined material<!--PageBreak--> that El-Hennawy examined for his 2002 revision (9126, AR5404, NMHN and 1237, AR 5405, NMNH) and compared to the holotype.</p></tp:treatment-sec><tp:treatment-sec sec-type="Diagnosis"><title>Diagnosis.</title><p>Distinguished from other eresid genera except <italic><tp:taxon-name>Seothyra</tp:taxon-name></italic> by the small median eyes subequal in size (<xref ref-type="fig" rid="F26">Fig. 26C, G</xref>; AME/PME &gt; 0.7), and the long, extensible ALS contrasting with reduced PLS (<xref ref-type="fig" rid="F32">Fig. 32A</xref>; although ALS may be retracted and therefore not look so long); distinguished from other eresid genera except <italic><tp:taxon-name>Loureedia</tp:taxon-name></italic> gen. n., some <italic><tp:taxon-name>Dresserus</tp:taxon-name></italic>, and <italic><tp:taxon-name>Paradonea splendens</tp:taxon-name></italic> by the cephalic region, which is wider than long. Male distinguished from <italic><tp:taxon-name>Seothyra</tp:taxon-name></italic> by the subequal legs I and II (<xref ref-type="fig" rid="F26">Fig. 26A</xref>; leg I enlarged in <italic><tp:taxon-name>Seothyra</tp:taxon-name></italic>, <xref ref-type="fig" rid="F72">Figs 72A</xref>, <xref ref-type="fig" rid="F74">74A</xref>) and by the form of the conductor, which is a simple spiral or L-shaped hook shorter than the tegulum (<xref ref-type="fig" rid="F27">Fig. <!--PageBreak-->27A–C</xref>, <xref ref-type="bibr" rid="B23">El-Hennawy 2002</xref>; highly variable and elaborate in <italic><tp:taxon-name>Seothyra</tp:taxon-name></italic>, usually longer than the tegulum; see <xref ref-type="bibr" rid="B16">Dippenaar-Schoeman 1990</xref>); distinguished from <italic><tp:taxon-name>Loureedia</tp:taxon-name></italic> gen. n. by the unbranched conductor (<xref ref-type="fig" rid="F27">Fig. 27A–C</xref>; bifid in <italic><tp:taxon-name>Loureedia</tp:taxon-name></italic> gen. n., <xref ref-type="fig" rid="F63">Fig. 63D, E</xref>); distinguished from <italic><tp:taxon-name>Dresserus</tp:taxon-name></italic> by the lack of prominent tubercles bearing the ALE and the palpal conformation, which has a proximal-ventral axis with the helical embolus encircling the distal part (<xref ref-type="fig" rid="F26">Figs 26I, J</xref>, <xref ref-type="fig" rid="F27">27A–E</xref>; obliquely ventral-do<!--PageBreak-->rsal in <italic><tp:taxon-name>Dresserus</tp:taxon-name></italic> with the embolus encircling the ventral part, <xref ref-type="fig" rid="F33">Figs 33I–K</xref>, <xref ref-type="fig" rid="F34">34A–D</xref>); from <italic><tp:taxon-name>Paradonea splendens</tp:taxon-name></italic> by the subrectangular shape of the cephalic region, which does not overhang the thoracic region posteriorly and the mesally contiguous chelicerae (<xref ref-type="fig" rid="F8">Figs 8F</xref>, <xref ref-type="fig" rid="F26">26A, C</xref>; subtrapezoidal, slightly overhanging the thoracic region, chelicerae mesally excavated in <italic><tp:taxon-name>Paradonea splendens</tp:taxon-name></italic>, <xref ref-type="fig" rid="F68">Fig. 68D, F</xref>). Female distinguished from <italic><tp:taxon-name>Seothyra</tp:taxon-name></italic> by the median lobe of the epigynum, which is as wide as long or wider with more or less straight, converging lateral margins (<xref ref-type="fig" rid="F16">Figs 16B</xref>, <xref ref-type="fig" rid="F29">29C</xref>; clearly longer than wide with a central constriction in <italic><tp:taxon-name>Seothyra</tp:taxon-name></italic>; see <xref ref-type="bibr" rid="B16">Dippenaar-Schoeman 1990</xref>); from <italic><tp:taxon-name>Loureedia</tp:taxon-name></italic> gen. n. by the small eyes subequal in size (<xref ref-type="fig" rid="F26">Fig. 26C, G</xref>) and details of the female genitalia.</p></tp:treatment-sec><tp:treatment-sec sec-type="Distinguishing species"><title>Distinguishing species.</title><p><italic><tp:taxon-name>Dorceus</tp:taxon-name></italic> was revised by <xref ref-type="bibr" rid="B23">El-Hennawy in 2002</xref>. However, the quantity and quality of specimens available to him for several species was limited.</p></tp:treatment-sec><tp:treatment-sec sec-type="Phylogenetic affinities"><title>Phylogenetic affinities.</title><p>Past morphological studies have placed <italic><tp:taxon-name>Dorceus</tp:taxon-name></italic> and <italic><tp:taxon-name>Seothyra</tp:taxon-name></italic> as close relatives (<xref ref-type="fig" rid="F8">Fig. 8A</xref>; <xref ref-type="bibr" rid="B64">Lehtinen 1967</xref>). A recent molecular study contradicted this hypothesis (<xref ref-type="fig" rid="F7">Fig. 7B</xref>; <xref ref-type="bibr" rid="B70">Miller et al. 2010a</xref>). Although some of us were involved in that molecular study, we do not consider the question resolved. Morphological similarities, including features of the eyes and spinnerets, remain compelling. On the other hand, <xref ref-type="bibr" rid="B77">Peters (1992a)</xref> pointed out morphological characteristics shared (through parallel evolution) by <italic><tp:taxon-name>Seothyra</tp:taxon-name></italic> and the distantly related sparasid <italic><tp:taxon-name>Leucorchestris arenicola</tp:taxon-name></italic> exclusive of the eresid <italic><tp:taxon-name>Stegodyphus</tp:taxon-name></italic>, particularly the large <!--PageBreak-->ALS, which are extensible and retractable. This morphology is apparently linked to burrowing in loose sand, which <italic><tp:taxon-name>Dorceus</tp:taxon-name></italic> does as well. Whether these attributes ultimately prove to be the result of shared ancestry or convergence in <tp:taxon-name>Eresidae</tp:taxon-name> remains fertile ground for future study.<!--PageBreak--></p></tp:treatment-sec><tp:treatment-sec sec-type="Natural history"><title>Natural history.</title><p>Known from sand dunes in deserts with very sparse shrub, grass, and annual herb patches. Juveniles feed on their mother’s corpse before dispersing (<xref ref-type="bibr" rid="B22">El-Hennawy 1998</xref>; cf. Fig. 3D). Males take approximately 3 years to mature, females one year longer (Martin Forman, personal observation).</p></tp:treatment-sec><tp:treatment-sec><!--Section generated to contain objects referenced in tp:taxon-treatment.--><fig id="F26" position="float" orientation="portrait"><label>Figure 26.</label><caption><p><bold>A–J</bold> <italic><tp:taxon-name>Dorceus fastuosus</tp:taxon-name></italic>. <bold>A–D, I–J</bold> male from Mashabin Sand Dunes, Israel (MR006, HUJ) <bold>E–H</bold> female from Mashabim sand dunes, Israel (MR002, MR) <bold>A–D</bold> habitus of male, photomicrographs <bold>E–H</bold> habitus of female, photomicrographs <bold>J, K</bold> illustrations of left male palp. <bold>A, E</bold> dorsal view <bold>B, F</bold> ventral view <bold>C, G</bold> anterior view <bold>D, H</bold> lateral view. <bold>I</bold> prolateral view. <bold>J</bold> retrolateral view. <bold>C</bold> conductor <bold>E</bold> embolus  <bold>ST</bold> subtegulum <bold>T</bold> tegulum.</p></caption><graphic xmlns:xlink="http://www.w3.org/1999/xlink" xlink:href="ZooKeys-195-001-g026.jpg" position="float" orientation="portrait" xlink:type="simple"/></fig><fig id="F32" position="float" orientation="portrait"><label>Figure 32.</label><caption><p><bold>A–F</bold> <italic><tp:taxon-name>Dorceus fastuosus</tp:taxon-name></italic>, male from Mashabin Sand Dunes, Israel (MR006, HUJ), scanning electron micrographs of spinnerets. <bold>A</bold> overview <bold>B</bold> left ALS <bold>C</bold> left PMS <bold>D</bold> left PLS <bold>E</bold> vestigial cribellum <bold>F</bold> modified spigot and flanking aciniform spigot on left PLS. <bold>AC</bold> aciniform gland spigot <bold>ALS</bold> anterior lateral spinneret <bold>MAP</bold> major ampullate gland spigot <bold>mAP</bold> minor ampullate gland spigot <bold>MS</bold> modified spigot <bold>PI</bold> piriform gland spigot <bold>PLS</bold> posterior lateral spinneret <bold>PMS</bold> posterior median spinneret.</p></caption><graphic xmlns:xlink="http://www.w3.org/1999/xlink" xlink:href="ZooKeys-195-001-g032.jpg" position="float" orientation="portrait" xlink:type="simple"/></fig><fig id="F72" position="float" orientation="portrait"><label>Figure 72.</label><caption><p><bold>A–J</bold> <italic><tp:taxon-name>Seothyra henscheli</tp:taxon-name></italic>. <bold>A–D, I–J</bold> male from Gobabeb Station, Namibia (SMN 40828, NMN) <bold>E–H</bold> female from Kuiseb River, Gobabeb, Namibia (SMN 46627, NMN) <bold>A–D</bold> habitus of male, photomicrographs <bold>E–H</bold> habitus of female, photomicrographs <bold>I, J</bold> illustrations of left male palp <bold>A, E</bold> dorsal view <bold>B, F</bold> ventral view <bold>C, G</bold> anterior view <bold>D, H</bold> lateral view <bold>I</bold> prolateral view <bold>J</bold> retrolateral view. <bold>C</bold> conductor <bold>E</bold> embolus <bold>ST</bold> subtegulum <bold>T</bold> tegulum.</p></caption><graphic xmlns:xlink="http://www.w3.org/1999/xlink" xlink:href="ZooKeys-195-001-g072.jpg" position="float" orientation="portrait" xlink:type="simple"/></fig><fig id="F74" position="float" orientation="portrait"><label>Figure 74.</label><caption><p><bold>A–D</bold> <italic><tp:taxon-name>Seothyra henscheli</tp:taxon-name></italic> from Gobabeb Station, Namibia (SMN 40828, NMN), scanning electron micrographs of male legI spinnerets, and epiandrous region. <bold>A</bold> femurI retrolateral view <bold>B</bold> detail of modified spigot on left male PLS <bold>C</bold> epiandrous region <bold>D</bold> detail of epiandrous gland spigots. <bold>MS</bold> modified spigot.</p></caption><graphic xmlns:xlink="http://www.w3.org/1999/xlink" xlink:href="ZooKeys-195-001-g074.jpg" position="float" orientation="portrait" xlink:type="simple"/></fig><fig id="F27" position="float" orientation="portrait"><label>Figure 27.</label><caption><p><bold>A–F</bold> <italic><tp:taxon-name>Dorceus fastuosus</tp:taxon-name></italic> from Mashabin Sand Dunes, Israel (MR006, HUJ), scanning electron micrographs of left male palp. <bold>A</bold> prolateral view <bold>B</bold> retrolateral view <bold>C</bold> detail of embolic division, prolateral view <bold>D</bold> ventral view <bold>E</bold> detail of embolic division, ventral view <bold>F</bold> palpal tibia, dorsal view. <bold>C</bold> conductor <bold>E</bold> embolus <bold>ST</bold> subtegulum <bold>T</bold> tegulum.</p></caption><graphic xmlns:xlink="http://www.w3.org/1999/xlink" xlink:href="ZooKeys-195-001-g027.jpg" position="float" orientation="portrait" xlink:type="simple"/></fig><fig id="F63" position="float" orientation="portrait"><label>Figure 63.</label><caption><p><bold>A–F</bold> <italic><tp:taxon-name>Loureedia annulipes</tp:taxon-name></italic> from Haluqim Ridge, Israel (MR008, HUJ), scanning electron micrographs of right male palp, images reversed to appear as left palp. <bold>A</bold> prolateral view <bold>B</bold> retrolateral view <bold>C</bold> conductor, prolateral view <bold>D</bold> ventral view <bold>E</bold> conductor, ventral view <bold>F</bold> apical view. <bold>C</bold> conductor <bold>E</bold> embolus <bold>ST</bold> subtegulum <bold>T</bold> tegulum.</p></caption><graphic xmlns:xlink="http://www.w3.org/1999/xlink" xlink:href="ZooKeys-195-001-g063.jpg" position="float" orientation="portrait" xlink:type="simple"/></fig><fig id="F33" position="float" orientation="portrait"><label>Figure 33.</label><caption><p><bold>A–K</bold> <italic><tp:taxon-name>Dresserus</tp:taxon-name></italic> sp. <bold>A–D</bold> male from Manga Forest Reserve, Tanzania (ZMUC), image D reversed <bold>E–H</bold> female from Mazumbai, Tanzania (CASENT 9025747, CAS) <bold>I–K</bold> male from Mazumbai, Tanzania (CASENT 9025746, CAS) <bold>A–D</bold> habitus of male, photomicrographs <bold>E–H</bold> habitus of female, photomicrographs <bold>I–K</bold> illustrations of left male palp <bold>A, E</bold> dorsal view <bold>B, F</bold> ventral view <bold>C, G</bold> anterior view <bold>D, H</bold> lateral view <bold>I</bold> prolateral view <bold>J</bold> ventral view <bold>K</bold> retrolateral view. <bold>C</bold> conductor <bold>E</bold> embolus <bold>ST</bold> subtegulum <bold>T</bold> tegulum.</p></caption><graphic xmlns:xlink="http://www.w3.org/1999/xlink" xlink:href="ZooKeys-195-001-g033.jpg" position="float" orientation="portrait" xlink:type="simple"/></fig><fig id="F34" position="float" orientation="portrait"><label>Figure 34.</label><caption><p><bold>A–F</bold> <italic><tp:taxon-name>Dresserus</tp:taxon-name></italic> sp. <bold>A–E</bold> male from Mazumbai, Tanzania (CASENT 9025746, CAS), scanning electron micrographs of right palp, images reversed to appear as left palp <bold>F</bold> female from Klein Kariba, South Africa (CASENT 9025745, CAS), scanning electron micrographs of left chelicera <bold>A</bold> prolateral view <bold>B</bold> retrolateral view <bold>C</bold> ventral view <bold>D</bold> apical view <bold>E</bold> palpal tibia, dorsal view <bold>F</bold> distal part of chelicerae showing fang and teeth. <bold>C</bold> conductor <bold>E</bold> embolus <bold>T</bold> tegulum.</p></caption><graphic xmlns:xlink="http://www.w3.org/1999/xlink" xlink:href="ZooKeys-195-001-g034.jpg" position="float" orientation="portrait" xlink:type="simple"/></fig><fig id="F8" position="float" orientation="portrait"><label>Figure 8.</label><caption><p><bold>A–L</bold> Schematic illustrations of the carapace of assorted eresids <bold>A–D</bold> <italic><tp:taxon-name>Adonea fimbriata</tp:taxon-name></italic> <bold>E–H</bold> <italic><tp:taxon-name>Dorceus fastuosus</tp:taxon-name></italic> <bold>I–L</bold> <italic><tp:taxon-name>Dresserus</tp:taxon-name></italic> sp. <bold>A–B, E–F, I–J</bold> male <bold>C–D, G–H, K–L</bold> female <bold>A, C, E, G, I, K</bold> anterior view <bold>B, D, F, H, J, L</bold> dorsal view. Dashed line in <bold>I</bold> drawn tangential to the mesal margin of the PME does not intersect with the AME indicating median eyes separated on vertical axis. Dashed lines at posterior of carapace indicate uncertainty. Not to scale.</p></caption><graphic xmlns:xlink="http://www.w3.org/1999/xlink" xlink:href="ZooKeys-195-001-g008.jpg" position="float" orientation="portrait" xlink:type="simple"/></fig><fig id="F68" position="float" orientation="portrait"><label>Figure 68.</label><caption><p><bold>A–J</bold> males of <italic><tp:taxon-name>Paradonea striatipes</tp:taxon-name></italic> and <italic><tp:taxon-name>Paradonea splendens</tp:taxon-name></italic>. <bold>A–C, G, H</bold> <italic><tp:taxon-name>Paradonea striatipes</tp:taxon-name></italic>, male from Otjivasandu, Namibia (NMN) <bold>D–F, I, J</bold> <italic><tp:taxon-name>Paradonea splendens</tp:taxon-name></italic>, male from Sunnyside, South Africa (C1076, SAM) <bold>A–F</bold> habitus of male, photomicrographs <bold>G–J</bold> illustrations of left male palp <bold>A, D</bold> dorsal view <bold>B, E</bold> ventral view <bold>C, F</bold> anterior view <bold>G, I</bold> prolateral view <bold>H, J</bold> retrolateral view. <bold>C</bold> conductor <bold>E</bold> embolus <bold>ST</bold> subtegulum <bold>T</bold> tegulum.</p></caption><graphic xmlns:xlink="http://www.w3.org/1999/xlink" xlink:href="ZooKeys-195-001-g068.jpg" position="float" orientation="portrait" xlink:type="simple"/></fig><fig id="F16" position="float" orientation="portrait"><label>Figure 16.</label><caption><p><bold>A–L</bold> Epigyna of eresid species, photomicrographs. <bold>A, D</bold> <italic><tp:taxon-name>Adonea fimbriata</tp:taxon-name></italic>; A from Mehav Am village, Israel (MR003, MR) <bold>D</bold> from Wadi Mashash, Israel (MR013, HUJ) <bold>B, E</bold> <italic><tp:taxon-name>Dorceus fastuosus</tp:taxon-name></italic> from Mashabim sand dunes, Israel (MR002, MR) <bold>C, F</bold> <italic><tp:taxon-name>Dresserus</tp:taxon-name></italic> sp. from Klein Kariba, South Africa (CASENT 9025745, CAS) <bold>G, J</bold> <italic><tp:taxon-name>Eresus walckenaeri</tp:taxon-name></italic> from 5 km south of Monemvasia, Lakonia, Greece (ZMUC 00012903, ZMUC) <bold>H, K</bold> <italic><tp:taxon-name>Eresus kollari</tp:taxon-name></italic> from res. Radotinske udoli, Czechia (MR016, MR) <bold>I, L</bold> <italic><tp:taxon-name>Eresus sandaliatus</tp:taxon-name></italic> from SE of Silkeborg, Denmark (CASENT 9039243, CAS) <bold>A–C, G–I</bold> ventral view<bold>D–F, J–L</bold> dorsal view, cleared. <bold>CD</bold> copulatory duct <bold>ML</bold> median lobe <bold>S</bold> spermatheca <bold>SH</bold> spermathecal head.</p></caption><graphic xmlns:xlink="http://www.w3.org/1999/xlink" xlink:href="ZooKeys-195-001-g016.jpg" position="float" orientation="portrait" xlink:type="simple"/></fig><fig id="F29" position="float" orientation="portrait"><label>Figure 29.</label><caption><p><bold>A–F</bold> <italic><tp:taxon-name>Dorceus fastuosus</tp:taxon-name></italic>, female from Mashabim sand dunes, Israel (MR002, MR), scanning electron micrographs. <bold>A</bold> median eye group <bold>B</bold> prosoma, dorsal <bold>C</bold> epigynum, ventral view <bold>D</bold> cleared vulva, dorsal view <bold>E</bold> detail, left spermathecal head <bold>F</bold> detail, right spermatheca. <bold>ML</bold> median lobe <bold>S</bold> spermatheca <bold>SH</bold> spermathecal head.</p></caption><graphic xmlns:xlink="http://www.w3.org/1999/xlink" xlink:href="ZooKeys-195-001-g029.jpg" position="float" orientation="portrait" xlink:type="simple"/></fig><fig id="F7" position="float" orientation="portrait"><label>Figure 7.</label><caption><p><bold>A–B</bold> Historical phylogenetic hypotheses of relationships among <tp:taxon-name>Eresidae</tp:taxon-name>. <bold>A</bold> tree from Lehtinen (1967: 387, fig. 13). <italic><tp:taxon-name>Magunia</tp:taxon-name></italic> was synonymized with <italic><tp:taxon-name>Stegodyphus</tp:taxon-name></italic> by <xref ref-type="bibr" rid="B54">Kraus and Kraus (1988)</xref>; <italic><tp:taxon-name>Wajane</tp:taxon-name></italic> was synonymized with <italic><tp:taxon-name>Penestomus</tp:taxon-name></italic> and removed from <tp:taxon-name>Eresidae</tp:taxon-name> by <xref ref-type="bibr" rid="B70">Miller et al. (2010a</xref>; <xref ref-type="bibr" rid="B71">2010b</xref>) <bold>B</bold> relationships among <tp:taxon-name>Eresidae</tp:taxon-name> based on molecular phylogenetic analysis of <xref ref-type="bibr" rid="B70">Miller et al. (2010a</xref>: 792, modified fig. 3). “<italic><tp:taxon-name>Stegodyphus</tp:taxon-name></italic>" <italic>annulipes</italic> relabeled <italic><tp:taxon-name>Loureedia annulipes</tp:taxon-name></italic> to reflect a nomenclatural change proposed in this work and <italic><tp:taxon-name>Gandanameno</tp:taxon-name></italic> species epithets removed to reflect increasing uncertainty about species limits and identity in this genus.</p></caption><graphic xmlns:xlink="http://www.w3.org/1999/xlink" xlink:href="ZooKeys-195-001-g007.jpg" position="float" orientation="portrait" xlink:type="simple"/></fig></tp:treatment-sec><ref-list><ref id="B51"><mixed-citation xmlns:xlink="http://www.w3.org/1999/xlink" xlink:type="simple"><person-group><name name-style="western"><surname>Koch</surname><given-names>CL</given-names></name></person-group> (<year>1850</year>)<source> Übersicht des Arachnidensystems. Heft 5, Nürnberg, 1–77.</source></mixed-citation></ref><ref id="B97"><mixed-citation xmlns:xlink="http://www.w3.org/1999/xlink" xlink:type="simple"><person-group><name name-style="western"><surname>Simon</surname><given-names>E</given-names></name></person-group> (<year>1864</year>)<source> Histoire Naturelle des Araignées (Aranéides). Paris, 540 pp.</source></mixed-citation></ref><ref id="B102"><mixed-citation xmlns:xlink="http://www.w3.org/1999/xlink" xlink:type="simple"><person-group><name name-style="western"><surname>Simon</surname><given-names>E</given-names></name></person-group> (<year>1892</year>)<source> Histoire Naturelle des Araignées. Deuxième edition. Volume 1. Paris, 256pp.</source></mixed-citation></ref><ref id="B107"><mixed-citation xmlns:xlink="http://www.w3.org/1999/xlink" xlink:type="simple"><person-group><name name-style="western"><surname>Simon</surname><given-names>E</given-names></name></person-group> (<year>1910</year>)<article-title> Catalogue raisonné des arachnides du nord de l’Afrique (1re partie).</article-title><source>Annales de la Société Entomologique de France Paris </source><volume>79</volume>: <fpage>265</fpage>-<lpage>332</lpage>.</mixed-citation></ref><ref id="B64"><mixed-citation xmlns:xlink="http://www.w3.org/1999/xlink" xlink:type="simple"><person-group><name name-style="western"><surname>Lehtinen</surname><given-names>PT</given-names></name></person-group> (<year>1967</year>)<article-title> Classification of the cribellate spiders and some allied families.</article-title><source>Annales Zoologici Fennici </source><volume>4</volume>: <fpage>199</fpage>-<lpage>468</lpage>.</mixed-citation></ref><ref id="B23"><mixed-citation xmlns:xlink="http://www.w3.org/1999/xlink" xlink:type="simple"><person-group><name name-style="western"><surname>El-Hennawy</surname><given-names>HK</given-names></name></person-group> (<year>2002</year>)<article-title> Revision of the North African spider genus <italic>Dorceus</italic> C. L. Koch, 1846 (Araneida: Eresidae).</article-title><source>Serket </source><volume>8</volume>: <fpage>57</fpage>-<lpage>72</lpage>.</mixed-citation></ref><ref id="B16"><mixed-citation xmlns:xlink="http://www.w3.org/1999/xlink" xlink:type="simple"><person-group><name name-style="western"><surname>Dippenaar-Schoeman</surname><given-names>AS</given-names></name></person-group> (<year>1990</year>)<article-title> A revision of the African spider genus <italic>Seothyra</italic> Purcell (Araneae: Eresidae).</article-title><source>Cimbebasia </source><volume>12</volume>: <fpage>135</fpage>-<lpage>160</lpage>.</mixed-citation></ref><ref id="B54"><mixed-citation xmlns:xlink="http://www.w3.org/1999/xlink" xlink:type="simple"><person-group><name name-style="western"><surname>Kraus</surname><given-names>O</given-names></name><name name-style="western"><surname>Kraus</surname><given-names>M</given-names></name></person-group> (<year>1988</year>)<article-title> The genus <italic>Stegodyphus</italic> (Arachnida, Araneae). Sibling species, species groups, and parallel origins of social living.</article-title><source>Verhandlungen naturwissenschaften vereins Hamburg (NF) </source><volume>30</volume>: <fpage>151</fpage>-<lpage>254</lpage>.</mixed-citation></ref><ref id="B70"><mixed-citation xmlns:xlink="http://www.w3.org/1999/xlink" xlink:type="simple"><person-group><name name-style="western"><surname>Miller</surname><given-names>JA</given-names></name><name name-style="western"><surname>Carmichael</surname><given-names>A</given-names></name><name name-style="western"><surname>Ramírez</surname><given-names>M</given-names></name><name name-style="western"><surname>Spagna</surname><given-names>J</given-names></name><name name-style="western"><surname>Haddad</surname><given-names>CR</given-names></name><name name-style="western"><surname>Řezáč</surname><given-names>M</given-names></name><name name-style="western"><surname>Johannesen</surname><given-names>J</given-names></name><name name-style="western"><surname>Král</surname><given-names>J</given-names></name><name name-style="western"><surname>Wang</surname><given-names>X-P</given-names></name><name name-style="western"><surname>Griswold</surname><given-names>CE</given-names></name></person-group> (<year>2010a</year>)<article-title> Phylogeny of entelegyne spiders: Affinities of the family Penestomidae (NEW RANK), generic phylogeny of Eresidae, and asymmetric rates of change in spinning organ evolution (Araneae, Araneoidea, Entelegynae).</article-title><source>Molecular Phylogenetics and Evolution </source><volume>55</volume>: <fpage>786</fpage>-<lpage>804</lpage>. doi: <ext-link ext-link-type="uri" xlink:href="http://dx.doi.org/10.1016/j.ympev.2010.02.021" xlink:type="simple">10.1016/j.ympev.2010.02.021</ext-link></mixed-citation></ref><ref id="B71"><mixed-citation xmlns:xlink="http://www.w3.org/1999/xlink" xlink:type="simple"><person-group><name name-style="western"><surname>Miller</surname><given-names>JA</given-names></name><name name-style="western"><surname>Griswold</surname><given-names>CE</given-names></name><name name-style="western"><surname>Haddad</surname><given-names>CR</given-names></name></person-group> (<year>2010b</year>)<article-title> Taxonomic revision of the spider family Penestomidae (Araneae, Entelegynae).</article-title><source>Zootaxa </source><volume>2534</volume>: <fpage>1</fpage>-<lpage>36</lpage>.</mixed-citation></ref><ref id="B77"><mixed-citation xmlns:xlink="http://www.w3.org/1999/xlink" xlink:type="simple"><person-group><name name-style="western"><surname>Peters</surname><given-names>HM</given-names></name></person-group> (<year>1992a</year>)<article-title> On the burrowing behaviour and the production and use of silk in <italic>Seothyra</italic>, a sand-inhabiting spider from the Namib Desert (Arachnida, Araneae, Eresidae).</article-title><source>Verhandlungen naturwissenschaften vereins Hamburg (NF) </source><volume>33</volume>: <fpage>191</fpage>-<lpage>211</lpage>.</mixed-citation></ref><ref id="B22"><mixed-citation xmlns:xlink="http://www.w3.org/1999/xlink" xlink:type="simple"><person-group><name name-style="western"><surname>El-Hennawy</surname><given-names>HK</given-names></name></person-group> (<year>1998</year>)<article-title> Redescription of the male of <italic>Dorceus quadrispilotus</italic> Simon, 1908 from Egypt (Araneae: Eresidae).</article-title> In: <person-group><name name-style="western"><surname>Seldon</surname><given-names>PA</given-names></name></person-group> (<role>Ed</role>). <issue-title>Proceedings of the 17th European Colloquium of Arachnology, Edinburgh 1997.</issue-title><source>Edinburgh</source>: <fpage>97</fpage>-<lpage>100</lpage>.</mixed-citation></ref></ref-list></tp:taxon-treatment>
