# Supplementary material for: The velvet spiders: an atlas of the Eresidae (Arachnida, Araneae)
Source: Zookeys. 2012 May 17;(195):1–144. doi: 10.3897/zookeys.195.2342 (PMC3361087; doi:10.3897/zookeys.195.2342)
Supplement: XML Treatment for Dorceus fastuosus [file zookeys.195.2342-treatment5.xml]

<!DOCTYPE tp:taxon-treatment
  PUBLIC "-//TaxonX//DTD Taxonomic Treatment Publishing DTD v0 20100105//EN" "tax-treatment-NSO.dtd">
<tp:taxon-treatment xmlns:tp="http://www.plazi.org/taxpub"><tp:treatment-meta><mixed-citation publication-type="journal"><person-group><name><surname>Miller</surname><given-names>Jeremy A.</given-names></name><name><surname>Griswold</surname><given-names>Charles E.</given-names></name><name><surname>Scharff</surname><given-names>Nikolaj</given-names></name><name><surname>Řezáč</surname><given-names>Milan</given-names></name><name><surname>Szűts</surname><given-names>Tamás</given-names></name><name><surname>Marhabaie</surname><given-names>Mohammad</given-names></name></person-group><article-title>The velvet spiders: an atlas of the Eresidae (Arachnida, Araneae)</article-title><source>Zookeys</source><day>17</day><month>5</month><year>2012</year><volume>2012</volume><issue>195</issue><fpage>1</fpage><lpage>144</lpage><pub-id pub-id-type="doi">10.3897/zookeys.195.2342</pub-id></mixed-citation></tp:treatment-meta><tp:nomenclature><tp:taxon-name>
                        <tp:taxon-name-part taxon-name-part-type="genus">Dorceus</tp:taxon-name-part>
                        <tp:taxon-name-part taxon-name-part-type="species">fastuosus</tp:taxon-name-part>
                    <object-id xmlns:xlink="http://www.w3.org/1999/xlink" xlink:type="simple">http://species-id.net/wiki/Dorceus_fastuosus</object-id>
								</tp:taxon-name><tp:taxon-authority>C. L. Koch</tp:taxon-authority><xref ref-type="fig" rid="F8">Figs 8E–H</xref><xref ref-type="fig" rid="F12">12D–F</xref><xref ref-type="fig" rid="F16">16B, E</xref><xref ref-type="fig" rid="F26">26</xref><xref ref-type="fig" rid="F27"/><xref ref-type="fig" rid="F28"/><xref ref-type="fig" rid="F29"/><xref ref-type="fig" rid="F30"/><xref ref-type="fig" rid="F31"/><xref ref-type="fig" rid="F31">–32</xref><tp:nomenclature-citation-list><tp:nomenclature-citation><tp:taxon-name>Dorceus fastuosus</tp:taxon-name><comment> C. L. Koch, 1846: 15, fig. 1088; <xref ref-type="bibr" rid="B101">Simon 1886</xref>: 366; <xref ref-type="bibr" rid="B102">1892</xref>: 254, fig. 205; <xref ref-type="bibr" rid="B64">Lehtinen 1967</xref>: 231; <xref ref-type="bibr" rid="B23">El-Hennawy 2002</xref>: 61, figs 1, 3–4, 11, 15–20.</comment></tp:nomenclature-citation><tp:nomenclature-citation><tp:taxon-name>Erythrophora fastuosus</tp:taxon-name><comment> (C. L. Koch, 1846). <xref ref-type="bibr" rid="B97">Simon 1864</xref>: 300.<!--PageBreak--></comment></tp:nomenclature-citation><tp:nomenclature-citation><tp:taxon-name>Dorceus caniceps</tp:taxon-name><comment><xref ref-type="bibr" rid="B107">Simon 1910</xref>: 291. Synonymy in <xref ref-type="bibr" rid="B23">El-Hennawy 2002</xref>: 61.</comment></tp:nomenclature-citation><tp:nomenclature-citation><tp:taxon-name>Dorceus viberti</tp:taxon-name><comment><xref ref-type="bibr" rid="B107">Simon 1910</xref>: 292. Synonymy in <xref ref-type="bibr" rid="B64">Lehtinen 1967</xref>: 231.</comment></tp:nomenclature-citation><tp:nomenclature-citation><tp:taxon-name>Dorceus canicipiti</tp:taxon-name><comment><xref ref-type="bibr" rid="B107">Simon 1910</xref>: 294 (nomen nudum); <xref ref-type="bibr" rid="B90">Roewer 1954</xref>: 1291. Synonymy in <xref ref-type="bibr" rid="B23">El-Hennawy 2002</xref>: 62.</comment></tp:nomenclature-citation></tp:nomenclature-citation-list></tp:nomenclature><tp:treatment-sec sec-type="Description"><title>Description.</title><p><italic>Male</italic> (Mashabin Sand Dunes, Israel, MR006, HUJ): Carapace with few white setae; cephalic region subrectangular, wider than long, strongly raised, with sil<!--PageBreak-->very patches around some eyes; AME slightly smaller than PME (AME/PME 0.95), median eyes adjacent on horizontal axis, slightly overlapping on vertical axis; ALE tubercles absent; PER as wide as AER (PER/AER 0.99), PLE position on carapace 0.45; clypeal hood forms a nearly 90° angle; fovea moderately deep (<xref ref-type="fig" rid="F8">Figs 8E, F</xref>, <xref ref-type="fig" rid="F26">26A–D</xref>, <xref ref-type="fig" rid="F28">28A</xref>). Chelicerae slightly excavated mesally, with lateral boss (<xref ref-type="fig" rid="F26">Figs 26C</xref>, <xref ref-type="fig" rid="F28">28B</xref>). Legs with bands of white setae; with row of distal ventral macrosetae on metatarsus I–IV, one subdistal ventral macroseta on tibia IV, and scattered ventral macrosetae on metatarsus and tarsus I–IV, strongest and most numerous on metatarsus and tarsus IV. Abdomen gray, white dorsally with large dark heart mark (<xref ref-type="fig" rid="F26">Fig. 26A</xref>).</p><p>Male palp with proximal-distal axis; tegulum bulbous; conductor and embolus together form apical complex making one helical turn (<xref ref-type="fig" rid="F27">Fig. 27C, E</xref>); conductor tapers to point; tegular division longer than embolic division; cymbium with several prolateral macrosetae (<xref ref-type="fig" rid="F12">Figs 12D–F</xref>, <xref ref-type="fig" rid="F26">26I, J</xref>, <xref ref-type="fig" rid="F27">27A–E</xref>).</p><p><italic>Female</italic> (Mashabim Reserve, Israel, MR): Carapace with scattered white setae; cephalic region subrectangular, wider than long, strongly raised (<xref ref-type="fig" rid="F26">Fig. 26H</xref>); AME slightly smaller than PME (AME/PME 0.83), median eyes slightly overlapping on horizontal axis, separated on vertical axis; ALE tubercles absent; PER as wide as AER (PER/AER 0.97), PLE position on carapace 0.47; clypeal hood forms a nearly 90° angle; fovea moderately deep (<xref ref-type="fig" rid="F8">Figs 8G, H</xref>, <xref ref-type="fig" rid="F26">26E–H</xref>, <xref ref-type="fig" rid="F29">29A, B</xref>). Chelicerae contiguous mesally, with lateral boss (<xref ref-type="fig" rid="F26">Fig. 26G</xref>). Legs with row of distal ventral macrosetae on metatarsus III–IV and numerous macrosetae on metatarsus and tarsus III–IV. Abdomen without conspicuous white setae (<xref ref-type="fig" rid="F26">Fig. 26E, H</xref>).</p><p>Epigynum with curved, converging slit-like atria occupying ca. the posterior half, anterior-lateral margin a curved ridge with median septum leading to subtrapezoidal median lobe (<xref ref-type="fig" rid="F16">Figs 16B</xref>, <xref ref-type="fig" rid="F29">29C</xref>). Vulva with spermathecal heads set anterior-mesally on sinuous stalks leading to multilobed spermathecae that diverge posteriorly (<xref ref-type="fig" rid="F16">Figs 16E</xref>, <xref ref-type="fig" rid="F29">29D–F</xref>).</p><fig id="F26" position="float" orientation="portrait"><label>Figure 26.</label><caption><p><bold>A–J</bold> <italic><tp:taxon-name>Dorceus fastuosus</tp:taxon-name></italic>. <bold>A–D, I–J</bold> male from Mashabin Sand Dunes, Israel (MR006, HUJ) <bold>E–H</bold> female from Mashabim sand dunes, Israel (MR002, MR) <bold>A–D</bold> habitus of male, photomicrographs <bold>E–H</bold> habitus of female, photomicrographs <bold>J, K</bold> illustrations of left male palp. <bold>A, E</bold> dorsal view <bold>B, F</bold> ventral view <bold>C, G</bold> anterior view <bold>D, H</bold> lateral view. <bold>I</bold> prolateral view. <bold>J</bold> retrolateral view. <bold>C</bold> conductor <bold>E</bold> embolus  <bold>ST</bold> subtegulum <bold>T</bold> tegulum.</p></caption><graphic xmlns:xlink="http://www.w3.org/1999/xlink" xlink:href="ZooKeys-195-001-g026.jpg" position="float" orientation="portrait" xlink:type="simple"/></fig><fig id="F27" position="float" orientation="portrait"><label>Figure 27.</label><caption><p><bold>A–F</bold> <italic><tp:taxon-name>Dorceus fastuosus</tp:taxon-name></italic> from Mashabin Sand Dunes, Israel (MR006, HUJ), scanning electron micrographs of left male palp. <bold>A</bold> prolateral view <bold>B</bold> retrolateral view <bold>C</bold> detail of embolic division, prolateral view <bold>D</bold> ventral view <bold>E</bold> detail of embolic division, ventral view <bold>F</bold> palpal tibia, dorsal view. <bold>C</bold> conductor <bold>E</bold> embolus <bold>ST</bold> subtegulum <bold>T</bold> tegulum.</p></caption><graphic xmlns:xlink="http://www.w3.org/1999/xlink" xlink:href="ZooKeys-195-001-g027.jpg" position="float" orientation="portrait" xlink:type="simple"/></fig><fig id="F28" position="float" orientation="portrait"><label>Figure 28.</label><caption><p><bold>A–D</bold> <italic><tp:taxon-name>Dorceus fastuosus</tp:taxon-name></italic>, male from Mashabin sand dunes, Israel (MR006, HUJ), scanning electron micrographs. <bold>A</bold> prosoma, anterior view <bold>B</bold> left chelicerae, lateral view <bold>C</bold> chelicerae, anterior distal view showing fangs and teeth <bold>D</bold> epiandrous region.</p></caption><graphic xmlns:xlink="http://www.w3.org/1999/xlink" xlink:href="ZooKeys-195-001-g028.jpg" position="float" orientation="portrait" xlink:type="simple"/></fig><fig id="F29" position="float" orientation="portrait"><label>Figure 29.</label><caption><p><bold>A–F</bold> <italic><tp:taxon-name>Dorceus fastuosus</tp:taxon-name></italic>, female from Mashabim sand dunes, Israel (MR002, MR), scanning electron micrographs. <bold>A</bold> median eye group <bold>B</bold> prosoma, dorsal <bold>C</bold> epigynum, ventral view <bold>D</bold> cleared vulva, dorsal view <bold>E</bold> detail, left spermathecal head <bold>F</bold> detail, right spermatheca. <bold>ML</bold> median lobe <bold>S</bold> spermatheca <bold>SH</bold> spermathecal head.</p></caption><graphic xmlns:xlink="http://www.w3.org/1999/xlink" xlink:href="ZooKeys-195-001-g029.jpg" position="float" orientation="portrait" xlink:type="simple"/></fig><fig id="F30" position="float" orientation="portrait"><label>Figure 30.</label><caption><p><bold>A–F</bold> <italic><tp:taxon-name>Dorceus fastuosus</tp:taxon-name></italic>, female from Mashabim sand dunes, Israel (MR002, MR), scanning electron micrographs of spinnerets. <bold>A</bold> left ALS <bold>B</bold> left PMS <bold>C</bold> detail of left PMS <bold>D</bold> left PLS <bold>E</bold> aciniform field on left PLS <bold>F</bold> modified spigot and flanking aciniform gland spigot on left PLS. Unlabeled spigots in <bold>B</bold> and <bold>C</bold> thought to be a mixture of aciniform gland spigots and cylindrical gland spigots. <bold>AC</bold> aciniform gland spigot <bold>MAP</bold> major ampullate gland spigot <bold>mAP</bold> minor ampullate gland spigot <bold>MS</bold> modified spigot <bold>PI</bold> piriform gland spigot.</p></caption><graphic xmlns:xlink="http://www.w3.org/1999/xlink" xlink:href="ZooKeys-195-001-g030.jpg" position="float" orientation="portrait" xlink:type="simple"/></fig><fig id="F31" position="float" orientation="portrait"><label>Figure 31.</label><caption><p><bold>A–F</bold> <italic><tp:taxon-name>Dorceus fastuosus</tp:taxon-name></italic>, female from Mashabim sand dunes, Israel (MR002, MR), scanning electron micrographs. <bold>A</bold> detail of spigots on left ALS <bold>B</bold> cribellum <bold>C</bold> detail cribellar spigots <bold>D</bold> trichobothrium, left tibia IV <bold>E</bold> calamistrum, left metatarsus IV <bold>F</bold> detail, calamistrum seta, left metatarsus IV. <bold>MAP</bold> major ampullate gland spigot <bold>PI</bold> piriform gland spigot. </p></caption><graphic xmlns:xlink="http://www.w3.org/1999/xlink" xlink:href="ZooKeys-195-001-g031.jpg" position="float" orientation="portrait" xlink:type="simple"/></fig><fig id="F32" position="float" orientation="portrait"><label>Figure 32.</label><caption><p><bold>A–F</bold> <italic><tp:taxon-name>Dorceus fastuosus</tp:taxon-name></italic>, male from Mashabin Sand Dunes, Israel (MR006, HUJ), scanning electron micrographs of spinnerets. <bold>A</bold> overview <bold>B</bold> left ALS <bold>C</bold> left PMS <bold>D</bold> left PLS <bold>E</bold> vestigial cribellum <bold>F</bold> modified spigot and flanking aciniform spigot on left PLS. <bold>AC</bold> aciniform gland spigot <bold>ALS</bold> anterior lateral spinneret <bold>MAP</bold> major ampullate gland spigot <bold>mAP</bold> minor ampullate gland spigot <bold>MS</bold> modified spigot <bold>PI</bold> piriform gland spigot <bold>PLS</bold> posterior lateral spinneret <bold>PMS</bold> posterior median spinneret.</p></caption><graphic xmlns:xlink="http://www.w3.org/1999/xlink" xlink:href="ZooKeys-195-001-g032.jpg" position="float" orientation="portrait" xlink:type="simple"/></fig></tp:treatment-sec><tp:treatment-sec sec-type="Spinneret spigot morphology"><title>Spinneret spigot morphology</title><p>(Mashabim sand dunes, Israel, MR002, MR and MR006, HUJ)<bold>.</bold> Female ALS with at least 3 MAP near inner edge of spinning field of more the 50 PI (<xref ref-type="fig" rid="F30">Figs 30A</xref>, <xref ref-type="fig" rid="F31">31A</xref>); male with about 25 PI spigots, 1 possible MAP visible (<xref ref-type="fig" rid="F32">Fig. 32B</xref>). Female PMS with 1 anterior mAP and 20 spigots of various sizes posterior to this (<xref ref-type="fig" rid="F30">Fig. 30B, C</xref>); male with 1 mAP and only 7 AC spigots (<xref ref-type="fig" rid="F32">Fig. 32C</xref>), suggesting that female may have AC and CY spigots. Female PLS with anterior-basal MS and 1 accompanying AC, distal field of about 40 AC (<xref ref-type="fig" rid="F30">Fig. 30D–F</xref>); male same except with only 12 AC (<xref ref-type="fig" rid="F32">Fig. 32D</xref>). Male cribellar plate with no sign of spigots (<xref ref-type="fig" rid="F32">Fig. 32E</xref>); epiandrous gland spigots present (<xref ref-type="fig" rid="F28">Fig. 28D</xref>).</p></tp:treatment-sec><tp:treatment-sec><!--Section generated to contain objects referenced in tp:taxon-treatment.--><fig id="F8" position="float" orientation="portrait"><label>Figure 8.</label><caption><p><bold>A–L</bold> Schematic illustrations of the carapace of assorted eresids <bold>A–D</bold> <italic><tp:taxon-name>Adonea fimbriata</tp:taxon-name></italic> <bold>E–H</bold> <italic><tp:taxon-name>Dorceus fastuosus</tp:taxon-name></italic> <bold>I–L</bold> <italic><tp:taxon-name>Dresserus</tp:taxon-name></italic> sp. <bold>A–B, E–F, I–J</bold> male <bold>C–D, G–H, K–L</bold> female <bold>A, C, E, G, I, K</bold> anterior view <bold>B, D, F, H, J, L</bold> dorsal view. Dashed line in <bold>I</bold> drawn tangential to the mesal margin of the PME does not intersect with the AME indicating median eyes separated on vertical axis. Dashed lines at posterior of carapace indicate uncertainty. Not to scale.</p></caption><graphic xmlns:xlink="http://www.w3.org/1999/xlink" xlink:href="ZooKeys-195-001-g008.jpg" position="float" orientation="portrait" xlink:type="simple"/></fig><fig id="F12" position="float" orientation="portrait"><label>Figure 12.</label><caption><p><bold>A–L</bold> Left male palpi of eresid species, photomicrographs. <bold>A–C</bold> <italic><tp:taxon-name>Adonea fimbriata</tp:taxon-name></italic> from Algeria-Morocco (MR012, MR) <bold>D–F</bold> <italic><tp:taxon-name>Dorceus fastuosus</tp:taxon-name></italic> from Mashabin Sand Dunes, Israel (MR006, HUJ) <bold>G–I</bold> <italic><tp:taxon-name>Dresserus</tp:taxon-name></italic> sp. from Manga Forest Reserve, Tanzania <bold>J–L</bold> <italic><tp:taxon-name>Eresus walckenaeri</tp:taxon-name></italic> from Leptokaryas, Greece (MR020, MR) <bold>A, D, G, J</bold> prolateral view <bold>B, E, K</bold> retrolateral view <bold>H</bold> ventral view <bold>C, F, I, L</bold> expanded palp. <bold>BH</bold> basal haematodocha <bold>MH</bold> median haematodocha.</p></caption><graphic xmlns:xlink="http://www.w3.org/1999/xlink" xlink:href="ZooKeys-195-001-g012.jpg" position="float" orientation="portrait" xlink:type="simple"/></fig><fig id="F16" position="float" orientation="portrait"><label>Figure 16.</label><caption><p><bold>A–L</bold> Epigyna of eresid species, photomicrographs. <bold>A, D</bold> <italic><tp:taxon-name>Adonea fimbriata</tp:taxon-name></italic>; A from Mehav Am village, Israel (MR003, MR) <bold>D</bold> from Wadi Mashash, Israel (MR013, HUJ) <bold>B, E</bold> <italic><tp:taxon-name>Dorceus fastuosus</tp:taxon-name></italic> from Mashabim sand dunes, Israel (MR002, MR) <bold>C, F</bold> <italic><tp:taxon-name>Dresserus</tp:taxon-name></italic> sp. from Klein Kariba, South Africa (CASENT 9025745, CAS) <bold>G, J</bold> <italic><tp:taxon-name>Eresus walckenaeri</tp:taxon-name></italic> from 5 km south of Monemvasia, Lakonia, Greece (ZMUC 00012903, ZMUC) <bold>H, K</bold> <italic><tp:taxon-name>Eresus kollari</tp:taxon-name></italic> from res. Radotinske udoli, Czechia (MR016, MR) <bold>I, L</bold> <italic><tp:taxon-name>Eresus sandaliatus</tp:taxon-name></italic> from SE of Silkeborg, Denmark (CASENT 9039243, CAS) <bold>A–C, G–I</bold> ventral view<bold>D–F, J–L</bold> dorsal view, cleared. <bold>CD</bold> copulatory duct <bold>ML</bold> median lobe <bold>S</bold> spermatheca <bold>SH</bold> spermathecal head.</p></caption><graphic xmlns:xlink="http://www.w3.org/1999/xlink" xlink:href="ZooKeys-195-001-g016.jpg" position="float" orientation="portrait" xlink:type="simple"/></fig></tp:treatment-sec><ref-list><ref id="B101"><mixed-citation xmlns:xlink="http://www.w3.org/1999/xlink" xlink:type="simple"><person-group><name name-style="western"><surname>Simon</surname><given-names>E</given-names></name></person-group> (<year>1886</year>)<source> Etudes arachnologiques. 18e Mémoire. XXVI. Matériaux pour servir à la faune des Arachnides du Sénégal. (Suivi d’une appendice intitulé: Descriptions de plusieurs espèces africaines nouvelles). Annales de la Société Entomologique de France (6) 5: 345–396.</source></mixed-citation></ref><ref id="B102"><mixed-citation xmlns:xlink="http://www.w3.org/1999/xlink" xlink:type="simple"><person-group><name name-style="western"><surname>Simon</surname><given-names>E</given-names></name></person-group> (<year>1892</year>)<source> Histoire Naturelle des Araignées. Deuxième edition. Volume 1. Paris, 256pp.</source></mixed-citation></ref><ref id="B64"><mixed-citation xmlns:xlink="http://www.w3.org/1999/xlink" xlink:type="simple"><person-group><name name-style="western"><surname>Lehtinen</surname><given-names>PT</given-names></name></person-group> (<year>1967</year>)<article-title> Classification of the cribellate spiders and some allied families.</article-title><source>Annales Zoologici Fennici </source><volume>4</volume>: <fpage>199</fpage>-<lpage>468</lpage>.</mixed-citation></ref><ref id="B23"><mixed-citation xmlns:xlink="http://www.w3.org/1999/xlink" xlink:type="simple"><person-group><name name-style="western"><surname>El-Hennawy</surname><given-names>HK</given-names></name></person-group> (<year>2002</year>)<article-title> Revision of the North African spider genus <italic>Dorceus</italic> C. L. Koch, 1846 (Araneida: Eresidae).</article-title><source>Serket </source><volume>8</volume>: <fpage>57</fpage>-<lpage>72</lpage>.</mixed-citation></ref><ref id="B97"><mixed-citation xmlns:xlink="http://www.w3.org/1999/xlink" xlink:type="simple"><person-group><name name-style="western"><surname>Simon</surname><given-names>E</given-names></name></person-group> (<year>1864</year>)<source> Histoire Naturelle des Araignées (Aranéides). Paris, 540 pp.</source></mixed-citation></ref><ref id="B107"><mixed-citation xmlns:xlink="http://www.w3.org/1999/xlink" xlink:type="simple"><person-group><name name-style="western"><surname>Simon</surname><given-names>E</given-names></name></person-group> (<year>1910</year>)<article-title> Catalogue raisonné des arachnides du nord de l’Afrique (1re partie).</article-title><source>Annales de la Société Entomologique de France Paris </source><volume>79</volume>: <fpage>265</fpage>-<lpage>332</lpage>.</mixed-citation></ref><ref id="B90"><mixed-citation xmlns:xlink="http://www.w3.org/1999/xlink" xlink:type="simple"><person-group><name name-style="western"><surname>Roewer</surname><given-names>CF</given-names></name></person-group> (<year>1954</year>)<source> Katalog der Araneae von 1758 bis 1940. Volume 2, Abt. b. Institut Royale des Sciences Naturelles, Bruxelles, 924–1751 pp.</source></mixed-citation></ref></ref-list></tp:taxon-treatment>
