# Supplementary material for: The velvet spiders: an atlas of the Eresidae (Arachnida, Araneae)
Source: Zookeys. 2012 May 17;(195):1–144. doi: 10.3897/zookeys.195.2342 (PMC3361087; doi:10.3897/zookeys.195.2342)
Supplement: XML Treatment for Dresserus [file zookeys.195.2342-treatment6.xml]

<!DOCTYPE tp:taxon-treatment
  PUBLIC "-//TaxonX//DTD Taxonomic Treatment Publishing DTD v0 20100105//EN" "tax-treatment-NSO.dtd">
<tp:taxon-treatment xmlns:tp="http://www.plazi.org/taxpub"><tp:treatment-meta><mixed-citation publication-type="journal"><person-group><name><surname>Miller</surname><given-names>Jeremy A.</given-names></name><name><surname>Griswold</surname><given-names>Charles E.</given-names></name><name><surname>Scharff</surname><given-names>Nikolaj</given-names></name><name><surname>Řezáč</surname><given-names>Milan</given-names></name><name><surname>Szűts</surname><given-names>Tamás</given-names></name><name><surname>Marhabaie</surname><given-names>Mohammad</given-names></name></person-group><article-title>The velvet spiders: an atlas of the Eresidae (Arachnida, Araneae)</article-title><source>Zookeys</source><day>17</day><month>5</month><year>2012</year><volume>2012</volume><issue>195</issue><fpage>1</fpage><lpage>144</lpage><pub-id pub-id-type="doi">10.3897/zookeys.195.2342</pub-id></mixed-citation></tp:treatment-meta><tp:nomenclature><tp:taxon-name>
                        <tp:taxon-name-part taxon-name-part-type="genus">Dresserus</tp:taxon-name-part>
                    <object-id xmlns:xlink="http://www.w3.org/1999/xlink" xlink:type="simple">http://species-id.net/wiki/Dresserus</object-id>
								</tp:taxon-name><tp:taxon-authority>Simon</tp:taxon-authority><tp:nomenclature-citation-list><tp:nomenclature-citation><tp:taxon-name>Dresserus</tp:taxon-name><comment><xref ref-type="bibr" rid="B99">Simon 1876</xref>: LXXXVII [87]. Type species <italic><tp:taxon-name>Dresserus fuscus</tp:taxon-name></italic> Simon, 1876.</comment></tp:nomenclature-citation></tp:nomenclature-citation-list></tp:nomenclature><tp:treatment-sec sec-type="Note"><title>Note. </title><p><italic><tp:taxon-name>Dresserus</tp:taxon-name></italic> contains 24 recognized species from eastern and southern Africa (<xref ref-type="bibr" rid="B82">Platnick 2011</xref>). We examined specimens of multiple unidentified <italic><tp:taxon-name>Dresserus</tp:taxon-name></italic> species. O<!--PageBreak-->bservations of the male plus the female spinneret spigot morphology is based on specimens from Mazumbai, West Usambara Mts., Tanzania (CASENT 9025746, CAS and CASENT 9025747, CAS); other observations of the female based on specimens from Klein Kariba (CASENT 9025745, CAS) and Drummond (CASENT 9037024, CAS), South Africa; other observations of the male based on specimens from Manga Forest Reserve, Tanzania (Frontier Tanzania, ZMUC), Hluhluwe Game Reserve, South Africa (TM 19739, TMSA), and Witbank, South Africa (TM 19738, TMSA).</p></tp:treatment-sec><tp:treatment-sec sec-type="Diagnosis"><title>Diagnosis.</title><p>Distinguished from other eresids except <italic><tp:taxon-name>Gandanameno</tp:taxon-name></italic> by the position of the PLE which are both advanced (&lt; 0.28) and widely spaced (PER/AER &gt; 0.95; <xref ref-type="fig" rid="F8">Fig. 8J</xref>); other eresids with advanced PLE (e.g., <italic><tp:taxon-name>Stegodyphus</tp:taxon-name></italic>, some <italic><tp:taxon-name>Paradonea</tp:taxon-name></italic>) have them closer together (PER/AER &lt; 0.90) than the ALE (<xref ref-type="fig" rid="F10">Figs 10B</xref>, <xref ref-type="fig" rid="F11">11B, D, F, H, J, L</xref>). Generally distinguished from other eresids by the distinctive 4-part cribellum (<xref ref-type="fig" rid="F36">Fig. 36F</xref>), although some <italic><tp:taxon-name>Gandanameno</tp:taxon-name></italic> specimens show signs of this characteristic. Males distinguished from other eresids by the prominent tubercles bearing the ALE (<xref ref-type="fig" rid="F8">Figs 8J</xref>, <xref ref-type="fig" rid="F33">33A</xref>), which are much more pronounced from those in other genera with ALE tubercles (e.g., <italic><tp:taxon-name>Stegodyphus</tp:taxon-name></italic>, some <italic><tp:taxon-name>Paradonea</tp:taxon-name></italic>). Further distinguished from other eresids except <italic><tp:taxon-name>Gandanameno</tp:taxon-name></italic> by the more or less ventral-dorsal axis of the palpal bulb with the embolus encircling the ventral part (<xref ref-type="fig" rid="F12">Figs 12G–I</xref>, <xref ref-type="fig" rid="F33">33I–K</xref>, <xref ref-type="fig" rid="F34">34A–D</xref>; proximal-ventral in other eresids with the embolus encircling the distal part); distinguished from <italic><tp:taxon-name>Gandanameno</tp:taxon-name></italic> by the smooth conductor (<xref ref-type="fig" rid="F34">Fig. 34C, D</xref>; fringed in <italic><tp:taxon-name>Gandanameno</tp:taxon-name></italic>, <xref ref-type="fig" rid="F55">Fig. 55C, E</xref>). The cephalic region may be wider than long (e.g., TM 19738, TMSA, Frontier Tanzania, ZMUC) or longer than wide (e.g., TM 19739, TMSA). Female further distinguished from other eresids except <italic><tp:taxon-name>Gandanameno</tp:taxon-name></italic> and <italic><tp:taxon-name>Eresus walckenaeri</tp:taxon-name></italic> by the copulatory openings, which are broadly separated by hirsute cuticle (<xref ref-type="fig" rid="F16">Figs 16C</xref>, <xref ref-type="fig" rid="F37">37D</xref>; separated by a glabrous median lobe in other eresids, e.g., <xref ref-type="fig" rid="F16">Figs 16B</xref>, <xref ref-type="fig" rid="F29">29C</xref>); <italic><tp:taxon-name>Gandanameno</tp:taxon-name></italic> and <italic><tp:taxon-name>Dresserus</tp:taxon-name></italic> together distinguished from other eresids including <italic><tp:taxon-name>Eresus walckenaeri</tp:taxon-name></italic> by the vulva, which have the spermatheca extending anterior of the spermathecal heads, together subtended by helical copulatory ducts (<xref ref-type="fig" rid="F16">Figs 16F</xref>, <xref ref-type="fig" rid="F37">37E</xref>; other eresids have the spermathecal head anterior, spermatheca posterior, and copulatory ducts  other than helical), and by the subdivided PMS (entire in other eresids) with numerous short, conical, cylindrical(?) gland spigots (<xref ref-type="fig" rid="F36">Fig. 36C, D</xref>; this spigot morphology absent in other eresids); distinguished from <italic><tp:taxon-name>Gandanameno</tp:taxon-name></italic> by the somewhat less prominent paired atria and possibly by having a single loop of the copulatory duct (<xref ref-type="fig" rid="F37">Fig. 37E</xref>; three in <italic><tp:taxon-name>Gandanameno</tp:taxon-name></italic>, although this character has been investigated in few <italic><tp:taxon-name>Dresserus</tp:taxon-name></italic> species).</p></tp:treatment-sec><tp:treatment-sec sec-type="Distinguishing species"><title>Distinguishing species.</title><p>Thetaxonomic literature on <italic><tp:taxon-name>Dresserus</tp:taxon-name></italic> is fragmentary and rarely comparative. This genus is ripe for revision. We have been unable to confidently assign species names to the specimens used in this study. Lehtinen (1967: 231) indicated that he was working on a taxonomic revision, but none was ever published. According to him, all but one of the described species (including the type species) had been checked and verified as congeneric based on primary types and other material.</p></tp:treatment-sec><tp:treatment-sec sec-type="Natural history"><title>Natural history.</title><p>Known from Savanna, stony semidesert, and forest habitats. They build a silken tube under stones. Prey is mainly beetles (Milan Řezáč, personal observa<!--PageBreak-->tion). Clutches consist of tens of juveniles (Martin Forman, personal observation of <italic><tp:taxon-name>Dresserus kannemeyeri</tp:taxon-name></italic>). Juveniles do not feed on their mother’s corpse. Mature females can live for several years in captivity and can produce a number of sequential clutches (Martin Forman, personal observation of <italic><tp:taxon-name>Dresserus kannemeyeri</tp:taxon-name></italic>).<!--PageBreak--></p></tp:treatment-sec><tp:treatment-sec><!--Section generated to contain objects referenced in tp:taxon-treatment.--><fig id="F8" position="float" orientation="portrait"><label>Figure 8.</label><caption><p><bold>A–L</bold> Schematic illustrations of the carapace of assorted eresids <bold>A–D</bold> <italic><tp:taxon-name>Adonea fimbriata</tp:taxon-name></italic> <bold>E–H</bold> <italic><tp:taxon-name>Dorceus fastuosus</tp:taxon-name></italic> <bold>I–L</bold> <italic><tp:taxon-name>Dresserus</tp:taxon-name></italic> sp. <bold>A–B, E–F, I–J</bold> male <bold>C–D, G–H, K–L</bold> female <bold>A, C, E, G, I, K</bold> anterior view <bold>B, D, F, H, J, L</bold> dorsal view. Dashed line in <bold>I</bold> drawn tangential to the mesal margin of the PME does not intersect with the AME indicating median eyes separated on vertical axis. Dashed lines at posterior of carapace indicate uncertainty. Not to scale.</p></caption><graphic xmlns:xlink="http://www.w3.org/1999/xlink" xlink:href="ZooKeys-195-001-g008.jpg" position="float" orientation="portrait" xlink:type="simple"/></fig><fig id="F10" position="float" orientation="portrait"><label>Figure 10.</label><caption><p><bold>A–L</bold> Schematic illustrations of the carapace of assorted eresids. <bold>A–B</bold> <italic><tp:taxon-name>Paradonea striatipes</tp:taxon-name></italic> <bold>C–D</bold> <italic><tp:taxon-name>Paradonea splendens</tp:taxon-name></italic> <bold>E–H</bold> <italic><tp:taxon-name>Paradonea variegata</tp:taxon-name></italic> <bold>I–L</bold> <italic><tp:taxon-name>Seothyra henscheli</tp:taxon-name></italic> <bold>A–D, E–F, I–J</bold> male <bold>G–H, K–L</bold> female. <bold>A, C, E, G, I, K</bold> anterior view <bold>B, D, F, H, J, L</bold> dorsal view <bold>G</bold> illustrates example of median eyes overlapping on horizontal axis. Dashed lines at posterior of carapace indicate uncertainty. Not to scale.</p></caption><graphic xmlns:xlink="http://www.w3.org/1999/xlink" xlink:href="ZooKeys-195-001-g010.jpg" position="float" orientation="portrait" xlink:type="simple"/></fig><fig id="F11" position="float" orientation="portrait"><label>Figure 11.</label><caption><p><bold>A–L</bold> Schematic illustrations of the carapace of assorted <italic><tp:taxon-name>Stegodyphus</tp:taxon-name></italic> species. <bold>A–D</bold> <italic><tp:taxon-name>Stegodyphus lineatus</tp:taxon-name></italic> <bold>E–H</bold> <italic><tp:taxon-name>Stegodyphus mimosarum</tp:taxon-name></italic> <bold>I–L</bold> <italic><tp:taxon-name>Stegodyphus sarasinorum</tp:taxon-name></italic>. <bold>A–B, E–F, I–J</bold> male <bold>C–D, G–H, K–L</bold> female <bold>A, C, E, G, I, K</bold> anterior view <bold>B, D, F, H, J, L</bold> dorsal view <bold>A</bold> illustrates example of median eyes separated on horizontal axis; E illustrates example of median eyes overlapping on vertical axis. Dashed lines at posterior of carapace indicate uncertainty. Not to scale.</p></caption><graphic xmlns:xlink="http://www.w3.org/1999/xlink" xlink:href="ZooKeys-195-001-g011.jpg" position="float" orientation="portrait" xlink:type="simple"/></fig><fig id="F36" position="float" orientation="portrait"><label>Figure 36.</label><caption><p><bold>A–F</bold> <italic><tp:taxon-name>Dresserus</tp:taxon-name></italic> sp., female from Mazumbai, Tanzania (CASENT 9025747, CAS), scanning electron micrographs of spinnerets. <bold>A</bold> overview <bold>B</bold> left ALS <bold>C</bold> right PMS <bold>D</bold> detail, cylindrical gland spigots on right PMS <bold>E</bold> left PLS <bold>F</bold> cribellum. <bold>AC</bold> aciniform gland spigot <bold>ALS</bold> anterior lateral spinneret <bold>CR</bold> cribellum <bold>CY</bold> cylindrical gland spigot <bold>MAP</bold> major ampullate gland spigot <bold>mAP</bold> minor ampullate gland spigot <bold>MS</bold> modified spigot <bold>PI</bold> piriform gland spigot <bold>PLS</bold> posterior lateral spinneret <bold>PMS</bold> posterior median spinneret.</p></caption><graphic xmlns:xlink="http://www.w3.org/1999/xlink" xlink:href="ZooKeys-195-001-g036.jpg" position="float" orientation="portrait" xlink:type="simple"/></fig><fig id="F33" position="float" orientation="portrait"><label>Figure 33.</label><caption><p><bold>A–K</bold> <italic><tp:taxon-name>Dresserus</tp:taxon-name></italic> sp. <bold>A–D</bold> male from Manga Forest Reserve, Tanzania (ZMUC), image D reversed <bold>E–H</bold> female from Mazumbai, Tanzania (CASENT 9025747, CAS) <bold>I–K</bold> male from Mazumbai, Tanzania (CASENT 9025746, CAS) <bold>A–D</bold> habitus of male, photomicrographs <bold>E–H</bold> habitus of female, photomicrographs <bold>I–K</bold> illustrations of left male palp <bold>A, E</bold> dorsal view <bold>B, F</bold> ventral view <bold>C, G</bold> anterior view <bold>D, H</bold> lateral view <bold>I</bold> prolateral view <bold>J</bold> ventral view <bold>K</bold> retrolateral view. <bold>C</bold> conductor <bold>E</bold> embolus <bold>ST</bold> subtegulum <bold>T</bold> tegulum.</p></caption><graphic xmlns:xlink="http://www.w3.org/1999/xlink" xlink:href="ZooKeys-195-001-g033.jpg" position="float" orientation="portrait" xlink:type="simple"/></fig><fig id="F12" position="float" orientation="portrait"><label>Figure 12.</label><caption><p><bold>A–L</bold> Left male palpi of eresid species, photomicrographs. <bold>A–C</bold> <italic><tp:taxon-name>Adonea fimbriata</tp:taxon-name></italic> from Algeria-Morocco (MR012, MR) <bold>D–F</bold> <italic><tp:taxon-name>Dorceus fastuosus</tp:taxon-name></italic> from Mashabin Sand Dunes, Israel (MR006, HUJ) <bold>G–I</bold> <italic><tp:taxon-name>Dresserus</tp:taxon-name></italic> sp. from Manga Forest Reserve, Tanzania <bold>J–L</bold> <italic><tp:taxon-name>Eresus walckenaeri</tp:taxon-name></italic> from Leptokaryas, Greece (MR020, MR) <bold>A, D, G, J</bold> prolateral view <bold>B, E, K</bold> retrolateral view <bold>H</bold> ventral view <bold>C, F, I, L</bold> expanded palp. <bold>BH</bold> basal haematodocha <bold>MH</bold> median haematodocha.</p></caption><graphic xmlns:xlink="http://www.w3.org/1999/xlink" xlink:href="ZooKeys-195-001-g012.jpg" position="float" orientation="portrait" xlink:type="simple"/></fig><fig id="F34" position="float" orientation="portrait"><label>Figure 34.</label><caption><p><bold>A–F</bold> <italic><tp:taxon-name>Dresserus</tp:taxon-name></italic> sp. <bold>A–E</bold> male from Mazumbai, Tanzania (CASENT 9025746, CAS), scanning electron micrographs of right palp, images reversed to appear as left palp <bold>F</bold> female from Klein Kariba, South Africa (CASENT 9025745, CAS), scanning electron micrographs of left chelicera <bold>A</bold> prolateral view <bold>B</bold> retrolateral view <bold>C</bold> ventral view <bold>D</bold> apical view <bold>E</bold> palpal tibia, dorsal view <bold>F</bold> distal part of chelicerae showing fang and teeth. <bold>C</bold> conductor <bold>E</bold> embolus <bold>T</bold> tegulum.</p></caption><graphic xmlns:xlink="http://www.w3.org/1999/xlink" xlink:href="ZooKeys-195-001-g034.jpg" position="float" orientation="portrait" xlink:type="simple"/></fig><fig id="F55" position="float" orientation="portrait"><label>Figure 55.</label><caption><p><bold>A–F</bold> <italic><tp:taxon-name>Gandanameno</tp:taxon-name></italic> sp. from Harare, Zimbabwe (AcAT 2005/123, NCA), scanning electron micrographs, right male palp, images reversed to appear as left palp. <bold>A</bold> prolateral view <bold>B</bold> retrolateral view <bold>C</bold> ventral view <bold>D</bold> apical view <bold>E</bold> detail of distal tip of conductor <bold>F</bold> palpal tibia, dorsal view. <bold>C</bold> conductor <bold>E</bold> embolus <bold>ST</bold> subtegulum <bold>T</bold> tegulum.</p></caption><graphic xmlns:xlink="http://www.w3.org/1999/xlink" xlink:href="ZooKeys-195-001-g055.jpg" position="float" orientation="portrait" xlink:type="simple"/></fig><fig id="F16" position="float" orientation="portrait"><label>Figure 16.</label><caption><p><bold>A–L</bold> Epigyna of eresid species, photomicrographs. <bold>A, D</bold> <italic><tp:taxon-name>Adonea fimbriata</tp:taxon-name></italic>; A from Mehav Am village, Israel (MR003, MR) <bold>D</bold> from Wadi Mashash, Israel (MR013, HUJ) <bold>B, E</bold> <italic><tp:taxon-name>Dorceus fastuosus</tp:taxon-name></italic> from Mashabim sand dunes, Israel (MR002, MR) <bold>C, F</bold> <italic><tp:taxon-name>Dresserus</tp:taxon-name></italic> sp. from Klein Kariba, South Africa (CASENT 9025745, CAS) <bold>G, J</bold> <italic><tp:taxon-name>Eresus walckenaeri</tp:taxon-name></italic> from 5 km south of Monemvasia, Lakonia, Greece (ZMUC 00012903, ZMUC) <bold>H, K</bold> <italic><tp:taxon-name>Eresus kollari</tp:taxon-name></italic> from res. Radotinske udoli, Czechia (MR016, MR) <bold>I, L</bold> <italic><tp:taxon-name>Eresus sandaliatus</tp:taxon-name></italic> from SE of Silkeborg, Denmark (CASENT 9039243, CAS) <bold>A–C, G–I</bold> ventral view<bold>D–F, J–L</bold> dorsal view, cleared. <bold>CD</bold> copulatory duct <bold>ML</bold> median lobe <bold>S</bold> spermatheca <bold>SH</bold> spermathecal head.</p></caption><graphic xmlns:xlink="http://www.w3.org/1999/xlink" xlink:href="ZooKeys-195-001-g016.jpg" position="float" orientation="portrait" xlink:type="simple"/></fig><fig id="F37" position="float" orientation="portrait"><label>Figure 37.</label><caption><p><bold>A–F</bold> <italic><tp:taxon-name>Dresserus</tp:taxon-name></italic> sp., scanning electron micrographs. <bold>A, C</bold> female from Mazumbai, Tanzania (CASENT 9025747, CAS) <bold>D, F</bold> female from Klein Kariba, South Africa (CASENT 9025745, CAS) <bold>A</bold> detail of spigots on right ALS <bold>B</bold> detail of spigots on anterior part of PMS <bold>C</bold> detail of spigots on anterior part of right PMS <bold>D</bold> epigynum, ventral view <bold>E</bold> vulva, dorsal view <bold>F</bold> detail of pores on right spermathecal head. <bold>AC</bold> aciniform gland spigot <bold>CD</bold> copulatory duct <bold>CY</bold> cylindrical gland spigot <bold>FD</bold> fertilization duct <bold>MAP</bold> major ampullate gland spigot <bold>mAP</bold> minor ampullate gland spigot <bold>PI</bold> piriform gland spigot <bold>S</bold> spermatheca <bold>SH</bold> spermathecal head <bold>t</bold> tartipore.</p></caption><graphic xmlns:xlink="http://www.w3.org/1999/xlink" xlink:href="ZooKeys-195-001-g037.jpg" position="float" orientation="portrait" xlink:type="simple"/></fig><fig id="F29" position="float" orientation="portrait"><label>Figure 29.</label><caption><p><bold>A–F</bold> <italic><tp:taxon-name>Dorceus fastuosus</tp:taxon-name></italic>, female from Mashabim sand dunes, Israel (MR002, MR), scanning electron micrographs. <bold>A</bold> median eye group <bold>B</bold> prosoma, dorsal <bold>C</bold> epigynum, ventral view <bold>D</bold> cleared vulva, dorsal view <bold>E</bold> detail, left spermathecal head <bold>F</bold> detail, right spermatheca. <bold>ML</bold> median lobe <bold>S</bold> spermatheca <bold>SH</bold> spermathecal head.</p></caption><graphic xmlns:xlink="http://www.w3.org/1999/xlink" xlink:href="ZooKeys-195-001-g029.jpg" position="float" orientation="portrait" xlink:type="simple"/></fig></tp:treatment-sec><ref-list><ref id="B99"><mixed-citation xmlns:xlink="http://www.w3.org/1999/xlink" xlink:type="simple"><person-group><name name-style="western"><surname>Simon</surname><given-names>E</given-names></name></person-group> (<year>1876</year>)<source> Des diagnoses de nouvelles espèces d’Arachnides. Société Entomologique de France Bulletin des Sèances et Bulletin Bibliographique: LXXXVI–LXXXVIII.</source></mixed-citation></ref><ref id="B82"><mixed-citation xmlns:xlink="http://www.w3.org/1999/xlink" xlink:type="simple"><person-group><name name-style="western"><surname>Platnick</surname><given-names>N</given-names></name></person-group> (<year>2011</year>)<source> The world spider catalog, Version 11.5. American Museum of Natural History, online at <ext-link ext-link-type="uri" xlink:href="http://research.amnh.org/iz/spiders/catalog" xlink:type="simple">http://research.amnh.org/iz/spiders/catalog</ext-link></source>doi: <ext-link ext-link-type="uri" xlink:href="http://dx.doi.org/10.5531/db.iz.0001." xlink:type="simple">10.5531/db.iz.0001.</ext-link></mixed-citation></ref></ref-list></tp:taxon-treatment>
