# Supplementary material for: The velvet spiders: an atlas of the Eresidae (Arachnida, Araneae)
Source: Zookeys. 2012 May 17;(195):1–144. doi: 10.3897/zookeys.195.2342 (PMC3361087; doi:10.3897/zookeys.195.2342)
Supplement: XML Treatment for Dresserus [file zookeys.195.2342-treatment7.xml]

<!DOCTYPE tp:taxon-treatment
  PUBLIC "-//TaxonX//DTD Taxonomic Treatment Publishing DTD v0 20100105//EN" "tax-treatment-NSO.dtd">
<tp:taxon-treatment xmlns:tp="http://www.plazi.org/taxpub"><tp:treatment-meta><mixed-citation publication-type="journal"><person-group><name><surname>Miller</surname><given-names>Jeremy A.</given-names></name><name><surname>Griswold</surname><given-names>Charles E.</given-names></name><name><surname>Scharff</surname><given-names>Nikolaj</given-names></name><name><surname>Řezáč</surname><given-names>Milan</given-names></name><name><surname>Szűts</surname><given-names>Tamás</given-names></name><name><surname>Marhabaie</surname><given-names>Mohammad</given-names></name></person-group><article-title>The velvet spiders: an atlas of the Eresidae (Arachnida, Araneae)</article-title><source>Zookeys</source><day>17</day><month>5</month><year>2012</year><volume>2012</volume><issue>195</issue><fpage>1</fpage><lpage>144</lpage><pub-id pub-id-type="doi">10.3897/zookeys.195.2342</pub-id></mixed-citation></tp:treatment-meta><tp:nomenclature><tp:taxon-name>
                        <tp:taxon-name-part taxon-name-part-type="genus">Dresserus</tp:taxon-name-part>
                    </tp:taxon-name><tp:taxon-status xmlns:xlink="http://www.w3.org/1999/xlink" xlink:type="simple">sp.</tp:taxon-status><xref ref-type="fig" rid="F1">Figs 1D</xref><xref ref-type="fig" rid="F4">4B</xref><xref ref-type="fig" rid="F8">8I–L</xref><xref ref-type="fig" rid="F12">12G–I</xref><xref ref-type="fig" rid="F16">16C, F</xref><xref ref-type="fig" rid="F33">33</xref><xref ref-type="fig" rid="F34"/><xref ref-type="fig" rid="F35"/><xref ref-type="fig" rid="F36"/><xref ref-type="fig" rid="F37"/><xref ref-type="fig" rid="F38"/><xref ref-type="fig" rid="F39">–39</xref></tp:nomenclature><tp:treatment-sec sec-type="Description"><title>Description.</title><p><italic>Male</italic> (Manga Forest Reserve, Tanzania, ZMUC): Carapace with few white setae, mostly in thoracic region; cephalic region subrectangular, wider than long, moderately raised; AME distinctly smaller than PME (AME/PME 0.71), median eyes <!--PageBreak-->overlapping on horizontal axis, separated on vertical axis; ALE placed on pointed apophyses, PER slightly wider than AER (PER/AER 1.04), PLE position on carapace 0.27, clypeal hood forms obtuse angle, fovea deep. Chelicerae slightly excavated mesally, with lateral boss. Legs with white setae, with row of distal ventral macrosetae on metatarsus II–IV. Abdomen dark gray, nearly encircled by a band of white setae (<xref ref-type="fig" rid="F8">Figs 8I, J</xref>, <xref ref-type="fig" rid="F33">33A–D</xref>).</p><p>Male palp with dorsal-ventral axis; tegulum disc-shaped; conductor arises on broad membranous stalk from center of tegulum, with arching distal and proximal arms covering much of mesal portion of palpal bulb, distal arm larger than proximal, fringe<!--PageBreak--> absent (<xref ref-type="fig" rid="F34">Fig. 34D</xref>); embolus makes slightly more than one loop, long and flexible, fits into groove originating on prolateral arm of conductor; cymbium without distinct macrosetae (<xref ref-type="fig" rid="F12">Figs 12G–I</xref>, <xref ref-type="fig" rid="F33">33I–K</xref>, <xref ref-type="fig" rid="F34">34A–D</xref>).</p><p><italic>Female</italic> (Mazumbai, Tanzania, CASENT 9025747, CAS): Carapace without conspicuous white setae; cephalic region subrectangular, about as wide as long, moderately raised; AME distinctly smaller than PME (AME/PME 0.41), median eyes overlapping <!--PageBreak-->on horizontal axis, separated on vertical axis; ALE tubercles absent; PER as wide as AER (PER/AER 1.04), PLE position on carapace 0.27; clypeal hood forms obtuse angle, fovea deep. Chelicerae contiguous mesally, with lateral boss (<xref ref-type="fig" rid="F35">Fig. 35E, F</xref>). Legs with white setae, with row of distal ventral macrosetae on metatarsus II–IV. Abdomen without conspicuous white setae (<xref ref-type="fig" rid="F8">Figs 8K, L</xref>, <xref ref-type="fig" rid="F33">33E–H</xref>).<!--PageBreak--></p><p>Epigynum with pair of longer-than-wide atria on posterior margin separated by hirsute cuticle (<xref ref-type="fig" rid="F16">Figs 16C</xref>, <xref ref-type="fig" rid="F37">37D</xref>). Vulva with copulatory ducts making one loop leading to anterior complex of spermatheca and spermathecal head. Fertilization duct runs posteriorly through the copulatory duct loop (<xref ref-type="fig" rid="F16">Figs 16F</xref>, <xref ref-type="fig" rid="F37">37E</xref>).</p><fig id="F33" position="float" orientation="portrait"><label>Figure 33.</label><caption><p><bold>A–K</bold> <italic><tp:taxon-name>Dresserus</tp:taxon-name></italic> sp. <bold>A–D</bold> male from Manga Forest Reserve, Tanzania (ZMUC), image D reversed <bold>E–H</bold> female from Mazumbai, Tanzania (CASENT 9025747, CAS) <bold>I–K</bold> male from Mazumbai, Tanzania (CASENT 9025746, CAS) <bold>A–D</bold> habitus of male, photomicrographs <bold>E–H</bold> habitus of female, photomicrographs <bold>I–K</bold> illustrations of left male palp <bold>A, E</bold> dorsal view <bold>B, F</bold> ventral view <bold>C, G</bold> anterior view <bold>D, H</bold> lateral view <bold>I</bold> prolateral view <bold>J</bold> ventral view <bold>K</bold> retrolateral view. <bold>C</bold> conductor <bold>E</bold> embolus <bold>ST</bold> subtegulum <bold>T</bold> tegulum.</p></caption><graphic xmlns:xlink="http://www.w3.org/1999/xlink" xlink:href="ZooKeys-195-001-g033.jpg" position="float" orientation="portrait" xlink:type="simple"/></fig><fig id="F34" position="float" orientation="portrait"><label>Figure 34.</label><caption><p><bold>A–F</bold> <italic><tp:taxon-name>Dresserus</tp:taxon-name></italic> sp. <bold>A–E</bold> male from Mazumbai, Tanzania (CASENT 9025746, CAS), scanning electron micrographs of right palp, images reversed to appear as left palp <bold>F</bold> female from Klein Kariba, South Africa (CASENT 9025745, CAS), scanning electron micrographs of left chelicera <bold>A</bold> prolateral view <bold>B</bold> retrolateral view <bold>C</bold> ventral view <bold>D</bold> apical view <bold>E</bold> palpal tibia, dorsal view <bold>F</bold> distal part of chelicerae showing fang and teeth. <bold>C</bold> conductor <bold>E</bold> embolus <bold>T</bold> tegulum.</p></caption><graphic xmlns:xlink="http://www.w3.org/1999/xlink" xlink:href="ZooKeys-195-001-g034.jpg" position="float" orientation="portrait" xlink:type="simple"/></fig><fig id="F35" position="float" orientation="portrait"><label>Figure 35.</label><caption><p><bold>A–F</bold> <italic><tp:taxon-name>Dresserus</tp:taxon-name></italic> sp., female from Klein Kariba, South Africa (CASENT 9025745, CAS), scanning electron micrographs of prosoma. <bold>A</bold> anterior view, chelicerae removed, arrow indicates clypeal hood <bold>B</bold> dorsal view of eye region <bold>C</bold> fovea <bold>D</bold> sternum <bold>E</bold> right chelicera, ectal view <bold>F</bold> right cheliceral boss.</p></caption><graphic xmlns:xlink="http://www.w3.org/1999/xlink" xlink:href="ZooKeys-195-001-g035.jpg" position="float" orientation="portrait" xlink:type="simple"/></fig><fig id="F36" position="float" orientation="portrait"><label>Figure 36.</label><caption><p><bold>A–F</bold> <italic><tp:taxon-name>Dresserus</tp:taxon-name></italic> sp., female from Mazumbai, Tanzania (CASENT 9025747, CAS), scanning electron micrographs of spinnerets. <bold>A</bold> overview <bold>B</bold> left ALS <bold>C</bold> right PMS <bold>D</bold> detail, cylindrical gland spigots on right PMS <bold>E</bold> left PLS <bold>F</bold> cribellum. <bold>AC</bold> aciniform gland spigot <bold>ALS</bold> anterior lateral spinneret <bold>CR</bold> cribellum <bold>CY</bold> cylindrical gland spigot <bold>MAP</bold> major ampullate gland spigot <bold>mAP</bold> minor ampullate gland spigot <bold>MS</bold> modified spigot <bold>PI</bold> piriform gland spigot <bold>PLS</bold> posterior lateral spinneret <bold>PMS</bold> posterior median spinneret.</p></caption><graphic xmlns:xlink="http://www.w3.org/1999/xlink" xlink:href="ZooKeys-195-001-g036.jpg" position="float" orientation="portrait" xlink:type="simple"/></fig><fig id="F37" position="float" orientation="portrait"><label>Figure 37.</label><caption><p><bold>A–F</bold> <italic><tp:taxon-name>Dresserus</tp:taxon-name></italic> sp., scanning electron micrographs. <bold>A, C</bold> female from Mazumbai, Tanzania (CASENT 9025747, CAS) <bold>D, F</bold> female from Klein Kariba, South Africa (CASENT 9025745, CAS) <bold>A</bold> detail of spigots on right ALS <bold>B</bold> detail of spigots on anterior part of PMS <bold>C</bold> detail of spigots on anterior part of right PMS <bold>D</bold> epigynum, ventral view <bold>E</bold> vulva, dorsal view <bold>F</bold> detail of pores on right spermathecal head. <bold>AC</bold> aciniform gland spigot <bold>CD</bold> copulatory duct <bold>CY</bold> cylindrical gland spigot <bold>FD</bold> fertilization duct <bold>MAP</bold> major ampullate gland spigot <bold>mAP</bold> minor ampullate gland spigot <bold>PI</bold> piriform gland spigot <bold>S</bold> spermatheca <bold>SH</bold> spermathecal head <bold>t</bold> tartipore.</p></caption><graphic xmlns:xlink="http://www.w3.org/1999/xlink" xlink:href="ZooKeys-195-001-g037.jpg" position="float" orientation="portrait" xlink:type="simple"/></fig><fig id="F38" position="float" orientation="portrait"><label>Figure 38.</label><caption><p><bold>A–F</bold> <italic><tp:taxon-name>Dresserus</tp:taxon-name></italic> sp., female from Klein Kariba, South Africa (CASENT 9025745, CAS), scanning electron micrographs of legs <bold>A</bold> tarsal organ, left leg I <bold>B</bold> trichobothrium, left leg I <bold>C</bold> tarsal claw, left leg I setae removed <bold>D</bold> left metatarsus IV, retrolateral view, showing calamistrum <bold>E</bold> detail of calimistrum <bold>F</bold> detail of teeth on calimistrum setae.</p></caption><graphic xmlns:xlink="http://www.w3.org/1999/xlink" xlink:href="ZooKeys-195-001-g038.jpg" position="float" orientation="portrait" xlink:type="simple"/></fig><fig id="F39" position="float" orientation="portrait"><label>Figure 39.</label><caption><p><bold>A–F</bold> <italic><tp:taxon-name>Dresserus</tp:taxon-name></italic> sp., male from Mazumbai, Tanzania (CASENT 9025747, CAS), scanning electron micrographs of spinnerets and epiandrous region. <bold>A</bold> overview of spinnerets <bold>B</bold> right ALS <bold>C</bold> PMS <bold>D</bold> left PLS <bold>E</bold> modified spigot on right PLS <bold>F</bold> epiandrous region. <bold>AC</bold> aciniform gland spigot <bold>ALS</bold> anterior lateral spinneret <bold>MAP</bold> major ampullate gland spigot <bold>mAP</bold> minor ampullate gland spigot <bold>MS</bold> modified spigot <bold>n</bold> nubbin <bold>PI</bold> piriform gland spigot <bold>PLS</bold> posterior lateral spinneret <bold>PMS</bold> posterior median spinneret <bold>t</bold> tartipore.</p></caption><graphic xmlns:xlink="http://www.w3.org/1999/xlink" xlink:href="ZooKeys-195-001-g039.jpg" position="float" orientation="portrait" xlink:type="simple"/></fig></tp:treatment-sec><tp:treatment-sec sec-type="Spinneret spigot morphology"><title>Spinneret spigot morphology</title><p>(Mazumbai, Tanzania, CASENT 9025746, CAS and CASENT 9025747, CAS)<bold>.</bold> Female ALS with at least 4 MAP within and 4–6 along inner edge of spinning field of more than 40 PI (<xref ref-type="fig" rid="F36">Figs 36B</xref>, <xref ref-type="fig" rid="F37">37A</xref>); male with 4 MAP within and 3–5 along inner edge of spinning field of about 35 PI spigots (<xref ref-type="fig" rid="F39">Fig. <!--PageBreak-->39B</xref>). Female PMS longitudinally elongate, transversely bilobed, with 2 anterior mAP, between these 2–3 AC, posterior to this on anterior and posterior lobes a dense field of more than 105 short, squat, conical CY spigots (<xref ref-type="fig" rid="F36">Figs 36C, D</xref>, <xref ref-type="fig" rid="F37">37B, C</xref>); male PMS small, oval, with 2 anterior mAP and 3 AC (<xref ref-type="fig" rid="F39">Fig. 39C</xref>). Female PLS with anterobasal MS without accompanying spigot and distal field of 9 AC (<xref ref-type="fig" rid="F36">Fig. 36E</xref>); male same (<xref ref-type="fig" rid="F39">Fig. 39D, E</xref>). Male cribellar plate with no sign of spigots; epiandrous gland spigots present (<xref ref-type="fig" rid="F39">Fig. 39F</xref>).</p></tp:treatment-sec><tp:treatment-sec><!--Section generated to contain objects referenced in tp:taxon-treatment.--><fig id="F1" position="float" orientation="portrait"><label>Figure 1.</label><caption><p><bold>A–H</bold> Habitus of living <tp:taxon-name>Eresidae</tp:taxon-name>, photographs. <bold>A, B</bold> <italic><tp:taxon-name>Adonea fimbriata</tp:taxon-name></italic> <bold>A</bold> juvenile female (photo by Martin Forman) <bold>B</bold> adult male from Israel (photo by Martin Forman) <bold>C</bold> <italic><tp:taxon-name>Dresserus kannemeyeri</tp:taxon-name></italic>, adult female from Ndumo Game Reserve, South Africa (photo Stanislav Macík) <bold>D</bold> <italic><tp:taxon-name>Dresserus</tp:taxon-name></italic> sp., adult malefrom Namibia, between the towns Aus and Helmeringhausen (<named-content xmlns:xlink="http://www.w3.org/1999/xlink" content-type="dwc:verbatimCoordinates" xlink:type="simple">26°13.049'S, 16°36.063'E</named-content>; photo by Martin Forman) <bold>E, F</bold> <italic><tp:taxon-name>Gandanameno</tp:taxon-name></italic> sp. <bold>E</bold> subadult female from Cape Town, South Africa (Stanislav Macík) <bold>F</bold> adult male from Anysberg Nature Reserve, Western Cape Province, South Africa (photo Martin Forman) <bold>G, H</bold> adult male <italic><tp:taxon-name>Loureedia annulipes</tp:taxon-name></italic>; <bold>G</bold> from Tel Krayot, Israel (photo by Martin Forman) <bold>H</bold> from Arad, Israel (photo by Martin Forman).</p></caption><graphic xmlns:xlink="http://www.w3.org/1999/xlink" xlink:href="ZooKeys-195-001-g001.jpg" position="float" orientation="portrait" xlink:type="simple"/></fig><fig id="F4" position="float" orientation="portrait"><label>Figure 4.</label><caption><p><bold>A–L</bold> Retreats, webs, and habitus of living <tp:taxon-name>Eresidae</tp:taxon-name>, photographs. <bold>A</bold> <italic><tp:taxon-name>Adonea fimbriata</tp:taxon-name></italic> retreat on the ground from Sede Boqer, Israel (photo by Efrat Gavish-Regev) <bold>B</bold> <italic><tp:taxon-name>Dresserus</tp:taxon-name></italic> sp. retreat in the grass (photo by Charles Haddad) <bold>C</bold> <italic><tp:taxon-name>Eresus walckenaeri</tp:taxon-name></italic> retreat of juvenile from Ioannina, Greece (photo by Siegfried Huber) <bold>D–E</bold> <italic><tp:taxon-name>Gandanameno</tp:taxon-name></italic> sp. from west of Helmeringhausen Namibia (photos by Martin Forman) <bold>D</bold> Retreat on <italic><tp:taxon-name>Acacia</tp:taxon-name></italic> <bold>E</bold> female, with egg sac and various prey remnants <bold>F</bold> <italic><tp:taxon-name>Gandanameno</tp:taxon-name></italic> sp. femalefrom Amanzi Game Reserve, South Africa (photo by Tamás Szűts) <bold>G, H</bold> <italic><tp:taxon-name>Seothyra</tp:taxon-name></italic> sp. from Namibia <bold>G</bold> retreat under sand, showing the antelope track pattern <bold>H</bold> specimen and the exposed retreat  (photos <bold>E–H, J, L</bold> by Teresa Meikle) <bold>I</bold> <italic><tp:taxon-name>Loureedia annulipes</tp:taxon-name></italic>, burrow from Sede Boqer, Israel (photo by Efrat Gavish-Regev) <bold>J–L</bold> <italic><tp:taxon-name>Stegodyphus</tp:taxon-name></italic> retreats <bold>J</bold> <italic><tp:taxon-name>Stegodyphus dumicola</tp:taxon-name></italic> from Spioenkop, South Africa <bold>K</bold> <italic><tp:taxon-name>Stegodyphus lineatus</tp:taxon-name></italic> from Tel-Hadid, Israel (photo by Amir Weinstein) <bold>L</bold> <italic><tp:taxon-name>Stegodyphus mimosarum</tp:taxon-name></italic> from Spioenkop, South Africa.</p></caption><graphic xmlns:xlink="http://www.w3.org/1999/xlink" xlink:href="ZooKeys-195-001-g004.jpg" position="float" orientation="portrait" xlink:type="simple"/></fig><fig id="F8" position="float" orientation="portrait"><label>Figure 8.</label><caption><p><bold>A–L</bold> Schematic illustrations of the carapace of assorted eresids <bold>A–D</bold> <italic><tp:taxon-name>Adonea fimbriata</tp:taxon-name></italic> <bold>E–H</bold> <italic><tp:taxon-name>Dorceus fastuosus</tp:taxon-name></italic> <bold>I–L</bold> <italic><tp:taxon-name>Dresserus</tp:taxon-name></italic> sp. <bold>A–B, E–F, I–J</bold> male <bold>C–D, G–H, K–L</bold> female <bold>A, C, E, G, I, K</bold> anterior view <bold>B, D, F, H, J, L</bold> dorsal view. Dashed line in <bold>I</bold> drawn tangential to the mesal margin of the PME does not intersect with the AME indicating median eyes separated on vertical axis. Dashed lines at posterior of carapace indicate uncertainty. Not to scale.</p></caption><graphic xmlns:xlink="http://www.w3.org/1999/xlink" xlink:href="ZooKeys-195-001-g008.jpg" position="float" orientation="portrait" xlink:type="simple"/></fig><fig id="F12" position="float" orientation="portrait"><label>Figure 12.</label><caption><p><bold>A–L</bold> Left male palpi of eresid species, photomicrographs. <bold>A–C</bold> <italic><tp:taxon-name>Adonea fimbriata</tp:taxon-name></italic> from Algeria-Morocco (MR012, MR) <bold>D–F</bold> <italic><tp:taxon-name>Dorceus fastuosus</tp:taxon-name></italic> from Mashabin Sand Dunes, Israel (MR006, HUJ) <bold>G–I</bold> <italic><tp:taxon-name>Dresserus</tp:taxon-name></italic> sp. from Manga Forest Reserve, Tanzania <bold>J–L</bold> <italic><tp:taxon-name>Eresus walckenaeri</tp:taxon-name></italic> from Leptokaryas, Greece (MR020, MR) <bold>A, D, G, J</bold> prolateral view <bold>B, E, K</bold> retrolateral view <bold>H</bold> ventral view <bold>C, F, I, L</bold> expanded palp. <bold>BH</bold> basal haematodocha <bold>MH</bold> median haematodocha.</p></caption><graphic xmlns:xlink="http://www.w3.org/1999/xlink" xlink:href="ZooKeys-195-001-g012.jpg" position="float" orientation="portrait" xlink:type="simple"/></fig><fig id="F16" position="float" orientation="portrait"><label>Figure 16.</label><caption><p><bold>A–L</bold> Epigyna of eresid species, photomicrographs. <bold>A, D</bold> <italic><tp:taxon-name>Adonea fimbriata</tp:taxon-name></italic>; A from Mehav Am village, Israel (MR003, MR) <bold>D</bold> from Wadi Mashash, Israel (MR013, HUJ) <bold>B, E</bold> <italic><tp:taxon-name>Dorceus fastuosus</tp:taxon-name></italic> from Mashabim sand dunes, Israel (MR002, MR) <bold>C, F</bold> <italic><tp:taxon-name>Dresserus</tp:taxon-name></italic> sp. from Klein Kariba, South Africa (CASENT 9025745, CAS) <bold>G, J</bold> <italic><tp:taxon-name>Eresus walckenaeri</tp:taxon-name></italic> from 5 km south of Monemvasia, Lakonia, Greece (ZMUC 00012903, ZMUC) <bold>H, K</bold> <italic><tp:taxon-name>Eresus kollari</tp:taxon-name></italic> from res. Radotinske udoli, Czechia (MR016, MR) <bold>I, L</bold> <italic><tp:taxon-name>Eresus sandaliatus</tp:taxon-name></italic> from SE of Silkeborg, Denmark (CASENT 9039243, CAS) <bold>A–C, G–I</bold> ventral view<bold>D–F, J–L</bold> dorsal view, cleared. <bold>CD</bold> copulatory duct <bold>ML</bold> median lobe <bold>S</bold> spermatheca <bold>SH</bold> spermathecal head.</p></caption><graphic xmlns:xlink="http://www.w3.org/1999/xlink" xlink:href="ZooKeys-195-001-g016.jpg" position="float" orientation="portrait" xlink:type="simple"/></fig></tp:treatment-sec></tp:taxon-treatment>
