# Supplementary material for: The velvet spiders: an atlas of the Eresidae (Arachnida, Araneae)
Source: Zookeys. 2012 May 17;(195):1–144. doi: 10.3897/zookeys.195.2342 (PMC3361087; doi:10.3897/zookeys.195.2342)
Supplement: XML Treatment for Eresus [file zookeys.195.2342-treatment8.xml]

<!DOCTYPE tp:taxon-treatment
  PUBLIC "-//TaxonX//DTD Taxonomic Treatment Publishing DTD v0 20100105//EN" "tax-treatment-NSO.dtd">
<tp:taxon-treatment xmlns:tp="http://www.plazi.org/taxpub"><tp:treatment-meta><mixed-citation publication-type="journal"><person-group><name><surname>Miller</surname><given-names>Jeremy A.</given-names></name><name><surname>Griswold</surname><given-names>Charles E.</given-names></name><name><surname>Scharff</surname><given-names>Nikolaj</given-names></name><name><surname>Řezáč</surname><given-names>Milan</given-names></name><name><surname>Szűts</surname><given-names>Tamás</given-names></name><name><surname>Marhabaie</surname><given-names>Mohammad</given-names></name></person-group><article-title>The velvet spiders: an atlas of the Eresidae (Arachnida, Araneae)</article-title><source>Zookeys</source><day>17</day><month>5</month><year>2012</year><volume>2012</volume><issue>195</issue><fpage>1</fpage><lpage>144</lpage><pub-id pub-id-type="doi">10.3897/zookeys.195.2342</pub-id></mixed-citation></tp:treatment-meta><tp:nomenclature><tp:taxon-name>
                        <tp:taxon-name-part taxon-name-part-type="genus">Eresus</tp:taxon-name-part>
                    <object-id xmlns:xlink="http://www.w3.org/1999/xlink" xlink:type="simple">http://species-id.net/wiki/Eresus</object-id>
								</tp:taxon-name><tp:taxon-authority>Walckenaer</tp:taxon-authority><tp:nomenclature-citation-list><tp:nomenclature-citation><tp:taxon-name>Eresus</tp:taxon-name><comment> Walckenaer, 1805: 21. Type species <italic><tp:taxon-name>Aranea cinnaberina</tp:taxon-name></italic> Olivier, 1789.</comment></tp:nomenclature-citation></tp:nomenclature-citation-list></tp:nomenclature><tp:treatment-sec sec-type="Note"><title>Note. </title><p><italic><tp:taxon-name>Eresus</tp:taxon-name></italic> contains 23 recognized species group names (including 6 subspecies) from the Mediterranean and temperate latitudes of Europe and Asia. We examined specimens of several species representing the two major morphological groups within the genus. Our first exemplar, <italic><tp:taxon-name>Eresus walckenaeri</tp:taxon-name></italic>, is a cohesive species, based on both morphological and molecular data (<xref ref-type="bibr" rid="B45">Johannesen et al. 2005</xref>). Our specimens were from Bulgaria and Greece (Kresna, Bulgaria, MR; Pieria, Greece, MR020, MR; Lakonia, Greece, ZMUC 00012903, ZMUC). The primary types of <italic><tp:taxon-name>Eresus walckenaeri</tp:taxon-name></italic> are probably lost, but the original description and drawings, and our use in part of nearly topotypic material, allow us to identify this species with confidence. The second major group within the genus is a complex of closely related species including <italic><tp:taxon-name>Eresus kollari</tp:taxon-name></italic> (including the junior synonyms <italic><tp:taxon-name>Eresus cinnaberinus</tp:taxon-name></italic> and <italic><tp:taxon-name>Eresus niger</tp:taxon-name></italic>) and <italic><tp:taxon-name>Eresus sandaliatus</tp:taxon-name></italic> (Martini &amp; Goeze, 1778); we refer to this assemblage collectively as the <italic><tp:taxon-name>Eresus sandaliatus</tp:taxon-name></italic> group. The somatic description was based on specimens of <italic><tp:taxon-name>Eresus kollari</tp:taxon-name></italic> from Czechia (Srbsko, MR016, MR; Prague, MR007, MR); scanning electron micrographs of the male palp are from a specimen of <italic><tp:taxon-name>Eresus kollari</tp:taxon-name></italic> from Hungary (Remete Mountain, CASENT 9037134, CAS); scanning electron micrographs and some photographs of the female genitalia are from a specimen of <italic><tp:taxon-name>Eresus sandaliatus</tp:taxon-name></italic> from SE of Silkeborg, Denmark (CASENT 9039243, CAS). The spinneret spigot morphology of <italic><tp:taxon-name>Eresus sandaliatus</tp:taxon-name></italic> group species was described and scanned in Griswold et al. (2005: 24–27, <xref ref-type="fig" rid="F31">figs 31–32</xref>, <xref ref-type="fig" rid="F33">33A–F</xref>, <xref ref-type="fig" rid="F34">34A–C</xref>). <xref ref-type="bibr" rid="B88">Řezáč et al. (2008)</xref> examined copious material from the <italic><tp:taxon-name>Eresus sandaliatus</tp:taxon-name></italic> group including one of the two syntypes of <italic><tp:taxon-name>Eresus kollari</tp:taxon-name></italic>.</p><p>We found no characters that clearly and simultaneously separate <italic><tp:taxon-name>Eresus</tp:taxon-name></italic> females from other eresid genera, despite support from molecular data for a monophyletic <italic><tp:taxon-name>Eresus</tp:taxon-name></italic> (<xref ref-type="bibr" rid="B70">Miller et al. 2010a</xref>). Separate diagnoses for females of the two species groups appear in the following section.</p></tp:treatment-sec><tp:treatment-sec sec-type="Diagnosis"><title>Diagnosis.</title><p>Male <italic><tp:taxon-name>Eresus</tp:taxon-name></italic> are usually recognized by their distinctive dorsal abdominal pattern, which features two pairs of large round dark patches surrounding the first and second sigilla on a field of red setae, sometimes with a pair of smaller dark patches surrounding the third sigilla (<xref ref-type="fig" rid="F2">Figs 2B, D</xref>, <xref ref-type="fig" rid="F40">40A</xref>, <xref ref-type="fig" rid="F43">43A</xref>); if with a black abdomen, then recognized by the distinctive notch on the embolic conductor (cf. <xref ref-type="fig" rid="F43">Fig. 43J</xref>; note that black-abdomened form known as <italic><tp:taxon-name>Eresus tristis</tp:taxon-name></italic> Kroneberg, 1875 is currently cataloged as a synonym of <italic><tp:taxon-name>Eresus kollari</tp:taxon-name></italic>, but this is not accepted by all workers, e.g., <xref ref-type="bibr" rid="B88">Řezáč et al. 2008</xref>: 264, who noted that it is an “obviously different species”). Females of <italic><tp:taxon-name>Eresus walckenaeri</tp:taxon-name></italic> distinguished from other eresids except <italic><tp:taxon-name>Dresserus</tp:taxon-name></italic> and <italic><tp:taxon-name>Gandanameno</tp:taxon-name></italic> by the copulatory openings, which are broadly separated by hirsute cuticle (<xref ref-type="fig" rid="F16">Figs 16G</xref>, <xref ref-type="fig" rid="F42">42B</xref>; separated by a glabrous median lobe in other eresids, e.g., <xref ref-type="fig" rid="F16">Figs 16B, I</xref>, <xref ref-type="fig" rid="F29">29C</xref>, <xref ref-type="fig" rid="F45">45A</xref>), distinguished <!--PageBreak-->from <italic><tp:taxon-name>Dresserus</tp:taxon-name></italic> and <italic><tp:taxon-name>Gandanameno</tp:taxon-name></italic> by the more posterior position of the PLE (&lt;0.28 in <italic><tp:taxon-name>Gandanameno</tp:taxon-name></italic> and <italic><tp:taxon-name>Dresserus</tp:taxon-name></italic>, &gt; 0.33 in <italic><tp:taxon-name>Eresus walckenaeri</tp:taxon-name></italic>); females of the <italic><tp:taxon-name>Eresus sandaliatus</tp:taxon-name></italic> group distinguished from other eresids except <italic><tp:taxon-name>Paradonea variegata</tp:taxon-name></italic> by the large, bulbous spermathecal head (<xref ref-type="fig" rid="F16">Figs 16K, L</xref>, <xref ref-type="fig" rid="F45">45B–D</xref>), distinguished from <italic><tp:taxon-name>Paradonea variegata</tp:taxon-name></italic> by the smaller size difference between the AME and PME (AME/PME &gt; 0.5 in <italic><tp:taxon-name>Eresus sandaliatus</tp:taxon-name></italic> group, <xref ref-type="fig" rid="F9">Fig. 9C</xref>; &lt; 0.4 in <italic><tp:taxon-name>Paradonea variegata</tp:taxon-name></italic>, <xref ref-type="fig" rid="F10">Fig. 10G</xref>) and by the overall darker color; thick stalks leading to the spermathecal head in some <italic><tp:taxon-name>Stegodyphus</tp:taxon-name></italic> species can be mistaken for large, bulbous spermathecal heads (<xref ref-type="fig" rid="F18">Fig. 18J</xref>) although they are in fact compact sinuous ducts (<xref ref-type="fig" rid="F82">Fig. 82B</xref>); <italic><tp:taxon-name>Eresus sandaliatus</tp:taxon-name></italic> group further distinguished from <italic><tp:taxon-name>Stegodyphus</tp:taxon-name></italic> by the more posterior position of the PLE (&gt; 0.33 in <italic><tp:taxon-name>Eresus sandaliatus</tp:taxon-name></italic> group; &lt; 0.29 in <italic><tp:taxon-name>Stegodyphus</tp:taxon-name></italic>).</p></tp:treatment-sec><tp:treatment-sec sec-type="Distinguishing species"><title>Distinguishing species.</title><p>Male of <italic><tp:taxon-name>Eresus walckenaeri</tp:taxon-name></italic> distinguished from those of the <italic><tp:taxon-name>Eresus sandaliatus</tp:taxon-name></italic> group by the ribbon-like conductor with a blunt, rounded tip (<xref ref-type="fig" rid="F41">Fig. 41C, D</xref>; notched in <italic><tp:taxon-name>Eresus sandaliatus</tp:taxon-name></italic> group, <xref ref-type="fig" rid="F44">Fig. 44D, E</xref>) and the 1.5 helical turns of the embolus (ca. 1 helical turn in <italic><tp:taxon-name>Eresus sandaliatus</tp:taxon-name></italic> group). Various species within the <italic><tp:taxon-name>Eresus sandaliatus</tp:taxon-name></italic> group distinguished primarily by coloration and details of the conductor shape and vulva (<xref ref-type="fig" rid="F16">Fig. 16H, I, K, L</xref>; see also <xref ref-type="bibr" rid="B88">Řezáč et al. 2008</xref>).</p></tp:treatment-sec><tp:treatment-sec sec-type="Natural history"><title>Natural history.</title><p>Known from various non-forest warm and dry habitats. Some species build a simple vertical burrow lined with silk. The opening is covered by silken sheet camouflaged from above by debris. Signaling threads radiate out from the edges of this roof. Some species (e.g., <italic><tp:taxon-name>Eresus walckenaeri</tp:taxon-name></italic>, <italic><tp:taxon-name>Eresus crassitibialis</tp:taxon-name></italic> Wunderlich) do not dig burrows; their silken tubes lie just under stones or on (Milan Řezáč, personal observation).</p></tp:treatment-sec><tp:treatment-sec><!--Section generated to contain objects referenced in tp:taxon-treatment.--><fig id="F31" position="float" orientation="portrait"><label>Figure 31.</label><caption><p><bold>A–F</bold> <italic><tp:taxon-name>Dorceus fastuosus</tp:taxon-name></italic>, female from Mashabim sand dunes, Israel (MR002, MR), scanning electron micrographs. <bold>A</bold> detail of spigots on left ALS <bold>B</bold> cribellum <bold>C</bold> detail cribellar spigots <bold>D</bold> trichobothrium, left tibia IV <bold>E</bold> calamistrum, left metatarsus IV <bold>F</bold> detail, calamistrum seta, left metatarsus IV. <bold>MAP</bold> major ampullate gland spigot <bold>PI</bold> piriform gland spigot. </p></caption><graphic xmlns:xlink="http://www.w3.org/1999/xlink" xlink:href="ZooKeys-195-001-g031.jpg" position="float" orientation="portrait" xlink:type="simple"/></fig><fig id="F33" position="float" orientation="portrait"><label>Figure 33.</label><caption><p><bold>A–K</bold> <italic><tp:taxon-name>Dresserus</tp:taxon-name></italic> sp. <bold>A–D</bold> male from Manga Forest Reserve, Tanzania (ZMUC), image D reversed <bold>E–H</bold> female from Mazumbai, Tanzania (CASENT 9025747, CAS) <bold>I–K</bold> male from Mazumbai, Tanzania (CASENT 9025746, CAS) <bold>A–D</bold> habitus of male, photomicrographs <bold>E–H</bold> habitus of female, photomicrographs <bold>I–K</bold> illustrations of left male palp <bold>A, E</bold> dorsal view <bold>B, F</bold> ventral view <bold>C, G</bold> anterior view <bold>D, H</bold> lateral view <bold>I</bold> prolateral view <bold>J</bold> ventral view <bold>K</bold> retrolateral view. <bold>C</bold> conductor <bold>E</bold> embolus <bold>ST</bold> subtegulum <bold>T</bold> tegulum.</p></caption><graphic xmlns:xlink="http://www.w3.org/1999/xlink" xlink:href="ZooKeys-195-001-g033.jpg" position="float" orientation="portrait" xlink:type="simple"/></fig><fig id="F34" position="float" orientation="portrait"><label>Figure 34.</label><caption><p><bold>A–F</bold> <italic><tp:taxon-name>Dresserus</tp:taxon-name></italic> sp. <bold>A–E</bold> male from Mazumbai, Tanzania (CASENT 9025746, CAS), scanning electron micrographs of right palp, images reversed to appear as left palp <bold>F</bold> female from Klein Kariba, South Africa (CASENT 9025745, CAS), scanning electron micrographs of left chelicera <bold>A</bold> prolateral view <bold>B</bold> retrolateral view <bold>C</bold> ventral view <bold>D</bold> apical view <bold>E</bold> palpal tibia, dorsal view <bold>F</bold> distal part of chelicerae showing fang and teeth. <bold>C</bold> conductor <bold>E</bold> embolus <bold>T</bold> tegulum.</p></caption><graphic xmlns:xlink="http://www.w3.org/1999/xlink" xlink:href="ZooKeys-195-001-g034.jpg" position="float" orientation="portrait" xlink:type="simple"/></fig><fig id="F2" position="float" orientation="portrait"><label>Figure 2.</label><caption><p><bold>A–H</bold> Habitus of living <tp:taxon-name>Eresidae</tp:taxon-name>, photographs. <bold>A, B</bold> <italic><tp:taxon-name>Eresus kollari</tp:taxon-name></italic> <bold>A</bold> adult female from Hungary (photo by Tamás Szűts) <bold>B</bold> adult male from Kadaň, Czechia, (photo by Pavel Krásenský) <bold>C, E</bold> <italic><tp:taxon-name>Eresus walckenaeri</tp:taxon-name></italic>; <bold>C</bold> adult female from Greece (photo by Sergio Henriques) <bold>D</bold> adult male from Mihas, Greece (photo by Martin Forman) <bold>E</bold> juvenile female <bold>F</bold> <italic><tp:taxon-name>Seothyra</tp:taxon-name></italic> sp., juvenile female, from Brandberg, Namibia (photo by Martin Forman) <bold>G, H</bold> <italic><tp:taxon-name>Paradonea variegata</tp:taxon-name></italic> (photos by Martin Forman) <bold>G</bold> juvenile female from Betta, Namibia <bold>H</bold> adult male from Homeb, Namibia.</p></caption><graphic xmlns:xlink="http://www.w3.org/1999/xlink" xlink:href="ZooKeys-195-001-g002.jpg" position="float" orientation="portrait" xlink:type="simple"/></fig><fig id="F40" position="float" orientation="portrait"><label>Figure 40.</label><caption><p><bold>A–J</bold> <italic><tp:taxon-name>Eresus walckenaeri</tp:taxon-name></italic>. <bold>A–D, I–J</bold> male from Kresna, Bulgaria (MR) <bold>E–H</bold> female from 5 km south of Monemvasia, Lakonia, Greece (ZMUC 00012903, ZMUC) <bold>A–D</bold> habitus of male, photomicrographs <bold>E–H</bold> habitus of female, photomicrographs <bold>I, J</bold> illustrations of left male palp <bold>A, E</bold> dorsal view  <bold>B, F</bold> ventral view <bold>C, G</bold> anterior view <bold>D, H</bold> lateral view <bold>I</bold> prolateral view <bold>J</bold> retrolateral view. <bold>C</bold> conductor <bold>E</bold> embolus  <bold>ST</bold> subtegulum <bold>T</bold> tegulum.</p></caption><graphic xmlns:xlink="http://www.w3.org/1999/xlink" xlink:href="ZooKeys-195-001-g040.jpg" position="float" orientation="portrait" xlink:type="simple"/></fig><fig id="F43" position="float" orientation="portrait"><label>Figure 43.</label><caption><p><bold>A–J</bold> <italic><tp:taxon-name>Eresus kollari</tp:taxon-name></italic>. <bold>A–D,</bold> <bold>I, J</bold> male from Prague, Czechia (MR007, MR) <bold>E–H</bold> female from res. Srbsko, Czechia (MR016, MR) <bold>A–D</bold> habitus of male, photomicrographs <bold>E–H</bold> habitus of female, photomicrographs <bold>I, J</bold> illustrations of left male palp <bold>A, E</bold> dorsal view <bold>B, F</bold> ventral view <bold>C, G</bold> anterior view <bold>D, H</bold> lateral view <bold>I</bold> prolateral view <bold>J</bold> retrolateral view, arrow indicates notch in conductor. <bold>C</bold> conductor <bold>E</bold> embolus <bold>T</bold> tegulum.</p></caption><graphic xmlns:xlink="http://www.w3.org/1999/xlink" xlink:href="ZooKeys-195-001-g043.jpg" position="float" orientation="portrait" xlink:type="simple"/></fig><fig id="F16" position="float" orientation="portrait"><label>Figure 16.</label><caption><p><bold>A–L</bold> Epigyna of eresid species, photomicrographs. <bold>A, D</bold> <italic><tp:taxon-name>Adonea fimbriata</tp:taxon-name></italic>; A from Mehav Am village, Israel (MR003, MR) <bold>D</bold> from Wadi Mashash, Israel (MR013, HUJ) <bold>B, E</bold> <italic><tp:taxon-name>Dorceus fastuosus</tp:taxon-name></italic> from Mashabim sand dunes, Israel (MR002, MR) <bold>C, F</bold> <italic><tp:taxon-name>Dresserus</tp:taxon-name></italic> sp. from Klein Kariba, South Africa (CASENT 9025745, CAS) <bold>G, J</bold> <italic><tp:taxon-name>Eresus walckenaeri</tp:taxon-name></italic> from 5 km south of Monemvasia, Lakonia, Greece (ZMUC 00012903, ZMUC) <bold>H, K</bold> <italic><tp:taxon-name>Eresus kollari</tp:taxon-name></italic> from res. Radotinske udoli, Czechia (MR016, MR) <bold>I, L</bold> <italic><tp:taxon-name>Eresus sandaliatus</tp:taxon-name></italic> from SE of Silkeborg, Denmark (CASENT 9039243, CAS) <bold>A–C, G–I</bold> ventral view<bold>D–F, J–L</bold> dorsal view, cleared. <bold>CD</bold> copulatory duct <bold>ML</bold> median lobe <bold>S</bold> spermatheca <bold>SH</bold> spermathecal head.</p></caption><graphic xmlns:xlink="http://www.w3.org/1999/xlink" xlink:href="ZooKeys-195-001-g016.jpg" position="float" orientation="portrait" xlink:type="simple"/></fig><fig id="F42" position="float" orientation="portrait"><label>Figure 42.</label><caption><p><bold>A–F</bold> <italic><tp:taxon-name>Eresus walckenaeri</tp:taxon-name></italic> female from 5 km south of Monemvasia, Lakonia, Greece (ZMUC 00012903), scanning electron micrographs. <bold>A</bold> prosoma, anterior view <bold>B</bold> epigynum <bold>C</bold> tarsal organ, left leg I. ventral view <bold>D</bold> vulva, dorsal view <bold>E</bold> left spermatheca <bold>F</bold> left spermathecal head. <bold>S</bold> spermatheca <bold>SH</bold> spermathecal head.</p></caption><graphic xmlns:xlink="http://www.w3.org/1999/xlink" xlink:href="ZooKeys-195-001-g042.jpg" position="float" orientation="portrait" xlink:type="simple"/></fig><fig id="F29" position="float" orientation="portrait"><label>Figure 29.</label><caption><p><bold>A–F</bold> <italic><tp:taxon-name>Dorceus fastuosus</tp:taxon-name></italic>, female from Mashabim sand dunes, Israel (MR002, MR), scanning electron micrographs. <bold>A</bold> median eye group <bold>B</bold> prosoma, dorsal <bold>C</bold> epigynum, ventral view <bold>D</bold> cleared vulva, dorsal view <bold>E</bold> detail, left spermathecal head <bold>F</bold> detail, right spermatheca. <bold>ML</bold> median lobe <bold>S</bold> spermatheca <bold>SH</bold> spermathecal head.</p></caption><graphic xmlns:xlink="http://www.w3.org/1999/xlink" xlink:href="ZooKeys-195-001-g029.jpg" position="float" orientation="portrait" xlink:type="simple"/></fig><fig id="F45" position="float" orientation="portrait"><label>Figure 45.</label><caption><p><bold>A–F</bold> <italic><tp:taxon-name>Eresus</tp:taxon-name></italic> spp., scanning electron micrographs. <bold>A–D</bold> <italic><tp:taxon-name>Eresus sandaliatus</tp:taxon-name></italic> female from SE of Silkeborg, Denmark (CASENT 9039243, CAS) <bold>E</bold> <italic><tp:taxon-name>Eresus kollari</tp:taxon-name></italic> female from Srbsko, Czechia (MR016, MR) <bold>F</bold> <italic><tp:taxon-name>Eresus kollari</tp:taxon-name></italic> male from Prague, Czechia (MR007, MR) <bold>A</bold> epigynum, ventral view <bold>B</bold> vulva, dorsal view <bold>C</bold> left spermathecal head <bold>D</bold> detail, left spermatheca <bold>E</bold> trichobothria, left tibia I <bold>F</bold> epiandrous region. <bold>ML</bold> median lobe <bold>S</bold> spermatheca <bold>SH</bold> spermathecal head.</p></caption><graphic xmlns:xlink="http://www.w3.org/1999/xlink" xlink:href="ZooKeys-195-001-g045.jpg" position="float" orientation="portrait" xlink:type="simple"/></fig><fig id="F9" position="float" orientation="portrait"><label>Figure 9.</label><caption><p><bold>A–L</bold> Schematic illustrations of the carapace of assorted eresids. <bold>A–D</bold> <italic><tp:taxon-name>Eresus kollari</tp:taxon-name></italic> <bold>E–H</bold> <italic><tp:taxon-name>Gandanameno</tp:taxon-name></italic> sp. <bold>I–L</bold> <italic><tp:taxon-name>Loureedia annulipes</tp:taxon-name></italic> <bold>A–B</bold>, <bold>E–F</bold>, <bold>I–J</bold> male <bold>C–D</bold>, <bold>G–H</bold>, <bold>K–L</bold> female <bold>A, C, E, G, I, K</bold> anterior view <bold>B, D, F, H, J, L</bold> dorsal view. Dashed lines at posterior of carapace indicate uncertainty. Not to scale.</p></caption><graphic xmlns:xlink="http://www.w3.org/1999/xlink" xlink:href="ZooKeys-195-001-g009.jpg" position="float" orientation="portrait" xlink:type="simple"/></fig><fig id="F10" position="float" orientation="portrait"><label>Figure 10.</label><caption><p><bold>A–L</bold> Schematic illustrations of the carapace of assorted eresids. <bold>A–B</bold> <italic><tp:taxon-name>Paradonea striatipes</tp:taxon-name></italic> <bold>C–D</bold> <italic><tp:taxon-name>Paradonea splendens</tp:taxon-name></italic> <bold>E–H</bold> <italic><tp:taxon-name>Paradonea variegata</tp:taxon-name></italic> <bold>I–L</bold> <italic><tp:taxon-name>Seothyra henscheli</tp:taxon-name></italic> <bold>A–D, E–F, I–J</bold> male <bold>G–H, K–L</bold> female. <bold>A, C, E, G, I, K</bold> anterior view <bold>B, D, F, H, J, L</bold> dorsal view <bold>G</bold> illustrates example of median eyes overlapping on horizontal axis. Dashed lines at posterior of carapace indicate uncertainty. Not to scale.</p></caption><graphic xmlns:xlink="http://www.w3.org/1999/xlink" xlink:href="ZooKeys-195-001-g010.jpg" position="float" orientation="portrait" xlink:type="simple"/></fig><fig id="F18" position="float" orientation="portrait"><label>Figure 18.</label><caption><p><bold>A–L</bold> Epigyna of eresid species, photomicrographs. <bold>A, D</bold> <italic><tp:taxon-name>Loureedia annulipes</tp:taxon-name></italic> from Wadi Mashash, Negev, Israel (MR019, MR) <bold>B, E</bold> <italic><tp:taxon-name>Paradonea variegata</tp:taxon-name></italic> from Steinkopf, Northern Cape, South Africa (ZMB 26964, ZMHB) <bold>C, F</bold> <italic><tp:taxon-name>Seothyra henscheli</tp:taxon-name></italic>; C from Kuiseb River, Gobabeb, Namibia (SMN 46627, NMN) <bold>F</bold> from Sout Rivier, Namibia (CASENT 9039242, CAS) <bold>G, J</bold> <italic><tp:taxon-name>Stegodyphus lineatus</tp:taxon-name></italic> from Belkis, near Birecor, Turkey (MR015, MR) <bold>H, K</bold> <italic><tp:taxon-name>Stegodyphus mimosarum</tp:taxon-name></italic> <bold>H</bold> from Forêt d'Analalava, Fianarantsoa, Madagascar (CASENT 9015950, CAS) <bold>K</bold> from Réserve Spéciale de Cap Sainte Marie, Toliara, Madagascar (CASENT 9012844, CAS) <bold>I, L</bold> <italic><tp:taxon-name>Stegodyphus sarasinorum</tp:taxon-name></italic> from 7.5 km E PwintPhyu, Magway Division, Myanmar (CASENT 9019370, CAS) <bold>A–C, G–I</bold> ventral view <bold>D–F, J–L</bold> dorsal view, cleared. <bold>AL</bold> anterior lobe <bold>ML</bold> median lobe <bold>S</bold> spermatheca <bold>SH</bold> spermathecal head.</p></caption><graphic xmlns:xlink="http://www.w3.org/1999/xlink" xlink:href="ZooKeys-195-001-g018.jpg" position="float" orientation="portrait" xlink:type="simple"/></fig><fig id="F82" position="float" orientation="portrait"><label>Figure 82.</label><caption><p><bold>A–F</bold> female <italic><tp:taxon-name>Stegodyphus lineatus</tp:taxon-name></italic> from Belkis, near Birecor, Turkey (MR015, MR), scanning electron micrographs of epigynum, vulva, and calamistrum. <bold>A</bold> epigynum, ventral view <bold>B</bold> vulva, dorsal view <bold>C</bold> right spermatheca and fertilization duct <bold>D</bold> right spermathecal head <bold>E</bold> calamistrum, left metatarsus IV <bold>F</bold> detail, calamistrum setae. <bold>FD</bold> fertilization duct <bold>ML</bold> median lobe; <bold>S</bold> spermatheca <bold>SH</bold> spermathecal head.</p></caption><graphic xmlns:xlink="http://www.w3.org/1999/xlink" xlink:href="ZooKeys-195-001-g082.jpg" position="float" orientation="portrait" xlink:type="simple"/></fig><fig id="F41" position="float" orientation="portrait"><label>Figure 41.</label><caption><p><bold>A–F</bold> <italic><tp:taxon-name>Eresus walckenaeri</tp:taxon-name></italic> from Kresna, Bulgaria (MR), scanning electron micrographs of right male palp, images reversed to appear as left palp. <bold>A</bold> prolateral view <bold>B</bold> retrolateral view <bold>C</bold> detail of embolic division, prolateral view <bold>D</bold> detail of embolic division, retrolateral view <bold>E</bold> apex of cymbium, ventral view <bold>F</bold> detail of embolic division, apical view. <bold>C</bold> conductor <bold>E</bold> embolus <bold>ST</bold> subtegulum <bold>T</bold> tegulum.</p></caption><graphic xmlns:xlink="http://www.w3.org/1999/xlink" xlink:href="ZooKeys-195-001-g041.jpg" position="float" orientation="portrait" xlink:type="simple"/></fig><fig id="F44" position="float" orientation="portrait"><label>Figure 44.</label><caption><p><bold>A–F</bold> <italic><tp:taxon-name>Eresus kollari</tp:taxon-name></italic> from Remete Mountain, Hungary (CASENT 9037134, CAS), scanning electron micrographs of left male palp. <bold>A</bold> prolateral view <bold>B</bold> retrolateral view <bold>C</bold> ventral view <bold>D</bold> palpal bulb, retrolateral view <bold>E</bold> palpal bulb, retrodorsal view <bold>F</bold> apical view. <bold>C</bold> conductor <bold>E</bold> embolus <bold>ST</bold> subtegulum <bold>T</bold> tegulum.</p></caption><graphic xmlns:xlink="http://www.w3.org/1999/xlink" xlink:href="ZooKeys-195-001-g044.jpg" position="float" orientation="portrait" xlink:type="simple"/></fig></tp:treatment-sec><ref-list><ref id="B45"><mixed-citation xmlns:xlink="http://www.w3.org/1999/xlink" xlink:type="simple"><person-group><name name-style="western"><surname>Johannesen</surname><given-names>J</given-names></name><name name-style="western"><surname>Kiefer</surname><given-names>A</given-names></name><name name-style="western"><surname>Veith</surname><given-names>M</given-names></name><name name-style="western"><surname>Král</surname><given-names>J</given-names></name></person-group> (<year>2005</year>)<article-title> Genetic cohesion of <italic>Eresus walckenaeri</italic> (Araneae, Eresidae) in the eastern Mediterranean.</article-title><source>Biological Journal of the Linnean Society </source><volume>86</volume>: <fpage>1</fpage>-<lpage>9</lpage>. doi: <ext-link ext-link-type="uri" xlink:href="http://dx.doi.org/10.1111/j.1095-8312.2005.00516.x" xlink:type="simple">10.1111/j.1095-8312.2005.00516.x</ext-link></mixed-citation></ref><ref id="B88"><mixed-citation xmlns:xlink="http://www.w3.org/1999/xlink" xlink:type="simple"><person-group><name name-style="western"><surname>Řezáč</surname><given-names>M</given-names></name><name name-style="western"><surname>Pekár</surname><given-names>S</given-names></name><name name-style="western"><surname>Johannesen</surname><given-names>J</given-names></name></person-group> (<year>2008</year>)<article-title> Taxonomic review and phylogenetic analysis of central European <italic>Eresus</italic> species (Araneae: Eresidae).</article-title><source>Zoologica Scripta </source><volume>37</volume>: <fpage>263</fpage>-<lpage>287</lpage>. doi: <ext-link ext-link-type="uri" xlink:href="http://dx.doi.org/10.1111/j.1463-6409.2008.00328.x" xlink:type="simple">10.1111/j.1463-6409.2008.00328.x</ext-link></mixed-citation></ref><ref id="B70"><mixed-citation xmlns:xlink="http://www.w3.org/1999/xlink" xlink:type="simple"><person-group><name name-style="western"><surname>Miller</surname><given-names>JA</given-names></name><name name-style="western"><surname>Carmichael</surname><given-names>A</given-names></name><name name-style="western"><surname>Ramírez</surname><given-names>M</given-names></name><name name-style="western"><surname>Spagna</surname><given-names>J</given-names></name><name name-style="western"><surname>Haddad</surname><given-names>CR</given-names></name><name name-style="western"><surname>Řezáč</surname><given-names>M</given-names></name><name name-style="western"><surname>Johannesen</surname><given-names>J</given-names></name><name name-style="western"><surname>Král</surname><given-names>J</given-names></name><name name-style="western"><surname>Wang</surname><given-names>X-P</given-names></name><name name-style="western"><surname>Griswold</surname><given-names>CE</given-names></name></person-group> (<year>2010a</year>)<article-title> Phylogeny of entelegyne spiders: Affinities of the family Penestomidae (NEW RANK), generic phylogeny of Eresidae, and asymmetric rates of change in spinning organ evolution (Araneae, Araneoidea, Entelegynae).</article-title><source>Molecular Phylogenetics and Evolution </source><volume>55</volume>: <fpage>786</fpage>-<lpage>804</lpage>. doi: <ext-link ext-link-type="uri" xlink:href="http://dx.doi.org/10.1016/j.ympev.2010.02.021" xlink:type="simple">10.1016/j.ympev.2010.02.021</ext-link></mixed-citation></ref></ref-list></tp:taxon-treatment>
