# Supplementary material for: The velvet spiders: an atlas of the Eresidae (Arachnida, Araneae)
Source: Zookeys. 2012 May 17;(195):1–144. doi: 10.3897/zookeys.195.2342 (PMC3361087; doi:10.3897/zookeys.195.2342)
Supplement: XML Treatment for Eresus walckenaeri [file zookeys.195.2342-treatment9.xml]

<!DOCTYPE tp:taxon-treatment
  PUBLIC "-//TaxonX//DTD Taxonomic Treatment Publishing DTD v0 20100105//EN" "tax-treatment-NSO.dtd">
<tp:taxon-treatment xmlns:tp="http://www.plazi.org/taxpub"><tp:treatment-meta><mixed-citation publication-type="journal"><person-group><name><surname>Miller</surname><given-names>Jeremy A.</given-names></name><name><surname>Griswold</surname><given-names>Charles E.</given-names></name><name><surname>Scharff</surname><given-names>Nikolaj</given-names></name><name><surname>Řezáč</surname><given-names>Milan</given-names></name><name><surname>Szűts</surname><given-names>Tamás</given-names></name><name><surname>Marhabaie</surname><given-names>Mohammad</given-names></name></person-group><article-title>The velvet spiders: an atlas of the Eresidae (Arachnida, Araneae)</article-title><source>Zookeys</source><day>17</day><month>5</month><year>2012</year><volume>2012</volume><issue>195</issue><fpage>1</fpage><lpage>144</lpage><pub-id pub-id-type="doi">10.3897/zookeys.195.2342</pub-id></mixed-citation></tp:treatment-meta><tp:nomenclature><tp:taxon-name>
                        <tp:taxon-name-part taxon-name-part-type="genus">Eresus</tp:taxon-name-part>
                        <tp:taxon-name-part taxon-name-part-type="species">walckenaeri</tp:taxon-name-part>
                    <object-id xmlns:xlink="http://www.w3.org/1999/xlink" xlink:type="simple">http://species-id.net/wiki/Eresus_walckenaeri</object-id>
								</tp:taxon-name><tp:taxon-authority>Brullé</tp:taxon-authority><xref ref-type="fig" rid="F2">Figs 2C–E</xref><xref ref-type="fig" rid="F4">4C</xref><xref ref-type="fig" rid="F12">12J–L</xref><xref ref-type="fig" rid="F16">16G, J</xref><xref ref-type="fig" rid="F40">40</xref><xref ref-type="fig" rid="F41"/><xref ref-type="fig" rid="F42">–42</xref><tp:nomenclature-citation-list><tp:nomenclature-citation><tp:taxon-name>Eresus walckenaeri</tp:taxon-name><comment> Brullé, 1832: 54, pl. 28, fig. 4; <xref ref-type="bibr" rid="B118">Walckenaer 1837</xref>: 398; <xref ref-type="bibr" rid="B100">Simon 1884</xref>: 325–326; 1892: 248, fig. 201; <xref ref-type="bibr" rid="B57">Kulczyński 1903</xref>: 636, pl. 1, fig. 2; <xref ref-type="bibr" rid="B33">Giltay 1932</xref>: 12, fig. 5, 6; <xref ref-type="bibr" rid="B8">Brignoli 1978</xref>: 288, fig. 10; <xref ref-type="bibr" rid="B45">Johannesen et al. 2005</xref>: 1–8; <xref ref-type="bibr" rid="B63">Le Peru 2011</xref>: 321, fig. 561.</comment></tp:nomenclature-citation><tp:nomenclature-citation><tp:taxon-name>Eresus audouin</tp:taxon-name><comment> Brullé, 1832: 54, pl. 28, fig. 10. (Synonymy in <xref ref-type="bibr" rid="B100">Simon 1884</xref>: 325).</comment></tp:nomenclature-citation><tp:nomenclature-citation><tp:taxon-name>Eresus theis</tp:taxon-name><comment> Brullé, 1832: 54, pl. 28, fig. 11. (Synonymy in <xref ref-type="bibr" rid="B100">Simon 1884</xref>: 325).</comment></tp:nomenclature-citation><tp:nomenclature-citation><tp:taxon-name>Eresus ctenizoides</tp:taxon-name><comment> C. L. Koch, 1836: 19, fig. 176. (Synonymy in <xref ref-type="bibr" rid="B100">Simon 1884</xref>: 325).</comment></tp:nomenclature-citation><tp:nomenclature-citation><tp:taxon-name>Eresus luridus</tp:taxon-name><comment> C. L. Koch, 1836: 20, fig. 177. (Synonymy in <xref ref-type="bibr" rid="B100">Simon 1884</xref>: 325).</comment></tp:nomenclature-citation><tp:nomenclature-citation><tp:taxon-name>Eresus puniceus</tp:taxon-name><comment> C. L. Koch, 1837: 102, fig. 315; <xref ref-type="bibr" rid="B98">Simon 1873</xref>: 345. (Synonymy in <xref ref-type="bibr" rid="B100">Simon 1884</xref>: 325).</comment></tp:nomenclature-citation><tp:nomenclature-citation><tp:taxon-name>Eresus pruinosus</tp:taxon-name><comment> C. L. Koch, 1846: 3, fig. 1079. (Synonymy in <xref ref-type="bibr" rid="B100">Simon 1884</xref>: 325).</comment></tp:nomenclature-citation><tp:nomenclature-citation><tp:taxon-name>Eresus siculus</tp:taxon-name><comment> Lucas, 1864: 28. (Synonymy in <xref ref-type="bibr" rid="B100">Simon 1884</xref>: 326).</comment></tp:nomenclature-citation><tp:nomenclature-citation><tp:taxon-name>Erythrophora punicea</tp:taxon-name><comment> (C. L. Koch, 1837). <xref ref-type="bibr" rid="B97">Simon 1864</xref>: 300.<!--PageBreak--></comment></tp:nomenclature-citation></tp:nomenclature-citation-list></tp:nomenclature><tp:treatment-sec sec-type="Description"><title>Description.</title><p><italic>Male</italic> (Prague, Czechia, MR007, MR): Carapace with scattered white setae; cephalic region subtriangular, longer than wide, moderately raised; AME distinctly smaller than PME (AME/PME 0.63), median eyes adjacent on horizontal axis, slightly overlapping on vertical axis; ALE tubercles absent; PER slightly narrower than AER (PER/AER 0.89), PLE position on carapace 0.33; clypeal hood forms acute angle; fovea shallow. Chelicerae contiguous mesally, with lateral boss. Legs with clusters of white setae; with single distal ventral macroseta on metatarsus I, row of distal ventral macrosetae on metatarsus II–IV, scattered ventral macrosetae on metatarsus and tarsus II–IV, strongest and most numerous on metatarsus and tarsus IV, and retrolateral mac<!--PageBreak-->roseta on metatarsus IV. Abdomen red dorsally with large dark patches surrounding anterior two pairs of sigilla (<xref ref-type="fig" rid="F2">Figs 2D</xref>, <xref ref-type="fig" rid="F40">40A–D</xref>).</p><p>Male palp with proximal-distal axis; tegulum subtrapezoidal; conductor and embolus together form apical complex making 1.5 helical turns; conductor ribbon-like with blunt, rounded tip; tegular division longer than embolic division (<xref ref-type="fig" rid="F12">Figs 12J–L</xref>, <xref ref-type="fig" rid="F40">40I, J</xref>, <xref ref-type="fig" rid="F41">41A–D, F</xref>); cymbium with several prolateral macrosetae (<xref ref-type="fig" rid="F41">Fig. 41E</xref>).<!--PageBreak--></p><p><italic>Female</italic> (Srbsko, Czechia, MR016, MR): Carapace with few scattered white setae; cephalic region subtriangular, longer than wide, moderately raised; AME distinctly smaller than PME (AME/PME 0.63), median eyes separated on horizontal axis, adjacent on vertical axis; ALE tubercles absent; PER slightly narrower than AER (PER/AER 0.87), PLE position on carapace 0.34; clypeal hood forms acute angle; fovea shallow. Chelicerae contiguous mesally, with lateral boss. Legs without conspicuous white setae; legs with row of distal ventral macrosetae on metatarsus I–IV plus additional <!--PageBreak-->ventral macrosetae on metatarsus and tarsus I–IV. Abdomen without conspicuous white setae (<xref ref-type="fig" rid="F40">Fig. 40E–H</xref>; see <xref ref-type="fig" rid="F2">Fig. 2C</xref> for color of live animal).</p><p>Epigynum with pair of wide atria on posterior margin separated by hirsute cuticle (<xref ref-type="fig" rid="F16">Figs 16G</xref>, <xref ref-type="fig" rid="F42">42B</xref>). Vulva with spermathecal heads on long sinuous stalks gradually transitioning to sinuous multilobed spermathecae (<xref ref-type="fig" rid="F16">Figs 16J</xref>, <xref ref-type="fig" rid="F42">42D–F</xref>).</p><fig id="F40" position="float" orientation="portrait"><label>Figure 40.</label><caption><p><bold>A–J</bold> <italic><tp:taxon-name>Eresus walckenaeri</tp:taxon-name></italic>. <bold>A–D, I–J</bold> male from Kresna, Bulgaria (MR) <bold>E–H</bold> female from 5 km south of Monemvasia, Lakonia, Greece (ZMUC 00012903, ZMUC) <bold>A–D</bold> habitus of male, photomicrographs <bold>E–H</bold> habitus of female, photomicrographs <bold>I, J</bold> illustrations of left male palp <bold>A, E</bold> dorsal view  <bold>B, F</bold> ventral view <bold>C, G</bold> anterior view <bold>D, H</bold> lateral view <bold>I</bold> prolateral view <bold>J</bold> retrolateral view. <bold>C</bold> conductor <bold>E</bold> embolus  <bold>ST</bold> subtegulum <bold>T</bold> tegulum.</p></caption><graphic xmlns:xlink="http://www.w3.org/1999/xlink" xlink:href="ZooKeys-195-001-g040.jpg" position="float" orientation="portrait" xlink:type="simple"/></fig><fig id="F41" position="float" orientation="portrait"><label>Figure 41.</label><caption><p><bold>A–F</bold> <italic><tp:taxon-name>Eresus walckenaeri</tp:taxon-name></italic> from Kresna, Bulgaria (MR), scanning electron micrographs of right male palp, images reversed to appear as left palp. <bold>A</bold> prolateral view <bold>B</bold> retrolateral view <bold>C</bold> detail of embolic division, prolateral view <bold>D</bold> detail of embolic division, retrolateral view <bold>E</bold> apex of cymbium, ventral view <bold>F</bold> detail of embolic division, apical view. <bold>C</bold> conductor <bold>E</bold> embolus <bold>ST</bold> subtegulum <bold>T</bold> tegulum.</p></caption><graphic xmlns:xlink="http://www.w3.org/1999/xlink" xlink:href="ZooKeys-195-001-g041.jpg" position="float" orientation="portrait" xlink:type="simple"/></fig><fig id="F42" position="float" orientation="portrait"><label>Figure 42.</label><caption><p><bold>A–F</bold> <italic><tp:taxon-name>Eresus walckenaeri</tp:taxon-name></italic> female from 5 km south of Monemvasia, Lakonia, Greece (ZMUC 00012903), scanning electron micrographs. <bold>A</bold> prosoma, anterior view <bold>B</bold> epigynum <bold>C</bold> tarsal organ, left leg I. ventral view <bold>D</bold> vulva, dorsal view <bold>E</bold> left spermatheca <bold>F</bold> left spermathecal head. <bold>S</bold> spermatheca <bold>SH</bold> spermathecal head.</p></caption><graphic xmlns:xlink="http://www.w3.org/1999/xlink" xlink:href="ZooKeys-195-001-g042.jpg" position="float" orientation="portrait" xlink:type="simple"/></fig></tp:treatment-sec><tp:treatment-sec><!--Section generated to contain objects referenced in tp:taxon-treatment.--><fig id="F2" position="float" orientation="portrait"><label>Figure 2.</label><caption><p><bold>A–H</bold> Habitus of living <tp:taxon-name>Eresidae</tp:taxon-name>, photographs. <bold>A, B</bold> <italic><tp:taxon-name>Eresus kollari</tp:taxon-name></italic> <bold>A</bold> adult female from Hungary (photo by Tamás Szűts) <bold>B</bold> adult male from Kadaň, Czechia, (photo by Pavel Krásenský) <bold>C, E</bold> <italic><tp:taxon-name>Eresus walckenaeri</tp:taxon-name></italic>; <bold>C</bold> adult female from Greece (photo by Sergio Henriques) <bold>D</bold> adult male from Mihas, Greece (photo by Martin Forman) <bold>E</bold> juvenile female <bold>F</bold> <italic><tp:taxon-name>Seothyra</tp:taxon-name></italic> sp., juvenile female, from Brandberg, Namibia (photo by Martin Forman) <bold>G, H</bold> <italic><tp:taxon-name>Paradonea variegata</tp:taxon-name></italic> (photos by Martin Forman) <bold>G</bold> juvenile female from Betta, Namibia <bold>H</bold> adult male from Homeb, Namibia.</p></caption><graphic xmlns:xlink="http://www.w3.org/1999/xlink" xlink:href="ZooKeys-195-001-g002.jpg" position="float" orientation="portrait" xlink:type="simple"/></fig><fig id="F4" position="float" orientation="portrait"><label>Figure 4.</label><caption><p><bold>A–L</bold> Retreats, webs, and habitus of living <tp:taxon-name>Eresidae</tp:taxon-name>, photographs. <bold>A</bold> <italic><tp:taxon-name>Adonea fimbriata</tp:taxon-name></italic> retreat on the ground from Sede Boqer, Israel (photo by Efrat Gavish-Regev) <bold>B</bold> <italic><tp:taxon-name>Dresserus</tp:taxon-name></italic> sp. retreat in the grass (photo by Charles Haddad) <bold>C</bold> <italic><tp:taxon-name>Eresus walckenaeri</tp:taxon-name></italic> retreat of juvenile from Ioannina, Greece (photo by Siegfried Huber) <bold>D–E</bold> <italic><tp:taxon-name>Gandanameno</tp:taxon-name></italic> sp. from west of Helmeringhausen Namibia (photos by Martin Forman) <bold>D</bold> Retreat on <italic><tp:taxon-name>Acacia</tp:taxon-name></italic> <bold>E</bold> female, with egg sac and various prey remnants <bold>F</bold> <italic><tp:taxon-name>Gandanameno</tp:taxon-name></italic> sp. femalefrom Amanzi Game Reserve, South Africa (photo by Tamás Szűts) <bold>G, H</bold> <italic><tp:taxon-name>Seothyra</tp:taxon-name></italic> sp. from Namibia <bold>G</bold> retreat under sand, showing the antelope track pattern <bold>H</bold> specimen and the exposed retreat  (photos <bold>E–H, J, L</bold> by Teresa Meikle) <bold>I</bold> <italic><tp:taxon-name>Loureedia annulipes</tp:taxon-name></italic>, burrow from Sede Boqer, Israel (photo by Efrat Gavish-Regev) <bold>J–L</bold> <italic><tp:taxon-name>Stegodyphus</tp:taxon-name></italic> retreats <bold>J</bold> <italic><tp:taxon-name>Stegodyphus dumicola</tp:taxon-name></italic> from Spioenkop, South Africa <bold>K</bold> <italic><tp:taxon-name>Stegodyphus lineatus</tp:taxon-name></italic> from Tel-Hadid, Israel (photo by Amir Weinstein) <bold>L</bold> <italic><tp:taxon-name>Stegodyphus mimosarum</tp:taxon-name></italic> from Spioenkop, South Africa.</p></caption><graphic xmlns:xlink="http://www.w3.org/1999/xlink" xlink:href="ZooKeys-195-001-g004.jpg" position="float" orientation="portrait" xlink:type="simple"/></fig><fig id="F12" position="float" orientation="portrait"><label>Figure 12.</label><caption><p><bold>A–L</bold> Left male palpi of eresid species, photomicrographs. <bold>A–C</bold> <italic><tp:taxon-name>Adonea fimbriata</tp:taxon-name></italic> from Algeria-Morocco (MR012, MR) <bold>D–F</bold> <italic><tp:taxon-name>Dorceus fastuosus</tp:taxon-name></italic> from Mashabin Sand Dunes, Israel (MR006, HUJ) <bold>G–I</bold> <italic><tp:taxon-name>Dresserus</tp:taxon-name></italic> sp. from Manga Forest Reserve, Tanzania <bold>J–L</bold> <italic><tp:taxon-name>Eresus walckenaeri</tp:taxon-name></italic> from Leptokaryas, Greece (MR020, MR) <bold>A, D, G, J</bold> prolateral view <bold>B, E, K</bold> retrolateral view <bold>H</bold> ventral view <bold>C, F, I, L</bold> expanded palp. <bold>BH</bold> basal haematodocha <bold>MH</bold> median haematodocha.</p></caption><graphic xmlns:xlink="http://www.w3.org/1999/xlink" xlink:href="ZooKeys-195-001-g012.jpg" position="float" orientation="portrait" xlink:type="simple"/></fig><fig id="F16" position="float" orientation="portrait"><label>Figure 16.</label><caption><p><bold>A–L</bold> Epigyna of eresid species, photomicrographs. <bold>A, D</bold> <italic><tp:taxon-name>Adonea fimbriata</tp:taxon-name></italic>; A from Mehav Am village, Israel (MR003, MR) <bold>D</bold> from Wadi Mashash, Israel (MR013, HUJ) <bold>B, E</bold> <italic><tp:taxon-name>Dorceus fastuosus</tp:taxon-name></italic> from Mashabim sand dunes, Israel (MR002, MR) <bold>C, F</bold> <italic><tp:taxon-name>Dresserus</tp:taxon-name></italic> sp. from Klein Kariba, South Africa (CASENT 9025745, CAS) <bold>G, J</bold> <italic><tp:taxon-name>Eresus walckenaeri</tp:taxon-name></italic> from 5 km south of Monemvasia, Lakonia, Greece (ZMUC 00012903, ZMUC) <bold>H, K</bold> <italic><tp:taxon-name>Eresus kollari</tp:taxon-name></italic> from res. Radotinske udoli, Czechia (MR016, MR) <bold>I, L</bold> <italic><tp:taxon-name>Eresus sandaliatus</tp:taxon-name></italic> from SE of Silkeborg, Denmark (CASENT 9039243, CAS) <bold>A–C, G–I</bold> ventral view<bold>D–F, J–L</bold> dorsal view, cleared. <bold>CD</bold> copulatory duct <bold>ML</bold> median lobe <bold>S</bold> spermatheca <bold>SH</bold> spermathecal head.</p></caption><graphic xmlns:xlink="http://www.w3.org/1999/xlink" xlink:href="ZooKeys-195-001-g016.jpg" position="float" orientation="portrait" xlink:type="simple"/></fig></tp:treatment-sec><ref-list><ref id="B118"><mixed-citation xmlns:xlink="http://www.w3.org/1999/xlink" xlink:type="simple"><person-group><name name-style="western"><surname>Walckenaer</surname><given-names>CA</given-names></name></person-group> (<year>1837</year>)<article-title> Histoire naturelle des insectes. Aptères.</article-title><source>Paris, </source><volume>1</volume>: <fpage>1</fpage>-<lpage>682</lpage>.</mixed-citation></ref><ref id="B100"><mixed-citation xmlns:xlink="http://www.w3.org/1999/xlink" xlink:type="simple"><person-group><name name-style="western"><surname>Simon</surname><given-names>E</given-names></name></person-group> (<year>1884</year>)<source> Etudes arachnologiques. 16e Mémoire. XXIII. Matériaux pour servir à la faune des arachnides de la Grèce. Annales de la Société Entomologique de France (6) 4: 305–356.</source></mixed-citation></ref><ref id="B57"><mixed-citation xmlns:xlink="http://www.w3.org/1999/xlink" xlink:type="simple"><person-group><name name-style="western"><surname>Kulczyński</surname><given-names>W</given-names></name></person-group> (<year>1903</year>)<article-title> Arachnoidea in Asia Minore et ad Constantinopolim a Dre F. Werner collecta.</article-title><source>Sitzungsberichte der kaiserlichen Akademie der Wissenschaften (Wien)  </source><volume>112</volume>: <fpage>627</fpage>-<lpage>680</lpage>.</mixed-citation></ref><ref id="B33"><mixed-citation xmlns:xlink="http://www.w3.org/1999/xlink" xlink:type="simple"><person-group><name name-style="western"><surname>Giltay</surname><given-names>L</given-names></name></person-group> (<year>1932</year>)<article-title> Arachnides recueillis par M. d’Orchymont au cours de ses voyages aux Balkans et en Asie Mineure en 1929, 1930 et 1931.</article-title><source>Bulletin du Musée Royal d’Histoire Naturelle de Belgique, Bruxelles </source><volume>8</volume>: <fpage>1</fpage>-<lpage>40</lpage>.</mixed-citation></ref><ref id="B8"><mixed-citation xmlns:xlink="http://www.w3.org/1999/xlink" xlink:type="simple"><person-group><name name-style="western"><surname>Brignoli</surname><given-names>PM</given-names></name></person-group> (<year>1978</year>)<article-title> Some remarks on the relationships between the Haplogynae, the Semientelegynae and the Cribellatae.</article-title><source>Symposia of the Zoological Society of London </source><volume>42</volume>: <fpage>285</fpage>-<lpage>292</lpage>.</mixed-citation></ref><ref id="B45"><mixed-citation xmlns:xlink="http://www.w3.org/1999/xlink" xlink:type="simple"><person-group><name name-style="western"><surname>Johannesen</surname><given-names>J</given-names></name><name name-style="western"><surname>Kiefer</surname><given-names>A</given-names></name><name name-style="western"><surname>Veith</surname><given-names>M</given-names></name><name name-style="western"><surname>Král</surname><given-names>J</given-names></name></person-group> (<year>2005</year>)<article-title> Genetic cohesion of <italic>Eresus walckenaeri</italic> (Araneae, Eresidae) in the eastern Mediterranean.</article-title><source>Biological Journal of the Linnean Society </source><volume>86</volume>: <fpage>1</fpage>-<lpage>9</lpage>. doi: <ext-link ext-link-type="uri" xlink:href="http://dx.doi.org/10.1111/j.1095-8312.2005.00516.x" xlink:type="simple">10.1111/j.1095-8312.2005.00516.x</ext-link></mixed-citation></ref><ref id="B63"><mixed-citation xmlns:xlink="http://www.w3.org/1999/xlink" xlink:type="simple"><person-group><name name-style="western"><surname>Le Peru</surname><given-names>B</given-names></name></person-group> (<year>2011</year>)<article-title> The spiders of Europe, a synthesis of data: Volume 1 Atypidae to Theridiidae.</article-title><source>Mémoires de la Société Linnéenne de Lyon </source><volume>2</volume>: <fpage>1</fpage>-<lpage>522</lpage>.</mixed-citation></ref><ref id="B98"><mixed-citation xmlns:xlink="http://www.w3.org/1999/xlink" xlink:type="simple"><person-group><name name-style="western"><surname>Simon</surname><given-names>E</given-names></name></person-group> (<year>1873</year>)<article-title> Aranéides nouveaux ou peu connus du midi de l’Europe. (2e mémoire).</article-title><source>Mémoires de la Société royale des sciences de Liège Deuxième Série </source><volume>5</volume>: <fpage>1</fpage>-<lpage>174</lpage>.</mixed-citation></ref><ref id="B97"><mixed-citation xmlns:xlink="http://www.w3.org/1999/xlink" xlink:type="simple"><person-group><name name-style="western"><surname>Simon</surname><given-names>E</given-names></name></person-group> (<year>1864</year>)<source> Histoire Naturelle des Araignées (Aranéides). Paris, 540 pp.</source></mixed-citation></ref></ref-list></tp:taxon-treatment>
