# Supplementary material for: The velvet spiders: an atlas of the Eresidae (Arachnida, Araneae)
Source: Zookeys. 2012 May 17;(195):1–144. doi: 10.3897/zookeys.195.2342 (PMC3361087; doi:10.3897/zookeys.195.2342)
Supplement: XML Treatment for Eresus kollari [file zookeys.195.2342-treatment10.xml]

<!DOCTYPE tp:taxon-treatment
  PUBLIC "-//TaxonX//DTD Taxonomic Treatment Publishing DTD v0 20100105//EN" "tax-treatment-NSO.dtd">
<tp:taxon-treatment xmlns:tp="http://www.plazi.org/taxpub"><tp:treatment-meta><mixed-citation publication-type="journal"><person-group><name><surname>Miller</surname><given-names>Jeremy A.</given-names></name><name><surname>Griswold</surname><given-names>Charles E.</given-names></name><name><surname>Scharff</surname><given-names>Nikolaj</given-names></name><name><surname>Řezáč</surname><given-names>Milan</given-names></name><name><surname>Szűts</surname><given-names>Tamás</given-names></name><name><surname>Marhabaie</surname><given-names>Mohammad</given-names></name></person-group><article-title>The velvet spiders: an atlas of the Eresidae (Arachnida, Araneae)</article-title><source>Zookeys</source><day>17</day><month>5</month><year>2012</year><volume>2012</volume><issue>195</issue><fpage>1</fpage><lpage>144</lpage><pub-id pub-id-type="doi">10.3897/zookeys.195.2342</pub-id></mixed-citation></tp:treatment-meta><tp:nomenclature><tp:taxon-name>
                            <tp:taxon-name-part taxon-name-part-type="genus">Eresus</tp:taxon-name-part>
                            <tp:taxon-name-part taxon-name-part-type="species">kollari</tp:taxon-name-part>
                        <object-id xmlns:xlink="http://www.w3.org/1999/xlink" xlink:type="simple">http://species-id.net/wiki/Eresus_kollari</object-id>
								</tp:taxon-name><tp:taxon-authority>Rossi</tp:taxon-authority><xref ref-type="fig" rid="F2">Figs 2A, B</xref><xref ref-type="fig" rid="F9">9A–D</xref><xref ref-type="fig" rid="F13">13A–C</xref><xref ref-type="fig" rid="F16">16H, K</xref><xref ref-type="fig" rid="F43">43</xref><xref ref-type="fig" rid="F44">44</xref><xref ref-type="fig" rid="F45">45E, F</xref><xref ref-type="fig" rid="F46">46</xref><tp:nomenclature-citation-list><tp:nomenclature-citation><tp:taxon-name>Eresus kollari</tp:taxon-name><comment><xref ref-type="bibr" rid="B92">Rossi 1846</xref>: 17.. <italic>See <xref ref-type="bibr" rid="B82">Platnick 2011</xref> for additional synonymy</italic>.</comment></tp:nomenclature-citation></tp:nomenclature-citation-list></tp:nomenclature><tp:treatment-sec sec-type="Description"><title>Description.</title><p><italic>Male</italic> (Prague, Czechia, MR007, MR): Carapace with scattered white setae; cephalic region subrectangular with broadly rounded posterior margin, longer than wide, moderately raised; AME distinctly smaller than PME (AME/PME 0.63), median eyes slightly separated on horizontal axis, slightly overlapping on vertical axis; ALE tubercles absent, PER slightly narrower than AER (PER/AER 0.89), PLE position on carapace 0.39; clypeal hood forms acute angle; fovea moderately deep. Chelicerae contiguous mesally, with lateral boss. Legs with bands of white setae; with row of distal ventral macrosetae on metatarsus I–IV plus additional ventral macrosetae on tibia, metatarsus and tarsus I–IV. Abdomen red dorsally with large dark patches surrounding anterior two pairs of sigilla (<xref ref-type="fig" rid="F2">Figs 2B</xref>, <xref ref-type="fig" rid="F9">9A, B</xref>, <xref ref-type="fig" rid="F43">43A–D</xref>).</p><p>Male palp with proximal-distal axis; tegulum bulbous; conductor and embolus together form apical complex making one helical turn; conductor ribbon-like, tip broadly rounded with a notch (<xref ref-type="fig" rid="F13">Figs 13A–C</xref>, <xref ref-type="fig" rid="F43">43I, J</xref>, <xref ref-type="fig" rid="F44">44A–F</xref>; <xref ref-type="bibr" rid="B88">Řezáč et al. 2008</xref>: fig. 5A, D); tegular division longer than embolic division; cymbium with several prolateral macrosetae.</p><p><italic>Female</italic> (Srbsko, Czechia, MR016, MR): Carapace with scattered white setae; cephalic region subrectangular with broadly rounded posterior margin, longer than wide, moderately raised; AME distinctly smaller than PME (AME/PME 0.63), median eyes slightly overlapping on horizontal and vertical axes; ALE tubercles absent; PER slightly narrower than AER (PER/AER 0.89), PLE position on carapace 0.39; clypeal hood forms acute angle; fovea shallow. Chelicerae contiguous mesally, with lateral boss. Legs with scattered white setae, with row of distal ventral macrosetae on metatarsus I–IV plus additional ventral macrosetae on metatarsus and tarsus III–IV. Abdomen without conspicuous white setae (<xref ref-type="fig" rid="F2">Figs 2A</xref>, <xref ref-type="fig" rid="F9">9C, D</xref>, <xref ref-type="fig" rid="F43">43E–H</xref>).</p><p>Epigynum with slit-like atria occupying nearly the total length, anteriomedian part with notch-shaped invagination, anteriolateral margin a curved ridge (<xref ref-type="fig" rid="F16">Figs 16H</xref>, <xref ref-type="fig" rid="F45">45A</xref>; <xref ref-type="bibr" rid="B88">Řezáč et al. 2008</xref>: fig. 4G). Vulva with large, bulbous spermathecal heads anteriorly<!--PageBreak--> leading to posterior spermathecae with multiple weakly-differentiated lobes (<xref ref-type="fig" rid="F16">Fig. 16K</xref>; cf. <xref ref-type="fig" rid="F16">Figs 16L</xref>, <xref ref-type="fig" rid="F45">45B–D</xref>; <xref ref-type="bibr" rid="B88">Řezáč et al. 2008</xref>: fig. 4J).</p><fig id="F43" position="float" orientation="portrait"><label>Figure 43.</label><caption><p><bold>A–J</bold> <italic><tp:taxon-name>Eresus kollari</tp:taxon-name></italic>. <bold>A–D,</bold> <bold>I, J</bold> male from Prague, Czechia (MR007, MR) <bold>E–H</bold> female from res. Srbsko, Czechia (MR016, MR) <bold>A–D</bold> habitus of male, photomicrographs <bold>E–H</bold> habitus of female, photomicrographs <bold>I, J</bold> illustrations of left male palp <bold>A, E</bold> dorsal view <bold>B, F</bold> ventral view <bold>C, G</bold> anterior view <bold>D, H</bold> lateral view <bold>I</bold> prolateral view <bold>J</bold> retrolateral view, arrow indicates notch in conductor. <bold>C</bold> conductor <bold>E</bold> embolus <bold>T</bold> tegulum.</p></caption><graphic xmlns:xlink="http://www.w3.org/1999/xlink" xlink:href="ZooKeys-195-001-g043.jpg" position="float" orientation="portrait" xlink:type="simple"/></fig><fig id="F44" position="float" orientation="portrait"><label>Figure 44.</label><caption><p><bold>A–F</bold> <italic><tp:taxon-name>Eresus kollari</tp:taxon-name></italic> from Remete Mountain, Hungary (CASENT 9037134, CAS), scanning electron micrographs of left male palp. <bold>A</bold> prolateral view <bold>B</bold> retrolateral view <bold>C</bold> ventral view <bold>D</bold> palpal bulb, retrolateral view <bold>E</bold> palpal bulb, retrodorsal view <bold>F</bold> apical view. <bold>C</bold> conductor <bold>E</bold> embolus <bold>ST</bold> subtegulum <bold>T</bold> tegulum.</p></caption><graphic xmlns:xlink="http://www.w3.org/1999/xlink" xlink:href="ZooKeys-195-001-g044.jpg" position="float" orientation="portrait" xlink:type="simple"/></fig><fig id="F45" position="float" orientation="portrait"><label>Figure 45.</label><caption><p><bold>A–F</bold> <italic><tp:taxon-name>Eresus</tp:taxon-name></italic> spp., scanning electron micrographs. <bold>A–D</bold> <italic><tp:taxon-name>Eresus sandaliatus</tp:taxon-name></italic> female from SE of Silkeborg, Denmark (CASENT 9039243, CAS) <bold>E</bold> <italic><tp:taxon-name>Eresus kollari</tp:taxon-name></italic> female from Srbsko, Czechia (MR016, MR) <bold>F</bold> <italic><tp:taxon-name>Eresus kollari</tp:taxon-name></italic> male from Prague, Czechia (MR007, MR) <bold>A</bold> epigynum, ventral view <bold>B</bold> vulva, dorsal view <bold>C</bold> left spermathecal head <bold>D</bold> detail, left spermatheca <bold>E</bold> trichobothria, left tibia I <bold>F</bold> epiandrous region. <bold>ML</bold> median lobe <bold>S</bold> spermatheca <bold>SH</bold> spermathecal head.</p></caption><graphic xmlns:xlink="http://www.w3.org/1999/xlink" xlink:href="ZooKeys-195-001-g045.jpg" position="float" orientation="portrait" xlink:type="simple"/></fig><fig id="F46" position="float" orientation="portrait"><label>Figure 46.</label><caption><p><bold>A–F</bold> <italic><tp:taxon-name>Eresus kollari</tp:taxon-name></italic> from Srbsko, Czechia (MR016, MR), scanning electron micrographs of female. <bold>A</bold> prosoma, anterior view <bold>B</bold> left cheliceral boss <bold>C</bold> detail of carapace texture <bold>D</bold> tarsal organ, left leg I <bold>E</bold> calamistrum, left metatarsus IV <bold>F</bold> detail, calamistrum seta, left metatarsus IV.</p></caption><graphic xmlns:xlink="http://www.w3.org/1999/xlink" xlink:href="ZooKeys-195-001-g046.jpg" position="float" orientation="portrait" xlink:type="simple"/></fig></tp:treatment-sec><tp:treatment-sec><!--Section generated to contain objects referenced in tp:taxon-treatment.--><fig id="F2" position="float" orientation="portrait"><label>Figure 2.</label><caption><p><bold>A–H</bold> Habitus of living <tp:taxon-name>Eresidae</tp:taxon-name>, photographs. <bold>A, B</bold> <italic><tp:taxon-name>Eresus kollari</tp:taxon-name></italic> <bold>A</bold> adult female from Hungary (photo by Tamás Szűts) <bold>B</bold> adult male from Kadaň, Czechia, (photo by Pavel Krásenský) <bold>C, E</bold> <italic><tp:taxon-name>Eresus walckenaeri</tp:taxon-name></italic>; <bold>C</bold> adult female from Greece (photo by Sergio Henriques) <bold>D</bold> adult male from Mihas, Greece (photo by Martin Forman) <bold>E</bold> juvenile female <bold>F</bold> <italic><tp:taxon-name>Seothyra</tp:taxon-name></italic> sp., juvenile female, from Brandberg, Namibia (photo by Martin Forman) <bold>G, H</bold> <italic><tp:taxon-name>Paradonea variegata</tp:taxon-name></italic> (photos by Martin Forman) <bold>G</bold> juvenile female from Betta, Namibia <bold>H</bold> adult male from Homeb, Namibia.</p></caption><graphic xmlns:xlink="http://www.w3.org/1999/xlink" xlink:href="ZooKeys-195-001-g002.jpg" position="float" orientation="portrait" xlink:type="simple"/></fig><fig id="F9" position="float" orientation="portrait"><label>Figure 9.</label><caption><p><bold>A–L</bold> Schematic illustrations of the carapace of assorted eresids. <bold>A–D</bold> <italic><tp:taxon-name>Eresus kollari</tp:taxon-name></italic> <bold>E–H</bold> <italic><tp:taxon-name>Gandanameno</tp:taxon-name></italic> sp. <bold>I–L</bold> <italic><tp:taxon-name>Loureedia annulipes</tp:taxon-name></italic> <bold>A–B</bold>, <bold>E–F</bold>, <bold>I–J</bold> male <bold>C–D</bold>, <bold>G–H</bold>, <bold>K–L</bold> female <bold>A, C, E, G, I, K</bold> anterior view <bold>B, D, F, H, J, L</bold> dorsal view. Dashed lines at posterior of carapace indicate uncertainty. Not to scale.</p></caption><graphic xmlns:xlink="http://www.w3.org/1999/xlink" xlink:href="ZooKeys-195-001-g009.jpg" position="float" orientation="portrait" xlink:type="simple"/></fig><fig id="F13" position="float" orientation="portrait"><label>Figure 13.</label><caption><p><bold>A–L</bold> Left male palpi of eresid species, photomicrographs. <bold>A–C</bold> <italic><tp:taxon-name>Eresus kollari</tp:taxon-name></italic> from res. Radotinske udoli, Czechia (MR007, MR) <bold>D–F</bold> <italic><tp:taxon-name>Gandanameno</tp:taxon-name></italic> sp. from Van Riebeeck Park, Western Cape, South Africa (CASENT 9023763, CAS) <bold>G–I</bold> <italic><tp:taxon-name>Loureedia annulipes</tp:taxon-name></italic> from Haluqim Ridge, Israel (PET03, MR) <bold>J, K</bold> <italic><tp:taxon-name>Paradonea striatipes</tp:taxon-name></italic> from Otjivasandu (NMN), Namibia <bold>L</bold> <italic><tp:taxon-name>Paradonea splendens</tp:taxon-name></italic> from Sunnyside, South Africa (C1076, SAM) <bold>A, D, G, J, L</bold> prolateral view <bold>B, H, K</bold> retrolateral view <bold>E</bold> ventral view <bold>C, F, I</bold> expanded palp. <bold>BH</bold> basal haematodocha <bold>MH</bold> median haematodocha.</p></caption><graphic xmlns:xlink="http://www.w3.org/1999/xlink" xlink:href="ZooKeys-195-001-g013.jpg" position="float" orientation="portrait" xlink:type="simple"/></fig><fig id="F16" position="float" orientation="portrait"><label>Figure 16.</label><caption><p><bold>A–L</bold> Epigyna of eresid species, photomicrographs. <bold>A, D</bold> <italic><tp:taxon-name>Adonea fimbriata</tp:taxon-name></italic>; A from Mehav Am village, Israel (MR003, MR) <bold>D</bold> from Wadi Mashash, Israel (MR013, HUJ) <bold>B, E</bold> <italic><tp:taxon-name>Dorceus fastuosus</tp:taxon-name></italic> from Mashabim sand dunes, Israel (MR002, MR) <bold>C, F</bold> <italic><tp:taxon-name>Dresserus</tp:taxon-name></italic> sp. from Klein Kariba, South Africa (CASENT 9025745, CAS) <bold>G, J</bold> <italic><tp:taxon-name>Eresus walckenaeri</tp:taxon-name></italic> from 5 km south of Monemvasia, Lakonia, Greece (ZMUC 00012903, ZMUC) <bold>H, K</bold> <italic><tp:taxon-name>Eresus kollari</tp:taxon-name></italic> from res. Radotinske udoli, Czechia (MR016, MR) <bold>I, L</bold> <italic><tp:taxon-name>Eresus sandaliatus</tp:taxon-name></italic> from SE of Silkeborg, Denmark (CASENT 9039243, CAS) <bold>A–C, G–I</bold> ventral view<bold>D–F, J–L</bold> dorsal view, cleared. <bold>CD</bold> copulatory duct <bold>ML</bold> median lobe <bold>S</bold> spermatheca <bold>SH</bold> spermathecal head.</p></caption><graphic xmlns:xlink="http://www.w3.org/1999/xlink" xlink:href="ZooKeys-195-001-g016.jpg" position="float" orientation="portrait" xlink:type="simple"/></fig></tp:treatment-sec><ref-list><ref id="B92"><mixed-citation xmlns:xlink="http://www.w3.org/1999/xlink" xlink:type="simple"><person-group><name name-style="western"><surname>Rossi</surname><given-names>FW</given-names></name></person-group> (<year>1846</year>)<article-title> Neue Arten von Arachniden des k. k. Museums, beschrieben und mit Bemerkungen über verwandte Formen begleitet.</article-title><source>Naturwissenschaftliche Abhandlungen, Wien </source><volume>1</volume>: <fpage>11</fpage>-<lpage>19</lpage>.</mixed-citation></ref><ref id="B82"><mixed-citation xmlns:xlink="http://www.w3.org/1999/xlink" xlink:type="simple"><person-group><name name-style="western"><surname>Platnick</surname><given-names>N</given-names></name></person-group> (<year>2011</year>)<source> The world spider catalog, Version 11.5. American Museum of Natural History, online at <ext-link ext-link-type="uri" xlink:href="http://research.amnh.org/iz/spiders/catalog" xlink:type="simple">http://research.amnh.org/iz/spiders/catalog</ext-link></source>doi: <ext-link ext-link-type="uri" xlink:href="http://dx.doi.org/10.5531/db.iz.0001." xlink:type="simple">10.5531/db.iz.0001.</ext-link></mixed-citation></ref><ref id="B88"><mixed-citation xmlns:xlink="http://www.w3.org/1999/xlink" xlink:type="simple"><person-group><name name-style="western"><surname>Řezáč</surname><given-names>M</given-names></name><name name-style="western"><surname>Pekár</surname><given-names>S</given-names></name><name name-style="western"><surname>Johannesen</surname><given-names>J</given-names></name></person-group> (<year>2008</year>)<article-title> Taxonomic review and phylogenetic analysis of central European <italic>Eresus</italic> species (Araneae: Eresidae).</article-title><source>Zoologica Scripta </source><volume>37</volume>: <fpage>263</fpage>-<lpage>287</lpage>. doi: <ext-link ext-link-type="uri" xlink:href="http://dx.doi.org/10.1111/j.1463-6409.2008.00328.x" xlink:type="simple">10.1111/j.1463-6409.2008.00328.x</ext-link></mixed-citation></ref></ref-list></tp:taxon-treatment>
