# Supplementary material for: The velvet spiders: an atlas of the Eresidae (Arachnida, Araneae)
Source: Zookeys. 2012 May 17;(195):1–144. doi: 10.3897/zookeys.195.2342 (PMC3361087; doi:10.3897/zookeys.195.2342)
Supplement: XML Treatment for Gandanameno [file zookeys.195.2342-treatment11.xml]

<!DOCTYPE tp:taxon-treatment
  PUBLIC "-//TaxonX//DTD Taxonomic Treatment Publishing DTD v0 20100105//EN" "tax-treatment-NSO.dtd">
<tp:taxon-treatment xmlns:tp="http://www.plazi.org/taxpub"><tp:treatment-meta><mixed-citation publication-type="journal"><person-group><name><surname>Miller</surname><given-names>Jeremy A.</given-names></name><name><surname>Griswold</surname><given-names>Charles E.</given-names></name><name><surname>Scharff</surname><given-names>Nikolaj</given-names></name><name><surname>Řezáč</surname><given-names>Milan</given-names></name><name><surname>Szűts</surname><given-names>Tamás</given-names></name><name><surname>Marhabaie</surname><given-names>Mohammad</given-names></name></person-group><article-title>The velvet spiders: an atlas of the Eresidae (Arachnida, Araneae)</article-title><source>Zookeys</source><day>17</day><month>5</month><year>2012</year><volume>2012</volume><issue>195</issue><fpage>1</fpage><lpage>144</lpage><pub-id pub-id-type="doi">10.3897/zookeys.195.2342</pub-id></mixed-citation></tp:treatment-meta><tp:nomenclature><tp:taxon-name>
                            <tp:taxon-name-part taxon-name-part-type="genus">Gandanameno</tp:taxon-name-part>
                        <object-id xmlns:xlink="http://www.w3.org/1999/xlink" xlink:type="simple">http://species-id.net/wiki/Gandanameno</object-id>
								</tp:taxon-name><tp:taxon-authority>Lehtinen</tp:taxon-authority><tp:nomenclature-citation-list><tp:nomenclature-citation><tp:taxon-name>Gandanameno</tp:taxon-name><comment> Lehtinen, 1967: 235. Type species <italic><tp:taxon-name>Eresus spenceri</tp:taxon-name></italic> Pocock, 1900.</comment></tp:nomenclature-citation></tp:nomenclature-citation-list></tp:nomenclature><tp:treatment-sec sec-type="Note"><title>Note.</title><p><italic><tp:taxon-name>Gandanameno</tp:taxon-name></italic> contains five recognized species from eastern and southern Africa. We examined the collection holdings of several museums and most primary type speci<!--PageBreak-->mens. The oldest available name, <italic><tp:taxon-name>Eresus fumosus</tp:taxon-name></italic> C. L. Koch, 1837, apparently lacks any type specimen (<xref ref-type="bibr" rid="B64">Lehtinen 1967</xref>: 235). We evaluated morphological variation and analyzed DNA sequences from 24 individuals based on previously published and new data. Descriptions are based on a female specimen from Tanzania (ZMUC 19970530, ZMUC) and a male from Zimbabwe (AcAT 2005/123, NCA) supplemented by collections mostly from South Africa.</p></tp:treatment-sec><tp:treatment-sec sec-type="Diagnosis"><title>Diagnosis.</title><p>Distinguished from other eresids except <italic><tp:taxon-name>Dresserus</tp:taxon-name></italic> by the position of the PLE which are both advanced (&lt; 0.28) and widely spaced (PER/AER &gt; 0.95; <xref ref-type="fig" rid="F9">Fig. 9F, H</xref>); other eresids with advanced PLE (e.g., <italic><tp:taxon-name>Stegodyphus</tp:taxon-name></italic>, some <italic><tp:taxon-name>Paradonea</tp:taxon-name></italic>) have them closer together (PER/AER &lt; 0.90) than the ALE (e.g., <xref ref-type="fig" rid="F10">Figs 10B</xref>, <xref ref-type="fig" rid="F11">11F</xref>). Male further<!--PageBreak--> distinguished from other eresids except <italic><tp:taxon-name>Dresserus</tp:taxon-name></italic> by the more or less ventral-dorsal axis of the palpal bulb with the embolus encircling the ventral part (<xref ref-type="fig" rid="F13">Figs 13D, E</xref>, <xref ref-type="fig" rid="F48">48A–C</xref>; proximal-ventral in other eresids with the embolus encircling the distal part, e.g., <xref ref-type="fig" rid="F20">Fig. 20A–F</xref>) and conductor arising from the center of the tegulum with opposing projections covering much of the palpal bulb (<xref ref-type="fig" rid="F55">Fig. 55C</xref>); distinguished from <italic><tp:taxon-name>Dresserus</tp:taxon-name></italic> by the lack of prominent tubercles bearing the ALE (<xref ref-type="fig" rid="F9">Fig. 9F</xref>; compare with <xref ref-type="fig" rid="F8">Fig. 8J</xref>) and the fringed conductor (<xref ref-type="fig" rid="F55">Fig. 55C, E</xref>; smooth in <italic><tp:taxon-name>Dresserus</tp:taxon-name></italic>, <xref ref-type="fig" rid="F34">Fig. 34D</xref>). Female further distinguished from other eresids except <italic><tp:taxon-name>Dresserus</tp:taxon-name></italic> and <italic><tp:taxon-name>Eresus walckenaeri</tp:taxon-name></italic> by the copulatory openings, which are broadly separated by hirsute cuticle (<xref ref-type="fig" rid="F17">Figs 17A–C</xref>, <xref ref-type="fig" rid="F59">59A</xref>; separated by a gla<!--PageBreak-->brous median lobe in other eresids, e.g., <xref ref-type="fig" rid="F16">Figs 16B</xref>, <xref ref-type="fig" rid="F29">29C</xref>); <italic><tp:taxon-name>Gandanameno</tp:taxon-name></italic> and <italic><tp:taxon-name>Dresserus</tp:taxon-name></italic> together distinguished from other eresids including <italic><tp:taxon-name>Eresus walckenaeri</tp:taxon-name></italic> by the vulva, which have the spermatheca extending anterior of the spermathecal heads, together subtended by helical copulatory ducts (<xref ref-type="fig" rid="F17">Figs 17D–F</xref>, <xref ref-type="fig" rid="F59">59C</xref>; other eresids have the spermathecal head anterior, spermatheca posterior, and copulatory ducts other than helical, e.g., <xref ref-type="fig" rid="F29">Fig. 29D</xref>), and by the subdivided PMS (<xref ref-type="fig" rid="F57">Fig. 57C</xref>; entire in other eresids) with numerous short, conical, cylindrical gland spigots (<xref ref-type="fig" rid="F58">Fig. 58E</xref>; cylindrical gland spigots absent or difficult to distinguish from aciniform gland spigots in other eresids); distinguished<!--PageBreak--> from <italic><tp:taxon-name>Dresserus</tp:taxon-name></italic> by the somewhat more prominent paired atria (<xref ref-type="fig" rid="F17">Figs 17A–C</xref>, <xref ref-type="fig" rid="F59">59A</xref>; compare with <xref ref-type="fig" rid="F16">Figs 16C</xref>, <xref ref-type="fig" rid="F37">37D</xref>) and possibly by having three loops of the copulatory duct (<xref ref-type="fig" rid="F17">Figs 17D–F</xref>, <xref ref-type="fig" rid="F59">59C</xref>; fewer in <italic><tp:taxon-name>Dresserus</tp:taxon-name></italic>, although this character has been investigated in few <italic><tp:taxon-name>Dresserus</tp:taxon-name></italic> species, <xref ref-type="fig" rid="F16">Figs 16F</xref>, <xref ref-type="fig" rid="F37">37E</xref>). Both sexes usually distinguished from <italic><tp:taxon-name>Dresserus</tp:taxon-name></italic> by the two part cribellum (<xref ref-type="fig" rid="F57">Figs 57E</xref>, <xref ref-type="fig" rid="F60">60E</xref>, compare with <xref ref-type="fig" rid="F36">Fig. 36F</xref>), although signs of the distinctive 4-part cribellum are sometimes apparent in <italic><tp:taxon-name>Gandanameno</tp:taxon-name></italic>.</p></tp:treatment-sec><tp:treatment-sec sec-type="Distinguishing species"><title>Distinguishing species.</title><p><italic><tp:taxon-name>Gandanameno</tp:taxon-name></italic> are variable in several conspicuous characteristics. In the male, these include the presence or absence of a cheliceral boss (<xref ref-type="fig" rid="F56">Fig. 56C–F</xref>), palp size, details of the conductor shape, and the curvature and position of the tegular sperm duct (<xref ref-type="fig" rid="F48">Figs 48B, D–F</xref>, S2A–J). In the female, these include the height of the cephalic region, and the presence of cuspules of various weights on the carapace, sternum, and basal segments of legs I, II, and sometimes III (<xref ref-type="fig" rid="F50">Figs 50</xref>, <xref ref-type="fig" rid="F52">52A–F</xref>, <xref ref-type="fig" rid="F53">53A–F</xref>, <xref ref-type="fig" rid="F54">54A–F</xref>), also details of the epigynum shape (<xref ref-type="fig" rid="F17">Figs 17A–C</xref>, S2K, L, S3A–F, H–L). It has been noted previously that multiple forms may occur sympatrically and that intermediate combinations make species determination problematic (<xref ref-type="bibr" rid="B113">Tucker 1920</xref>). Indeed, in most regions where several specimens are known, a wide range of variation can be<!--PageBreak--> found (<xref ref-type="fig" rid="F50">Fig. 50</xref>). We attempted to sequence DNA from several museum specimens. Unfortunately, most of our successes were from specimens at one end of the range of variation, i.e., specimens with a moderately to strongly raised cephalic region and abundant, heavy cuspules on the carapace, sternum, and anterior legs. The three con<!--PageBreak-->trasting female specimens (13-10: KwaZulu-Natal; 18-04: AcAT 2002/181; 14517) did not group together. Instead, relationships appear to be more strongly tied to geography than to morphology (<xref ref-type="fig" rid="F51">Fig. 51</xref>). The genitalia of 23 out of 24 <italic><tp:taxon-name>Gandanameno</tp:taxon-name></italic><!--PageBreak--> specimens included in the molecular phylogenetic analysis are photo-documented in the electronic supplementary materials (Figs S2A–L, S3A–L).</p><p>We looked for patterns of variation in adult female morphology. Adult female specimens are much more abundant in collections than males. We defined eight geo<!--PageBreak-->graphic regions based on two criteria: 1) concentration of specimens available to us and/or 2) type localities of <italic><tp:taxon-name>Gandanameno</tp:taxon-name></italic> species (<xref ref-type="fig" rid="F49">Figs 49</xref>, <xref ref-type="fig" rid="F50">50</xref>). We assessed a series of characters: carapace length, carapace width, presence and strength of cuspules on the ventral surface of femur I and II, prosoma, and sternum for all specimens available<!--PageBreak--> from these regions. When cuspules are present on the prosoma, they always occur on the femurs, but the reverse is not always true. So the set of specimens with cuspules on the femurs is larger than and contains the set of specimens with cuspules on the prosoma. There appears to be a general trend towards greater spinulation and a higher carapace with increasing size (carapace length), but the spinulation data are fairly noisy (<xref ref-type="fig" rid="F50">Fig. 50</xref>). No morphological pattern emerged to segregate specimens by region. Not all degrees of spinulation were observed in every geographic region.</p><p><!--PageBreak-->Based on the combination of genetic, morphometric, and spinulation data, we see no evidence that the characters traditionally used to discriminate <italic><tp:taxon-name>Gandanameno</tp:taxon-name></italic> species are valid. We speculate that ontogenetic factors are responsible for the morphological variation in this genus (perhaps juvenile nutrition or post adult molting). However, we judge that the synonymy of all <italic><tp:taxon-name>Gandanameno</tp:taxon-name></italic> species is premature, particularly in light of the phylogeographic signal suggested by the molecular data and the limited avai<!--PageBreak-->lability of specimens from beyond the Republic of South Africa. We therefore identify our specimens simply as <italic><tp:taxon-name>Gandanameno</tp:taxon-name></italic> sp. We encourage additional investigations that might further elucidate the systematics of <italic><tp:taxon-name>Gandanameno</tp:taxon-name></italic>.</p></tp:treatment-sec><tp:treatment-sec sec-type="Natural history"><title>Natural history.</title><p>Associated with crevices in or under rocks or tree bark in savanna, parks, and gardens. They build a silken tube with a widened entrance; the tube of an adult female under bark can be up to 1 m long (Martin Forman, personal observation). Also found under tree bark well above the ground in dense aggregations (Nikolaj Scharff, Jere<!--PageBreak-->my Miller, Iringa, Tanzania). Prey remnants are placed at the bottom of the tube. Clutches consist of tens of juveniles (Martin Forman, personal observation). Juveniles do not feed on their mother’s corpse and adult females can produce a number of sequential clutches. Males mature in less than one year, females take longer (Martin Forman, personal observation).<!--PageBreak--></p></tp:treatment-sec><tp:treatment-sec><!--Section generated to contain objects referenced in tp:taxon-treatment.--><fig id="F9" position="float" orientation="portrait"><label>Figure 9.</label><caption><p><bold>A–L</bold> Schematic illustrations of the carapace of assorted eresids. <bold>A–D</bold> <italic><tp:taxon-name>Eresus kollari</tp:taxon-name></italic> <bold>E–H</bold> <italic><tp:taxon-name>Gandanameno</tp:taxon-name></italic> sp. <bold>I–L</bold> <italic><tp:taxon-name>Loureedia annulipes</tp:taxon-name></italic> <bold>A–B</bold>, <bold>E–F</bold>, <bold>I–J</bold> male <bold>C–D</bold>, <bold>G–H</bold>, <bold>K–L</bold> female <bold>A, C, E, G, I, K</bold> anterior view <bold>B, D, F, H, J, L</bold> dorsal view. Dashed lines at posterior of carapace indicate uncertainty. Not to scale.</p></caption><graphic xmlns:xlink="http://www.w3.org/1999/xlink" xlink:href="ZooKeys-195-001-g009.jpg" position="float" orientation="portrait" xlink:type="simple"/></fig><fig id="F10" position="float" orientation="portrait"><label>Figure 10.</label><caption><p><bold>A–L</bold> Schematic illustrations of the carapace of assorted eresids. <bold>A–B</bold> <italic><tp:taxon-name>Paradonea striatipes</tp:taxon-name></italic> <bold>C–D</bold> <italic><tp:taxon-name>Paradonea splendens</tp:taxon-name></italic> <bold>E–H</bold> <italic><tp:taxon-name>Paradonea variegata</tp:taxon-name></italic> <bold>I–L</bold> <italic><tp:taxon-name>Seothyra henscheli</tp:taxon-name></italic> <bold>A–D, E–F, I–J</bold> male <bold>G–H, K–L</bold> female. <bold>A, C, E, G, I, K</bold> anterior view <bold>B, D, F, H, J, L</bold> dorsal view <bold>G</bold> illustrates example of median eyes overlapping on horizontal axis. Dashed lines at posterior of carapace indicate uncertainty. Not to scale.</p></caption><graphic xmlns:xlink="http://www.w3.org/1999/xlink" xlink:href="ZooKeys-195-001-g010.jpg" position="float" orientation="portrait" xlink:type="simple"/></fig><fig id="F11" position="float" orientation="portrait"><label>Figure 11.</label><caption><p><bold>A–L</bold> Schematic illustrations of the carapace of assorted <italic><tp:taxon-name>Stegodyphus</tp:taxon-name></italic> species. <bold>A–D</bold> <italic><tp:taxon-name>Stegodyphus lineatus</tp:taxon-name></italic> <bold>E–H</bold> <italic><tp:taxon-name>Stegodyphus mimosarum</tp:taxon-name></italic> <bold>I–L</bold> <italic><tp:taxon-name>Stegodyphus sarasinorum</tp:taxon-name></italic>. <bold>A–B, E–F, I–J</bold> male <bold>C–D, G–H, K–L</bold> female <bold>A, C, E, G, I, K</bold> anterior view <bold>B, D, F, H, J, L</bold> dorsal view <bold>A</bold> illustrates example of median eyes separated on horizontal axis; E illustrates example of median eyes overlapping on vertical axis. Dashed lines at posterior of carapace indicate uncertainty. Not to scale.</p></caption><graphic xmlns:xlink="http://www.w3.org/1999/xlink" xlink:href="ZooKeys-195-001-g011.jpg" position="float" orientation="portrait" xlink:type="simple"/></fig><fig id="F13" position="float" orientation="portrait"><label>Figure 13.</label><caption><p><bold>A–L</bold> Left male palpi of eresid species, photomicrographs. <bold>A–C</bold> <italic><tp:taxon-name>Eresus kollari</tp:taxon-name></italic> from res. Radotinske udoli, Czechia (MR007, MR) <bold>D–F</bold> <italic><tp:taxon-name>Gandanameno</tp:taxon-name></italic> sp. from Van Riebeeck Park, Western Cape, South Africa (CASENT 9023763, CAS) <bold>G–I</bold> <italic><tp:taxon-name>Loureedia annulipes</tp:taxon-name></italic> from Haluqim Ridge, Israel (PET03, MR) <bold>J, K</bold> <italic><tp:taxon-name>Paradonea striatipes</tp:taxon-name></italic> from Otjivasandu (NMN), Namibia <bold>L</bold> <italic><tp:taxon-name>Paradonea splendens</tp:taxon-name></italic> from Sunnyside, South Africa (C1076, SAM) <bold>A, D, G, J, L</bold> prolateral view <bold>B, H, K</bold> retrolateral view <bold>E</bold> ventral view <bold>C, F, I</bold> expanded palp. <bold>BH</bold> basal haematodocha <bold>MH</bold> median haematodocha.</p></caption><graphic xmlns:xlink="http://www.w3.org/1999/xlink" xlink:href="ZooKeys-195-001-g013.jpg" position="float" orientation="portrait" xlink:type="simple"/></fig><fig id="F48" position="float" orientation="portrait"><label>Figure 48.</label><caption><p><bold>A–F</bold> <italic><tp:taxon-name>Gandanameno</tp:taxon-name></italic> sp., illustrations of left male palp. <bold>A–C</bold> from Naauwpoort, North West Province, South Africa (SAM 1600, SAM) <bold>D</bold> from Van Riebeeck Park, Western Cape, South Africa (CASENT 9023763, CAS) <bold>E</bold> from Graaff-Reinet, Eastern Cape, South Africa (SAM 12571, SAM) <bold>F</bold> from Hanover, South Africa (SAM 9465, SAM) <bold>A</bold> obliquely retrolateral view <bold>B,</bold> <bold>D–F</bold> ventral view <bold>C</bold> obliquely prolateral view. All images at the same scale. <bold>C</bold> conductor <bold>E</bold> embolus <bold>ST</bold> subtegulum <bold>T</bold> tegulum.</p></caption><graphic xmlns:xlink="http://www.w3.org/1999/xlink" xlink:href="ZooKeys-195-001-g048.jpg" position="float" orientation="portrait" xlink:type="simple"/></fig><fig id="F20" position="float" orientation="portrait"><label>Figure 20.</label><caption><p><bold>A–F</bold> <italic><tp:taxon-name>Adonea fimbriata</tp:taxon-name></italic> from Algeria-Morocco (MR012, MR), scanning electron micrographs of right male palp, images reversed to appear as left palp. <bold>A</bold> prolateral view <bold>B</bold> retrolateral view <bold>C</bold> detail of embolic division, prolateral view <bold>D</bold> detail of embolic division, retrolateral view <bold>E</bold> ventral view <bold>F</bold> apical view. <bold>C</bold> conductor <bold>E</bold> embolus <bold>ST</bold> subtegulum <bold>T</bold> tegulum.</p></caption><graphic xmlns:xlink="http://www.w3.org/1999/xlink" xlink:href="ZooKeys-195-001-g020.jpg" position="float" orientation="portrait" xlink:type="simple"/></fig><fig id="F55" position="float" orientation="portrait"><label>Figure 55.</label><caption><p><bold>A–F</bold> <italic><tp:taxon-name>Gandanameno</tp:taxon-name></italic> sp. from Harare, Zimbabwe (AcAT 2005/123, NCA), scanning electron micrographs, right male palp, images reversed to appear as left palp. <bold>A</bold> prolateral view <bold>B</bold> retrolateral view <bold>C</bold> ventral view <bold>D</bold> apical view <bold>E</bold> detail of distal tip of conductor <bold>F</bold> palpal tibia, dorsal view. <bold>C</bold> conductor <bold>E</bold> embolus <bold>ST</bold> subtegulum <bold>T</bold> tegulum.</p></caption><graphic xmlns:xlink="http://www.w3.org/1999/xlink" xlink:href="ZooKeys-195-001-g055.jpg" position="float" orientation="portrait" xlink:type="simple"/></fig><fig id="F8" position="float" orientation="portrait"><label>Figure 8.</label><caption><p><bold>A–L</bold> Schematic illustrations of the carapace of assorted eresids <bold>A–D</bold> <italic><tp:taxon-name>Adonea fimbriata</tp:taxon-name></italic> <bold>E–H</bold> <italic><tp:taxon-name>Dorceus fastuosus</tp:taxon-name></italic> <bold>I–L</bold> <italic><tp:taxon-name>Dresserus</tp:taxon-name></italic> sp. <bold>A–B, E–F, I–J</bold> male <bold>C–D, G–H, K–L</bold> female <bold>A, C, E, G, I, K</bold> anterior view <bold>B, D, F, H, J, L</bold> dorsal view. Dashed line in <bold>I</bold> drawn tangential to the mesal margin of the PME does not intersect with the AME indicating median eyes separated on vertical axis. Dashed lines at posterior of carapace indicate uncertainty. Not to scale.</p></caption><graphic xmlns:xlink="http://www.w3.org/1999/xlink" xlink:href="ZooKeys-195-001-g008.jpg" position="float" orientation="portrait" xlink:type="simple"/></fig><fig id="F34" position="float" orientation="portrait"><label>Figure 34.</label><caption><p><bold>A–F</bold> <italic><tp:taxon-name>Dresserus</tp:taxon-name></italic> sp. <bold>A–E</bold> male from Mazumbai, Tanzania (CASENT 9025746, CAS), scanning electron micrographs of right palp, images reversed to appear as left palp <bold>F</bold> female from Klein Kariba, South Africa (CASENT 9025745, CAS), scanning electron micrographs of left chelicera <bold>A</bold> prolateral view <bold>B</bold> retrolateral view <bold>C</bold> ventral view <bold>D</bold> apical view <bold>E</bold> palpal tibia, dorsal view <bold>F</bold> distal part of chelicerae showing fang and teeth. <bold>C</bold> conductor <bold>E</bold> embolus <bold>T</bold> tegulum.</p></caption><graphic xmlns:xlink="http://www.w3.org/1999/xlink" xlink:href="ZooKeys-195-001-g034.jpg" position="float" orientation="portrait" xlink:type="simple"/></fig><fig id="F17" position="float" orientation="portrait"><label>Figure 17.</label><caption><p><bold>A–F</bold> Epigyna of <italic><tp:taxon-name>Gandanameno</tp:taxon-name></italic> sp., photomicrographs. <bold>A, D</bold> from Iringa, Tanzania (ZMUC 19970517, ZMUC) <bold>B, E</bold> from Kommetjie, Western Cape, South Africa (CASENT 9039241, CAS), note broken embolus left in female reproductive system <bold>C, F</bold> from Port Elizabeth, South Africa (port-3325, ZMHB) <bold>A–C</bold> ventral view <bold>D–F</bold> dorsal view, cleared. <bold>CD</bold> copulatory duct <bold>S</bold> spermatheca <bold>SH</bold> spermathecal head.</p></caption><graphic xmlns:xlink="http://www.w3.org/1999/xlink" xlink:href="ZooKeys-195-001-g017.jpg" position="float" orientation="portrait" xlink:type="simple"/></fig><fig id="F59" position="float" orientation="portrait"><label>Figure 59.</label><caption><p><bold>A–F</bold> Scanning electron micrographs of epigynum and vulva of <italic><tp:taxon-name>Gandanameno</tp:taxon-name></italic> sp. <bold>A, B</bold> from Iringa, Tanzania (ZMUC 19970530, ZMUC) <bold>C–F</bold> from Kommetjie, Cape Town, South Africa (CASENT 9039241, CAS) <bold>A</bold> epigynum, ventral view <bold>B</bold> detail of right copulatory opening, ventral view <bold>C</bold> cleared vulva, dorsal view <bold>D</bold> detail of right spermatheca and spermathecal head <bold>E</bold> detail, right spermatheca <bold>F</bold> detail, right spermathecal head. <bold>CD</bold> copulatory duct <bold>FD</bold> fertilization duct <bold>S</bold> spermatheca <bold>SH</bold> spermathecal head.</p></caption><graphic xmlns:xlink="http://www.w3.org/1999/xlink" xlink:href="ZooKeys-195-001-g059.jpg" position="float" orientation="portrait" xlink:type="simple"/></fig><fig id="F16" position="float" orientation="portrait"><label>Figure 16.</label><caption><p><bold>A–L</bold> Epigyna of eresid species, photomicrographs. <bold>A, D</bold> <italic><tp:taxon-name>Adonea fimbriata</tp:taxon-name></italic>; A from Mehav Am village, Israel (MR003, MR) <bold>D</bold> from Wadi Mashash, Israel (MR013, HUJ) <bold>B, E</bold> <italic><tp:taxon-name>Dorceus fastuosus</tp:taxon-name></italic> from Mashabim sand dunes, Israel (MR002, MR) <bold>C, F</bold> <italic><tp:taxon-name>Dresserus</tp:taxon-name></italic> sp. from Klein Kariba, South Africa (CASENT 9025745, CAS) <bold>G, J</bold> <italic><tp:taxon-name>Eresus walckenaeri</tp:taxon-name></italic> from 5 km south of Monemvasia, Lakonia, Greece (ZMUC 00012903, ZMUC) <bold>H, K</bold> <italic><tp:taxon-name>Eresus kollari</tp:taxon-name></italic> from res. Radotinske udoli, Czechia (MR016, MR) <bold>I, L</bold> <italic><tp:taxon-name>Eresus sandaliatus</tp:taxon-name></italic> from SE of Silkeborg, Denmark (CASENT 9039243, CAS) <bold>A–C, G–I</bold> ventral view<bold>D–F, J–L</bold> dorsal view, cleared. <bold>CD</bold> copulatory duct <bold>ML</bold> median lobe <bold>S</bold> spermatheca <bold>SH</bold> spermathecal head.</p></caption><graphic xmlns:xlink="http://www.w3.org/1999/xlink" xlink:href="ZooKeys-195-001-g016.jpg" position="float" orientation="portrait" xlink:type="simple"/></fig><fig id="F29" position="float" orientation="portrait"><label>Figure 29.</label><caption><p><bold>A–F</bold> <italic><tp:taxon-name>Dorceus fastuosus</tp:taxon-name></italic>, female from Mashabim sand dunes, Israel (MR002, MR), scanning electron micrographs. <bold>A</bold> median eye group <bold>B</bold> prosoma, dorsal <bold>C</bold> epigynum, ventral view <bold>D</bold> cleared vulva, dorsal view <bold>E</bold> detail, left spermathecal head <bold>F</bold> detail, right spermatheca. <bold>ML</bold> median lobe <bold>S</bold> spermatheca <bold>SH</bold> spermathecal head.</p></caption><graphic xmlns:xlink="http://www.w3.org/1999/xlink" xlink:href="ZooKeys-195-001-g029.jpg" position="float" orientation="portrait" xlink:type="simple"/></fig><fig id="F57" position="float" orientation="portrait"><label>Figure 57.</label><caption><p><bold>A–F</bold> <italic><tp:taxon-name>Gandanameno</tp:taxon-name></italic> sp. from Iringa, Tanzania (ZMUC 19970530, ZMUC), scanning electron micrographs of female spinnerets. <bold>A</bold> overview <bold>B</bold> right ALS <bold>C</bold> right PMS <bold>D</bold> left PLS <bold>E</bold> cribellum <bold>F</bold> cribellar spigots. <bold>AC</bold> aciniform gland spigot <bold>ALS</bold> anterior lateral spinneret <bold>CR</bold> cribellum <bold>CY</bold> cylindrical gland spigot <bold>MAP</bold> major ampullate gland spigot <bold>mAP</bold> minor ampullate gland spigot <bold>MS</bold> modified spigot <bold>n</bold> nubbin <bold>PI</bold> piriform gland spigot <bold>PLS</bold> posterior lateral spinneret <bold>PMS</bold> posterior median spinneret <bold>t</bold> tartipore.</p></caption><graphic xmlns:xlink="http://www.w3.org/1999/xlink" xlink:href="ZooKeys-195-001-g057.jpg" position="float" orientation="portrait" xlink:type="simple"/></fig><fig id="F58" position="float" orientation="portrait"><label>Figure 58.</label><caption><p><bold>A–F</bold> <italic><tp:taxon-name>Gandanameno</tp:taxon-name></italic> sp., scanning electron micrographs. <bold>A–E</bold> female from Iringa, Tanzania (ZMUC 19970530, ZMUC) <bold>F</bold> female from Hanover, South Africa (SAM-ENW-B006896/9958) <bold>A, B</bold> prosoma <bold>C–F</bold> details of spinneret spigots <bold>A</bold> anterior view, arrow indicates clypeal hood <bold>B</bold> left cheliceral boss <bold>C</bold> detail of modified spigots on right female PLS <bold>D</bold> detail of spigots on anterior part of right female PMS <bold>E</bold> detail of cylindrical gland spigots on posterior part of left female PMS <bold>F</bold> right PMS. <bold>AC</bold> aciniform gland spigot <bold>CY</bold> cylindrical gland spigot <bold>MAP</bold> major ampullate gland spigot <bold>mAP</bold> minor ampullate gland spigot <bold>MS</bold> modified spigot <bold>n</bold> nubbin <bold>PI</bold> piriform gland spigot <bold>t</bold> tartipore.</p></caption><graphic xmlns:xlink="http://www.w3.org/1999/xlink" xlink:href="ZooKeys-195-001-g058.jpg" position="float" orientation="portrait" xlink:type="simple"/></fig><fig id="F37" position="float" orientation="portrait"><label>Figure 37.</label><caption><p><bold>A–F</bold> <italic><tp:taxon-name>Dresserus</tp:taxon-name></italic> sp., scanning electron micrographs. <bold>A, C</bold> female from Mazumbai, Tanzania (CASENT 9025747, CAS) <bold>D, F</bold> female from Klein Kariba, South Africa (CASENT 9025745, CAS) <bold>A</bold> detail of spigots on right ALS <bold>B</bold> detail of spigots on anterior part of PMS <bold>C</bold> detail of spigots on anterior part of right PMS <bold>D</bold> epigynum, ventral view <bold>E</bold> vulva, dorsal view <bold>F</bold> detail of pores on right spermathecal head. <bold>AC</bold> aciniform gland spigot <bold>CD</bold> copulatory duct <bold>CY</bold> cylindrical gland spigot <bold>FD</bold> fertilization duct <bold>MAP</bold> major ampullate gland spigot <bold>mAP</bold> minor ampullate gland spigot <bold>PI</bold> piriform gland spigot <bold>S</bold> spermatheca <bold>SH</bold> spermathecal head <bold>t</bold> tartipore.</p></caption><graphic xmlns:xlink="http://www.w3.org/1999/xlink" xlink:href="ZooKeys-195-001-g037.jpg" position="float" orientation="portrait" xlink:type="simple"/></fig><fig id="F60" position="float" orientation="portrait"><label>Figure 60.</label><caption><p><bold>A–F</bold> <italic><tp:taxon-name>Gandanameno</tp:taxon-name></italic> sp. from Hanover, South Africa (SAM 9465, SAM), scanning electron micrographs of male spinnerets. <bold>A</bold> overview <bold>B</bold> left ALS <bold>C</bold> right PMS <bold>D</bold> left PLS <bold>E</bold> vestigial cribellum <bold>F</bold> detail of vestigial cribellum. <bold>AC</bold> aciniform gland spigot <bold>ALS</bold> anterior lateral spinneret <bold>MAP</bold> major ampullate gland spigot <bold>mAP</bold> minor ampullate gland spigot <bold>MS</bold> modified spigot <bold>PI</bold> piriform gland spigot <bold>PLS</bold> posterior lateral spinneret <bold>PMS</bold> posterior median spinneret <bold>n</bold> nubbin <bold>t</bold> tartipore.</p></caption><graphic xmlns:xlink="http://www.w3.org/1999/xlink" xlink:href="ZooKeys-195-001-g060.jpg" position="float" orientation="portrait" xlink:type="simple"/></fig><fig id="F36" position="float" orientation="portrait"><label>Figure 36.</label><caption><p><bold>A–F</bold> <italic><tp:taxon-name>Dresserus</tp:taxon-name></italic> sp., female from Mazumbai, Tanzania (CASENT 9025747, CAS), scanning electron micrographs of spinnerets. <bold>A</bold> overview <bold>B</bold> left ALS <bold>C</bold> right PMS <bold>D</bold> detail, cylindrical gland spigots on right PMS <bold>E</bold> left PLS <bold>F</bold> cribellum. <bold>AC</bold> aciniform gland spigot <bold>ALS</bold> anterior lateral spinneret <bold>CR</bold> cribellum <bold>CY</bold> cylindrical gland spigot <bold>MAP</bold> major ampullate gland spigot <bold>mAP</bold> minor ampullate gland spigot <bold>MS</bold> modified spigot <bold>PI</bold> piriform gland spigot <bold>PLS</bold> posterior lateral spinneret <bold>PMS</bold> posterior median spinneret.</p></caption><graphic xmlns:xlink="http://www.w3.org/1999/xlink" xlink:href="ZooKeys-195-001-g036.jpg" position="float" orientation="portrait" xlink:type="simple"/></fig><fig id="F56" position="float" orientation="portrait"><label>Figure 56.</label><caption><p><bold>A–F</bold> <italic><tp:taxon-name>Gandanameno</tp:taxon-name></italic> sp., scanning electron micrographs of prosoma and chelicerae. <bold>A–D</bold> male from Harare, Zimbabwe (AcAT 2005/123, NCA) <bold>E, F</bold> male from Hanover, South Africa (SAM 9465, SAM) <bold>A</bold> prosoma, anterior view, arrow indicates clypeal hood <bold>B</bold> prosoma, lateral view <bold>C, E</bold> left chelicerae, lateral view, arrow in E indicates cheliceral boss <bold>D</bold> detail of left chelicerae showing absence of cheliceral boss <bold>F</bold> detail of left chelicerae showing cheliceral boss.</p></caption><graphic xmlns:xlink="http://www.w3.org/1999/xlink" xlink:href="ZooKeys-195-001-g056.jpg" position="float" orientation="portrait" xlink:type="simple"/></fig><fig id="F50" position="float" orientation="portrait"><label>Figure 50.</label><caption><p>Carapace height plotted against carapace length for adult female <italic><tp:taxon-name>Gandanameno</tp:taxon-name></italic> specimens from eight regions: Bloemfontein, Cape Town, Gauteng, Hanover, Namaqualand, Namibia, and Port Elizabeth. Regions circumscribed in Fig. 49; sample size given in parentheses. Symbol shape indicates region while symbol darkness indicates presence and strength of cuspules. Specimens were scored as having cuspules absent, having medium to strong cuspules only on the legs, having a mixture of medium and strong cuspules on the prosoma, sternum, and/or legs, and having exclusively strong cuspules on the prosoma, sternum, and legs. As reflected in the legend, not all degrees of spinulation were observed in all regions.</p></caption><graphic xmlns:xlink="http://www.w3.org/1999/xlink" xlink:href="ZooKeys-195-001-g050.jpg" position="float" orientation="portrait" xlink:type="simple"/></fig><fig id="F52" position="float" orientation="portrait"><label>Figure 52.</label><caption><p><bold>A–F</bold> <italic><tp:taxon-name>Gandanameno</tp:taxon-name></italic> sp., femur, left leg I of female, retrolateral view, scanning electron micrographs. <bold>A, C, E</bold> overview <bold>B, D, F</bold> detail of setae <bold>A, B</bold> from Iringa, Tanzania (ZMUC 19970530, ZMUC) <bold>C, D</bold> from Hanover, South Africa (SAM-ENW-B006896/9958, SAM) <bold>E, F</bold> from Eierfontein, Eastern Cape, South Africa (SAM-12823, SAM).</p></caption><graphic xmlns:xlink="http://www.w3.org/1999/xlink" xlink:href="ZooKeys-195-001-g052.jpg" position="float" orientation="portrait" xlink:type="simple"/></fig><fig id="F53" position="float" orientation="portrait"><label>Figure 53.</label><caption><p><bold>A–F</bold> <italic><tp:taxon-name>Gandanameno</tp:taxon-name></italic> sp., prosoma and coxae of female, scanning electron micrographs.  <bold>A, C, E</bold> detail of setae on prosoma <bold>B, F</bold> right coxae I and II <bold>D</bold> left coxae I and II, image reversed to appear as right coxae <bold>A, B</bold> from Iringa, Tanzania (ZMUC 19970530, ZMUC) <bold>C, D</bold> from Hanover, South Africa (SAM-ENW-B006896/9958, SAM) <bold>E, F</bold> from Eierfontein, Eastern Cape, South Africa (SAM-12823, SAM).</p></caption><graphic xmlns:xlink="http://www.w3.org/1999/xlink" xlink:href="ZooKeys-195-001-g053.jpg" position="float" orientation="portrait" xlink:type="simple"/></fig><fig id="F54" position="float" orientation="portrait"><label>Figure 54.</label><caption><p><bold>A–F</bold> <italic><tp:taxon-name>Gandanameno</tp:taxon-name></italic> sp., sternum of female, scanning electron micrographs <bold>A, C, E</bold> overview of sternum <bold>B, D, F</bold> detail of setae on sternum <bold>A, B</bold> from Iringa, Tanzania (ZMUC 19970530, ZMUC) <bold>C, D</bold> from Hanover, South Africa (SAM-ENW-B006896/9958, SAM) <bold>E, F</bold> from Eierfontein, South Africa (SAM-12823, SAM).</p></caption><graphic xmlns:xlink="http://www.w3.org/1999/xlink" xlink:href="ZooKeys-195-001-g054.jpg" position="float" orientation="portrait" xlink:type="simple"/></fig><fig id="F51" position="float" orientation="portrait"><label>Figure 51.</label><caption><p>Bayesian phylogenetic tree of the spider family <tp:taxon-name>Eresidae</tp:taxon-name> based on mixed model analysis (eight data partitions, manually adjusted alignment; see <xref ref-type="bibr" rid="B70">Miller et al. 2010a</xref>); outgroups not shown, see Fig. S1. For the genus <italic><tp:taxon-name>Gandanameno</tp:taxon-name></italic>, DNA specimen codes are substituted for taxonomic name and specimens are linked to their collection locality in southern Africa. Male specimens indicated by male symbol, female specimens indicated either by a female symbol or a square, the darkness of which indicates the strength and presence of cuspules, scored as in Fig. 50. Branches drawn proportional to change. Numbers at nodes are percent posterior probabilities of 50 or greater.</p></caption><graphic xmlns:xlink="http://www.w3.org/1999/xlink" xlink:href="ZooKeys-195-001-g051.jpg" position="float" orientation="portrait" xlink:type="simple"/></fig><fig id="F49" position="float" orientation="portrait"><label>Figure 49.</label><caption><p>Distribution of <italic><tp:taxon-name>Gandanameno</tp:taxon-name></italic>. Type localities are numbered circles, males are squares (if with letters, these refer to illustrations in Fig. 48), non-type females are filled circles. Type localities: circle <bold>2</bold> <italic><tp:taxon-name>Eresus bubo</tp:taxon-name></italic> L. Koch, 1865; circle <bold>3</bold> <italic><tp:taxon-name>Eresus inornatus</tp:taxon-name></italic> Pocock, 1898; circle <bold>4</bold> <italic><tp:taxon-name>Eresus spenceri</tp:taxon-name></italic> Pocock, 1900; circle <bold>5</bold> <italic><tp:taxon-name>Eresus echinatus</tp:taxon-name></italic> Purcell, 1908; circle <bold>6</bold> <italic><tp:taxon-name>Eresus namaquensis</tp:taxon-name></italic> Purcell, 1908; circle <bold>7</bold> <italic><tp:taxon-name>Eresus depressus</tp:taxon-name></italic> Tucker, 1920; circle <bold>8</bold> <italic><tp:taxon-name>Eresus purcelli</tp:taxon-name></italic> Tucker, 1920; type locality of <italic><tp:taxon-name>Eresus fumosus</tp:taxon-name></italic> C. L. Koch, 1837 is reported simply as “Afrika" and no type specimen is known (<xref ref-type="bibr" rid="B64">Lehtinen 1967</xref>: 235). Localities of males illustrated in Fig. 48: square <bold>A</bold> Fig. 48A–C square <bold>D</bold> Fig. 48D square <bold>E</bold> Fig. 48E square <bold>F</bold> Fig. 48F. Ellipsoids indicate regions for size chart Fig. 50, region names are for convenience only.</p></caption><graphic xmlns:xlink="http://www.w3.org/1999/xlink" xlink:href="ZooKeys-195-001-g049.jpg" position="float" orientation="portrait" xlink:type="simple"/></fig></tp:treatment-sec><ref-list><ref id="B64"><mixed-citation xmlns:xlink="http://www.w3.org/1999/xlink" xlink:type="simple"><person-group><name name-style="western"><surname>Lehtinen</surname><given-names>PT</given-names></name></person-group> (<year>1967</year>)<article-title> Classification of the cribellate spiders and some allied families.</article-title><source>Annales Zoologici Fennici </source><volume>4</volume>: <fpage>199</fpage>-<lpage>468</lpage>.</mixed-citation></ref><ref id="B113"><mixed-citation xmlns:xlink="http://www.w3.org/1999/xlink" xlink:type="simple"><person-group><name name-style="western"><surname>Tucker</surname><given-names>RWE</given-names></name></person-group> (<year>1920</year>)<article-title> Contributions to the South African Arachnid Fauna. II. On some new South African spiders of the families Barychelidae, Dipluridae, Eresidae, Zodariidae, Heracliidae, Urocteidae, Clubionidae.</article-title><source>Annals of the South African Museum </source><volume>17</volume>: <fpage>439</fpage>-<lpage>488</lpage>.</mixed-citation></ref><ref id="B70"><mixed-citation xmlns:xlink="http://www.w3.org/1999/xlink" xlink:type="simple"><person-group><name name-style="western"><surname>Miller</surname><given-names>JA</given-names></name><name name-style="western"><surname>Carmichael</surname><given-names>A</given-names></name><name name-style="western"><surname>Ramírez</surname><given-names>M</given-names></name><name name-style="western"><surname>Spagna</surname><given-names>J</given-names></name><name name-style="western"><surname>Haddad</surname><given-names>CR</given-names></name><name name-style="western"><surname>Řezáč</surname><given-names>M</given-names></name><name name-style="western"><surname>Johannesen</surname><given-names>J</given-names></name><name name-style="western"><surname>Král</surname><given-names>J</given-names></name><name name-style="western"><surname>Wang</surname><given-names>X-P</given-names></name><name name-style="western"><surname>Griswold</surname><given-names>CE</given-names></name></person-group> (<year>2010a</year>)<article-title> Phylogeny of entelegyne spiders: Affinities of the family Penestomidae (NEW RANK), generic phylogeny of Eresidae, and asymmetric rates of change in spinning organ evolution (Araneae, Araneoidea, Entelegynae).</article-title><source>Molecular Phylogenetics and Evolution </source><volume>55</volume>: <fpage>786</fpage>-<lpage>804</lpage>. doi: <ext-link ext-link-type="uri" xlink:href="http://dx.doi.org/10.1016/j.ympev.2010.02.021" xlink:type="simple">10.1016/j.ympev.2010.02.021</ext-link></mixed-citation></ref></ref-list></tp:taxon-treatment>
