# Supplementary material for: The velvet spiders: an atlas of the Eresidae (Arachnida, Araneae)
Source: Zookeys. 2012 May 17;(195):1–144. doi: 10.3897/zookeys.195.2342 (PMC3361087; doi:10.3897/zookeys.195.2342)
Supplement: XML Treatment for Gandanameno [file zookeys.195.2342-treatment12.xml]

<!DOCTYPE tp:taxon-treatment
  PUBLIC "-//TaxonX//DTD Taxonomic Treatment Publishing DTD v0 20100105//EN" "tax-treatment-NSO.dtd">
<tp:taxon-treatment xmlns:tp="http://www.plazi.org/taxpub"><tp:treatment-meta><mixed-citation publication-type="journal"><person-group><name><surname>Miller</surname><given-names>Jeremy A.</given-names></name><name><surname>Griswold</surname><given-names>Charles E.</given-names></name><name><surname>Scharff</surname><given-names>Nikolaj</given-names></name><name><surname>Řezáč</surname><given-names>Milan</given-names></name><name><surname>Szűts</surname><given-names>Tamás</given-names></name><name><surname>Marhabaie</surname><given-names>Mohammad</given-names></name></person-group><article-title>The velvet spiders: an atlas of the Eresidae (Arachnida, Araneae)</article-title><source>Zookeys</source><day>17</day><month>5</month><year>2012</year><volume>2012</volume><issue>195</issue><fpage>1</fpage><lpage>144</lpage><pub-id pub-id-type="doi">10.3897/zookeys.195.2342</pub-id></mixed-citation></tp:treatment-meta><tp:nomenclature><tp:taxon-name>
                            <tp:taxon-name-part taxon-name-part-type="genus">Gandanameno</tp:taxon-name-part>
                        </tp:taxon-name><tp:taxon-status xmlns:xlink="http://www.w3.org/1999/xlink" xlink:type="simple">sp.</tp:taxon-status><xref ref-type="fig" rid="F1">Figs 1E, F</xref><xref ref-type="fig" rid="F4">4D–F</xref><xref ref-type="fig" rid="F9">9E–H</xref><xref ref-type="fig" rid="F13">13D–F</xref><xref ref-type="fig" rid="F17">17</xref><xref ref-type="fig" rid="F47">47</xref><xref ref-type="fig" rid="F48"/><xref ref-type="fig" rid="F49"/><xref ref-type="fig" rid="F50">–50</xref><xref ref-type="fig" rid="F52">52</xref><xref ref-type="fig" rid="F53"/><xref ref-type="fig" rid="F54"/><xref ref-type="fig" rid="F55"/><xref ref-type="fig" rid="F56"/><xref ref-type="fig" rid="F57"/><xref ref-type="fig" rid="F58"/><xref ref-type="fig" rid="F59"/><xref ref-type="fig" rid="F60"/><xref ref-type="fig" rid="F61">–61</xref><xref>S2, S3</xref></tp:nomenclature><tp:treatment-sec sec-type="Description"><title>Description.</title><p><italic>Male</italic> (Harare, Zimbabwe, AcAT 2005/123, NCA): Male carapace with scattered white setae, cephalic region subrectangular, about as long as wide, slightly raised; AME distinctly smaller than PME (AME/PME 0.63), median eyes slightly <!--PageBreak-->overlapping on horizontal and vertical axes; ALE tubercles absent, PER nearly as wide as AER (PER/AER 0.95), PLE position on carapace 0.23; clypeal hood forms obtuse angle; fovea deep. Chelicerae contiguous mesally, without lateral boss (<xref ref-type="fig" rid="F56">Fig. 56B–D</xref>; note that all other males examined have a cheliceral boss, <xref ref-type="fig" rid="F56">Fig. 56E, F</xref>). Legs without conspicuous white setae; with row of distal ventral macrosetae on metatarsus I–IV. Abdomen dark without conspicuous white setae (<xref ref-type="fig" rid="F9">Figs 9E, F</xref>, <xref ref-type="fig" rid="F47">47A–D</xref>).<!--PageBreak--></p><p>Male palp with dorsal-ventral axis; tegulum disc-shaped; conductor arises on stalk from center of tegulum, with arching prolateral and retrolateral arms covering much of anterior portion of palpal bulb, retrolateral arm with fringed posterior margin; embolus makes ca. three loops, long and flexible, fits into groove originating on prolateral arm of conductor; cymbium without distinct macrosetae (<xref ref-type="fig" rid="F13">Figs 13D–F</xref>, <xref ref-type="fig" rid="F48">48A–F</xref>, <xref ref-type="fig" rid="F55">55A–E</xref>, S2A–J).</p><p><!--PageBreak--><italic>Female</italic> (Iringa, Tanzania, ZMUC 19970530, ZMUC): Female carapace without conspicuous white setae; cephalic region subrectangular, longer than wide, slightly raised, AME distinctly smaller than PME (AME/PME 0.58), median eyes slightly overlapping on horizontal axis, adjacent on vertical axis; ALE tubercles absent, PER as wide as AER (PER/AER 1.03), PLE position on carapace 0.20; clypeal hood forms obtuse angle; fovea deep. Chelicerae contiguous mesally, with lateral boss. Legs without conspicuous white setae; legs with row of distal ventral macrosetae on metatarsus III–IV. Abdomen without conspicuous white setae (<xref ref-type="fig" rid="F4">Figs 4E, F</xref>, <xref ref-type="fig" rid="F9">9G, H</xref>, <xref ref-type="fig" rid="F47">47E–P</xref>).</p><p>Epigynum bell-shaped, with pair of semicircular atria on posterior margin separated by hirsute cuticle (<xref ref-type="fig" rid="F17">Figs 17A–C</xref>, <xref ref-type="fig" rid="F59">59A, B</xref>, S2K, L, S3A–F, H–L). Vulva with copulatory ducts making three loops leading to anterior complex of spermatheca and spermathecal head. Fertilization duct runs posteriorly through the copulatory duct loops (<xref ref-type="fig" rid="F17">Figs 17D–F</xref>, <xref ref-type="fig" rid="F59">59C–F</xref>, S3G).</p></tp:treatment-sec><tp:treatment-sec sec-type="Spinneret spigot morphology"><title>Spinneret spigot morphology.</title><p>(Iringa, Tanzania, ZMUC 19970530, ZMUC; Hanover, South Africa, SAM-ENW-B006896/9958, SAM and SAM 9465, SAM): Female ALS with at least 7–8 MAP within and along inner edge of spinning field of 50–80 PI (<xref ref-type="fig" rid="F57">Fig. 57B</xref>); male with 1 MAP within and 3 along inner edge of spinning field of about 40 PI spigots (<xref ref-type="fig" rid="F60">Figs 60B</xref>, <xref ref-type="fig" rid="F61">61A</xref>). Female PMS longitudinally elongate, transversely bilobed, with 2–3 anterior mAP, between these 2–3 AC, posterior to this on anterior and posterior lobes a dense field of more than 40 (SAM-ENW-B006896/9958) to 55 (ZMUC 19970530, ZMUC) short, squat, conical CY spigots (<xref ref-type="fig" rid="F57">Figs 57C</xref>, <xref ref-type="fig" rid="F58">58E, F</xref>); male PMS small, oval, with 2 mAP and 4 AC (<xref ref-type="fig" rid="F60">Figs 60C</xref>, <xref ref-type="fig" rid="F61">61D</xref>). Female PLS with anterobasal MS without accompanying spigot and distal field of 9–15 AC (<xref ref-type="fig" rid="F57">Figs 57D</xref>, <xref ref-type="fig" rid="F58">58C</xref>); male same (<xref ref-type="fig" rid="F60">Figs 60D</xref>, <xref ref-type="fig" rid="F61">61B, C</xref>). Male cribellar plate with no sign of spigots (<xref ref-type="fig" rid="F60">Fig. 60E, F</xref>); epiandrous gland spigots present (<xref ref-type="fig" rid="F61">Fig. 61E, F</xref>). Cribellar plate divided medially, although some hint of subdivision into four fields of spigots (as in <italic><tp:taxon-name>Dresserus</tp:taxon-name></italic>) is evident (<xref ref-type="fig" rid="F57">Fig. 57E</xref>).</p><fig id="F47" position="float" orientation="portrait"><label>Figure 47.</label><caption><p><bold>A–P</bold> <italic><tp:taxon-name>Gandanameno</tp:taxon-name></italic> sp., habitus, photomicrographs. <bold>A–D</bold> male from Harare, Zimbabwe (AcAT 2005/123, NCA), images reversed <bold>E–H</bold> female from Hanover, South Africa (SAM-ENW-B006896/9958, SAM) <bold>I–L</bold> female from Iringa, Tanzania (ZMUC 19970530, ZMUC) <bold>M–P</bold> female from Eierfontein, South Africa (SAM-12823, SAM) <bold>A, E, I, M</bold> dorsal view <bold>B, F, J, N</bold> ventral view  <bold>C, G, K, O</bold> anterior view <bold>D, H, L, P</bold> lateral view.</p></caption><graphic xmlns:xlink="http://www.w3.org/1999/xlink" xlink:href="ZooKeys-195-001-g047.jpg" position="float" orientation="portrait" xlink:type="simple"/></fig><fig id="F48" position="float" orientation="portrait"><label>Figure 48.</label><caption><p><bold>A–F</bold> <italic><tp:taxon-name>Gandanameno</tp:taxon-name></italic> sp., illustrations of left male palp. <bold>A–C</bold> from Naauwpoort, North West Province, South Africa (SAM 1600, SAM) <bold>D</bold> from Van Riebeeck Park, Western Cape, South Africa (CASENT 9023763, CAS) <bold>E</bold> from Graaff-Reinet, Eastern Cape, South Africa (SAM 12571, SAM) <bold>F</bold> from Hanover, South Africa (SAM 9465, SAM) <bold>A</bold> obliquely retrolateral view <bold>B,</bold> <bold>D–F</bold> ventral view <bold>C</bold> obliquely prolateral view. All images at the same scale. <bold>C</bold> conductor <bold>E</bold> embolus <bold>ST</bold> subtegulum <bold>T</bold> tegulum.</p></caption><graphic xmlns:xlink="http://www.w3.org/1999/xlink" xlink:href="ZooKeys-195-001-g048.jpg" position="float" orientation="portrait" xlink:type="simple"/></fig><fig id="F49" position="float" orientation="portrait"><label>Figure 49.</label><caption><p>Distribution of <italic><tp:taxon-name>Gandanameno</tp:taxon-name></italic>. Type localities are numbered circles, males are squares (if with letters, these refer to illustrations in Fig. 48), non-type females are filled circles. Type localities: circle <bold>2</bold> <italic><tp:taxon-name>Eresus bubo</tp:taxon-name></italic> L. Koch, 1865; circle <bold>3</bold> <italic><tp:taxon-name>Eresus inornatus</tp:taxon-name></italic> Pocock, 1898; circle <bold>4</bold> <italic><tp:taxon-name>Eresus spenceri</tp:taxon-name></italic> Pocock, 1900; circle <bold>5</bold> <italic><tp:taxon-name>Eresus echinatus</tp:taxon-name></italic> Purcell, 1908; circle <bold>6</bold> <italic><tp:taxon-name>Eresus namaquensis</tp:taxon-name></italic> Purcell, 1908; circle <bold>7</bold> <italic><tp:taxon-name>Eresus depressus</tp:taxon-name></italic> Tucker, 1920; circle <bold>8</bold> <italic><tp:taxon-name>Eresus purcelli</tp:taxon-name></italic> Tucker, 1920; type locality of <italic><tp:taxon-name>Eresus fumosus</tp:taxon-name></italic> C. L. Koch, 1837 is reported simply as “Afrika" and no type specimen is known (<xref ref-type="bibr" rid="B64">Lehtinen 1967</xref>: 235). Localities of males illustrated in Fig. 48: square <bold>A</bold> Fig. 48A–C square <bold>D</bold> Fig. 48D square <bold>E</bold> Fig. 48E square <bold>F</bold> Fig. 48F. Ellipsoids indicate regions for size chart Fig. 50, region names are for convenience only.</p></caption><graphic xmlns:xlink="http://www.w3.org/1999/xlink" xlink:href="ZooKeys-195-001-g049.jpg" position="float" orientation="portrait" xlink:type="simple"/></fig><fig id="F50" position="float" orientation="portrait"><label>Figure 50.</label><caption><p>Carapace height plotted against carapace length for adult female <italic><tp:taxon-name>Gandanameno</tp:taxon-name></italic> specimens from eight regions: Bloemfontein, Cape Town, Gauteng, Hanover, Namaqualand, Namibia, and Port Elizabeth. Regions circumscribed in Fig. 49; sample size given in parentheses. Symbol shape indicates region while symbol darkness indicates presence and strength of cuspules. Specimens were scored as having cuspules absent, having medium to strong cuspules only on the legs, having a mixture of medium and strong cuspules on the prosoma, sternum, and/or legs, and having exclusively strong cuspules on the prosoma, sternum, and legs. As reflected in the legend, not all degrees of spinulation were observed in all regions.</p></caption><graphic xmlns:xlink="http://www.w3.org/1999/xlink" xlink:href="ZooKeys-195-001-g050.jpg" position="float" orientation="portrait" xlink:type="simple"/></fig><fig id="F51" position="float" orientation="portrait"><label>Figure 51.</label><caption><p>Bayesian phylogenetic tree of the spider family <tp:taxon-name>Eresidae</tp:taxon-name> based on mixed model analysis (eight data partitions, manually adjusted alignment; see <xref ref-type="bibr" rid="B70">Miller et al. 2010a</xref>); outgroups not shown, see Fig. S1. For the genus <italic><tp:taxon-name>Gandanameno</tp:taxon-name></italic>, DNA specimen codes are substituted for taxonomic name and specimens are linked to their collection locality in southern Africa. Male specimens indicated by male symbol, female specimens indicated either by a female symbol or a square, the darkness of which indicates the strength and presence of cuspules, scored as in Fig. 50. Branches drawn proportional to change. Numbers at nodes are percent posterior probabilities of 50 or greater.</p></caption><graphic xmlns:xlink="http://www.w3.org/1999/xlink" xlink:href="ZooKeys-195-001-g051.jpg" position="float" orientation="portrait" xlink:type="simple"/></fig><fig id="F52" position="float" orientation="portrait"><label>Figure 52.</label><caption><p><bold>A–F</bold> <italic><tp:taxon-name>Gandanameno</tp:taxon-name></italic> sp., femur, left leg I of female, retrolateral view, scanning electron micrographs. <bold>A, C, E</bold> overview <bold>B, D, F</bold> detail of setae <bold>A, B</bold> from Iringa, Tanzania (ZMUC 19970530, ZMUC) <bold>C, D</bold> from Hanover, South Africa (SAM-ENW-B006896/9958, SAM) <bold>E, F</bold> from Eierfontein, Eastern Cape, South Africa (SAM-12823, SAM).</p></caption><graphic xmlns:xlink="http://www.w3.org/1999/xlink" xlink:href="ZooKeys-195-001-g052.jpg" position="float" orientation="portrait" xlink:type="simple"/></fig><fig id="F53" position="float" orientation="portrait"><label>Figure 53.</label><caption><p><bold>A–F</bold> <italic><tp:taxon-name>Gandanameno</tp:taxon-name></italic> sp., prosoma and coxae of female, scanning electron micrographs.  <bold>A, C, E</bold> detail of setae on prosoma <bold>B, F</bold> right coxae I and II <bold>D</bold> left coxae I and II, image reversed to appear as right coxae <bold>A, B</bold> from Iringa, Tanzania (ZMUC 19970530, ZMUC) <bold>C, D</bold> from Hanover, South Africa (SAM-ENW-B006896/9958, SAM) <bold>E, F</bold> from Eierfontein, Eastern Cape, South Africa (SAM-12823, SAM).</p></caption><graphic xmlns:xlink="http://www.w3.org/1999/xlink" xlink:href="ZooKeys-195-001-g053.jpg" position="float" orientation="portrait" xlink:type="simple"/></fig><fig id="F54" position="float" orientation="portrait"><label>Figure 54.</label><caption><p><bold>A–F</bold> <italic><tp:taxon-name>Gandanameno</tp:taxon-name></italic> sp., sternum of female, scanning electron micrographs <bold>A, C, E</bold> overview of sternum <bold>B, D, F</bold> detail of setae on sternum <bold>A, B</bold> from Iringa, Tanzania (ZMUC 19970530, ZMUC) <bold>C, D</bold> from Hanover, South Africa (SAM-ENW-B006896/9958, SAM) <bold>E, F</bold> from Eierfontein, South Africa (SAM-12823, SAM).</p></caption><graphic xmlns:xlink="http://www.w3.org/1999/xlink" xlink:href="ZooKeys-195-001-g054.jpg" position="float" orientation="portrait" xlink:type="simple"/></fig><fig id="F55" position="float" orientation="portrait"><label>Figure 55.</label><caption><p><bold>A–F</bold> <italic><tp:taxon-name>Gandanameno</tp:taxon-name></italic> sp. from Harare, Zimbabwe (AcAT 2005/123, NCA), scanning electron micrographs, right male palp, images reversed to appear as left palp. <bold>A</bold> prolateral view <bold>B</bold> retrolateral view <bold>C</bold> ventral view <bold>D</bold> apical view <bold>E</bold> detail of distal tip of conductor <bold>F</bold> palpal tibia, dorsal view. <bold>C</bold> conductor <bold>E</bold> embolus <bold>ST</bold> subtegulum <bold>T</bold> tegulum.</p></caption><graphic xmlns:xlink="http://www.w3.org/1999/xlink" xlink:href="ZooKeys-195-001-g055.jpg" position="float" orientation="portrait" xlink:type="simple"/></fig><fig id="F56" position="float" orientation="portrait"><label>Figure 56.</label><caption><p><bold>A–F</bold> <italic><tp:taxon-name>Gandanameno</tp:taxon-name></italic> sp., scanning electron micrographs of prosoma and chelicerae. <bold>A–D</bold> male from Harare, Zimbabwe (AcAT 2005/123, NCA) <bold>E, F</bold> male from Hanover, South Africa (SAM 9465, SAM) <bold>A</bold> prosoma, anterior view, arrow indicates clypeal hood <bold>B</bold> prosoma, lateral view <bold>C, E</bold> left chelicerae, lateral view, arrow in E indicates cheliceral boss <bold>D</bold> detail of left chelicerae showing absence of cheliceral boss <bold>F</bold> detail of left chelicerae showing cheliceral boss.</p></caption><graphic xmlns:xlink="http://www.w3.org/1999/xlink" xlink:href="ZooKeys-195-001-g056.jpg" position="float" orientation="portrait" xlink:type="simple"/></fig><fig id="F57" position="float" orientation="portrait"><label>Figure 57.</label><caption><p><bold>A–F</bold> <italic><tp:taxon-name>Gandanameno</tp:taxon-name></italic> sp. from Iringa, Tanzania (ZMUC 19970530, ZMUC), scanning electron micrographs of female spinnerets. <bold>A</bold> overview <bold>B</bold> right ALS <bold>C</bold> right PMS <bold>D</bold> left PLS <bold>E</bold> cribellum <bold>F</bold> cribellar spigots. <bold>AC</bold> aciniform gland spigot <bold>ALS</bold> anterior lateral spinneret <bold>CR</bold> cribellum <bold>CY</bold> cylindrical gland spigot <bold>MAP</bold> major ampullate gland spigot <bold>mAP</bold> minor ampullate gland spigot <bold>MS</bold> modified spigot <bold>n</bold> nubbin <bold>PI</bold> piriform gland spigot <bold>PLS</bold> posterior lateral spinneret <bold>PMS</bold> posterior median spinneret <bold>t</bold> tartipore.</p></caption><graphic xmlns:xlink="http://www.w3.org/1999/xlink" xlink:href="ZooKeys-195-001-g057.jpg" position="float" orientation="portrait" xlink:type="simple"/></fig><fig id="F58" position="float" orientation="portrait"><label>Figure 58.</label><caption><p><bold>A–F</bold> <italic><tp:taxon-name>Gandanameno</tp:taxon-name></italic> sp., scanning electron micrographs. <bold>A–E</bold> female from Iringa, Tanzania (ZMUC 19970530, ZMUC) <bold>F</bold> female from Hanover, South Africa (SAM-ENW-B006896/9958) <bold>A, B</bold> prosoma <bold>C–F</bold> details of spinneret spigots <bold>A</bold> anterior view, arrow indicates clypeal hood <bold>B</bold> left cheliceral boss <bold>C</bold> detail of modified spigots on right female PLS <bold>D</bold> detail of spigots on anterior part of right female PMS <bold>E</bold> detail of cylindrical gland spigots on posterior part of left female PMS <bold>F</bold> right PMS. <bold>AC</bold> aciniform gland spigot <bold>CY</bold> cylindrical gland spigot <bold>MAP</bold> major ampullate gland spigot <bold>mAP</bold> minor ampullate gland spigot <bold>MS</bold> modified spigot <bold>n</bold> nubbin <bold>PI</bold> piriform gland spigot <bold>t</bold> tartipore.</p></caption><graphic xmlns:xlink="http://www.w3.org/1999/xlink" xlink:href="ZooKeys-195-001-g058.jpg" position="float" orientation="portrait" xlink:type="simple"/></fig><fig id="F59" position="float" orientation="portrait"><label>Figure 59.</label><caption><p><bold>A–F</bold> Scanning electron micrographs of epigynum and vulva of <italic><tp:taxon-name>Gandanameno</tp:taxon-name></italic> sp. <bold>A, B</bold> from Iringa, Tanzania (ZMUC 19970530, ZMUC) <bold>C–F</bold> from Kommetjie, Cape Town, South Africa (CASENT 9039241, CAS) <bold>A</bold> epigynum, ventral view <bold>B</bold> detail of right copulatory opening, ventral view <bold>C</bold> cleared vulva, dorsal view <bold>D</bold> detail of right spermatheca and spermathecal head <bold>E</bold> detail, right spermatheca <bold>F</bold> detail, right spermathecal head. <bold>CD</bold> copulatory duct <bold>FD</bold> fertilization duct <bold>S</bold> spermatheca <bold>SH</bold> spermathecal head.</p></caption><graphic xmlns:xlink="http://www.w3.org/1999/xlink" xlink:href="ZooKeys-195-001-g059.jpg" position="float" orientation="portrait" xlink:type="simple"/></fig><fig id="F60" position="float" orientation="portrait"><label>Figure 60.</label><caption><p><bold>A–F</bold> <italic><tp:taxon-name>Gandanameno</tp:taxon-name></italic> sp. from Hanover, South Africa (SAM 9465, SAM), scanning electron micrographs of male spinnerets. <bold>A</bold> overview <bold>B</bold> left ALS <bold>C</bold> right PMS <bold>D</bold> left PLS <bold>E</bold> vestigial cribellum <bold>F</bold> detail of vestigial cribellum. <bold>AC</bold> aciniform gland spigot <bold>ALS</bold> anterior lateral spinneret <bold>MAP</bold> major ampullate gland spigot <bold>mAP</bold> minor ampullate gland spigot <bold>MS</bold> modified spigot <bold>PI</bold> piriform gland spigot <bold>PLS</bold> posterior lateral spinneret <bold>PMS</bold> posterior median spinneret <bold>n</bold> nubbin <bold>t</bold> tartipore.</p></caption><graphic xmlns:xlink="http://www.w3.org/1999/xlink" xlink:href="ZooKeys-195-001-g060.jpg" position="float" orientation="portrait" xlink:type="simple"/></fig><fig id="F61" position="float" orientation="portrait"><label>Figure 61.</label><caption><p><bold>A–F</bold> <italic><tp:taxon-name>Gandanameno</tp:taxon-name></italic> sp. from Hanover, South Africa (SAM 9465, SAM), scanning electron micrographs of male spinnerets. <bold>A</bold> detail of spigots on left ALS <bold>B</bold> left PLS <bold>C</bold> detail of spigots on left PLS <bold>D</bold> detail of spigots on left PMS <bold>E</bold> epiandrous region <bold>F</bold> detail of epiandrous gland spigots. <bold>AC</bold> aciniform gland spigot <bold>MAP</bold> major ampullate gland spigot <bold>mAP</bold> minor ampullate gland spigot <bold>MS</bold> modified spigot <bold>PI</bold> piriform gland spigot.</p></caption><graphic xmlns:xlink="http://www.w3.org/1999/xlink" xlink:href="ZooKeys-195-001-g061.jpg" position="float" orientation="portrait" xlink:type="simple"/></fig></tp:treatment-sec><tp:treatment-sec><!--Section generated to contain objects referenced in tp:taxon-treatment.--><fig id="F1" position="float" orientation="portrait"><label>Figure 1.</label><caption><p><bold>A–H</bold> Habitus of living <tp:taxon-name>Eresidae</tp:taxon-name>, photographs. <bold>A, B</bold> <italic><tp:taxon-name>Adonea fimbriata</tp:taxon-name></italic> <bold>A</bold> juvenile female (photo by Martin Forman) <bold>B</bold> adult male from Israel (photo by Martin Forman) <bold>C</bold> <italic><tp:taxon-name>Dresserus kannemeyeri</tp:taxon-name></italic>, adult female from Ndumo Game Reserve, South Africa (photo Stanislav Macík) <bold>D</bold> <italic><tp:taxon-name>Dresserus</tp:taxon-name></italic> sp., adult malefrom Namibia, between the towns Aus and Helmeringhausen (<named-content xmlns:xlink="http://www.w3.org/1999/xlink" content-type="dwc:verbatimCoordinates" xlink:type="simple">26°13.049'S, 16°36.063'E</named-content>; photo by Martin Forman) <bold>E, F</bold> <italic><tp:taxon-name>Gandanameno</tp:taxon-name></italic> sp. <bold>E</bold> subadult female from Cape Town, South Africa (Stanislav Macík) <bold>F</bold> adult male from Anysberg Nature Reserve, Western Cape Province, South Africa (photo Martin Forman) <bold>G, H</bold> adult male <italic><tp:taxon-name>Loureedia annulipes</tp:taxon-name></italic>; <bold>G</bold> from Tel Krayot, Israel (photo by Martin Forman) <bold>H</bold> from Arad, Israel (photo by Martin Forman).</p></caption><graphic xmlns:xlink="http://www.w3.org/1999/xlink" xlink:href="ZooKeys-195-001-g001.jpg" position="float" orientation="portrait" xlink:type="simple"/></fig><fig id="F4" position="float" orientation="portrait"><label>Figure 4.</label><caption><p><bold>A–L</bold> Retreats, webs, and habitus of living <tp:taxon-name>Eresidae</tp:taxon-name>, photographs. <bold>A</bold> <italic><tp:taxon-name>Adonea fimbriata</tp:taxon-name></italic> retreat on the ground from Sede Boqer, Israel (photo by Efrat Gavish-Regev) <bold>B</bold> <italic><tp:taxon-name>Dresserus</tp:taxon-name></italic> sp. retreat in the grass (photo by Charles Haddad) <bold>C</bold> <italic><tp:taxon-name>Eresus walckenaeri</tp:taxon-name></italic> retreat of juvenile from Ioannina, Greece (photo by Siegfried Huber) <bold>D–E</bold> <italic><tp:taxon-name>Gandanameno</tp:taxon-name></italic> sp. from west of Helmeringhausen Namibia (photos by Martin Forman) <bold>D</bold> Retreat on <italic><tp:taxon-name>Acacia</tp:taxon-name></italic> <bold>E</bold> female, with egg sac and various prey remnants <bold>F</bold> <italic><tp:taxon-name>Gandanameno</tp:taxon-name></italic> sp. femalefrom Amanzi Game Reserve, South Africa (photo by Tamás Szűts) <bold>G, H</bold> <italic><tp:taxon-name>Seothyra</tp:taxon-name></italic> sp. from Namibia <bold>G</bold> retreat under sand, showing the antelope track pattern <bold>H</bold> specimen and the exposed retreat  (photos <bold>E–H, J, L</bold> by Teresa Meikle) <bold>I</bold> <italic><tp:taxon-name>Loureedia annulipes</tp:taxon-name></italic>, burrow from Sede Boqer, Israel (photo by Efrat Gavish-Regev) <bold>J–L</bold> <italic><tp:taxon-name>Stegodyphus</tp:taxon-name></italic> retreats <bold>J</bold> <italic><tp:taxon-name>Stegodyphus dumicola</tp:taxon-name></italic> from Spioenkop, South Africa <bold>K</bold> <italic><tp:taxon-name>Stegodyphus lineatus</tp:taxon-name></italic> from Tel-Hadid, Israel (photo by Amir Weinstein) <bold>L</bold> <italic><tp:taxon-name>Stegodyphus mimosarum</tp:taxon-name></italic> from Spioenkop, South Africa.</p></caption><graphic xmlns:xlink="http://www.w3.org/1999/xlink" xlink:href="ZooKeys-195-001-g004.jpg" position="float" orientation="portrait" xlink:type="simple"/></fig><fig id="F9" position="float" orientation="portrait"><label>Figure 9.</label><caption><p><bold>A–L</bold> Schematic illustrations of the carapace of assorted eresids. <bold>A–D</bold> <italic><tp:taxon-name>Eresus kollari</tp:taxon-name></italic> <bold>E–H</bold> <italic><tp:taxon-name>Gandanameno</tp:taxon-name></italic> sp. <bold>I–L</bold> <italic><tp:taxon-name>Loureedia annulipes</tp:taxon-name></italic> <bold>A–B</bold>, <bold>E–F</bold>, <bold>I–J</bold> male <bold>C–D</bold>, <bold>G–H</bold>, <bold>K–L</bold> female <bold>A, C, E, G, I, K</bold> anterior view <bold>B, D, F, H, J, L</bold> dorsal view. Dashed lines at posterior of carapace indicate uncertainty. Not to scale.</p></caption><graphic xmlns:xlink="http://www.w3.org/1999/xlink" xlink:href="ZooKeys-195-001-g009.jpg" position="float" orientation="portrait" xlink:type="simple"/></fig><fig id="F13" position="float" orientation="portrait"><label>Figure 13.</label><caption><p><bold>A–L</bold> Left male palpi of eresid species, photomicrographs. <bold>A–C</bold> <italic><tp:taxon-name>Eresus kollari</tp:taxon-name></italic> from res. Radotinske udoli, Czechia (MR007, MR) <bold>D–F</bold> <italic><tp:taxon-name>Gandanameno</tp:taxon-name></italic> sp. from Van Riebeeck Park, Western Cape, South Africa (CASENT 9023763, CAS) <bold>G–I</bold> <italic><tp:taxon-name>Loureedia annulipes</tp:taxon-name></italic> from Haluqim Ridge, Israel (PET03, MR) <bold>J, K</bold> <italic><tp:taxon-name>Paradonea striatipes</tp:taxon-name></italic> from Otjivasandu (NMN), Namibia <bold>L</bold> <italic><tp:taxon-name>Paradonea splendens</tp:taxon-name></italic> from Sunnyside, South Africa (C1076, SAM) <bold>A, D, G, J, L</bold> prolateral view <bold>B, H, K</bold> retrolateral view <bold>E</bold> ventral view <bold>C, F, I</bold> expanded palp. <bold>BH</bold> basal haematodocha <bold>MH</bold> median haematodocha.</p></caption><graphic xmlns:xlink="http://www.w3.org/1999/xlink" xlink:href="ZooKeys-195-001-g013.jpg" position="float" orientation="portrait" xlink:type="simple"/></fig><fig id="F17" position="float" orientation="portrait"><label>Figure 17.</label><caption><p><bold>A–F</bold> Epigyna of <italic><tp:taxon-name>Gandanameno</tp:taxon-name></italic> sp., photomicrographs. <bold>A, D</bold> from Iringa, Tanzania (ZMUC 19970517, ZMUC) <bold>B, E</bold> from Kommetjie, Western Cape, South Africa (CASENT 9039241, CAS), note broken embolus left in female reproductive system <bold>C, F</bold> from Port Elizabeth, South Africa (port-3325, ZMHB) <bold>A–C</bold> ventral view <bold>D–F</bold> dorsal view, cleared. <bold>CD</bold> copulatory duct <bold>S</bold> spermatheca <bold>SH</bold> spermathecal head.</p></caption><graphic xmlns:xlink="http://www.w3.org/1999/xlink" xlink:href="ZooKeys-195-001-g017.jpg" position="float" orientation="portrait" xlink:type="simple"/></fig></tp:treatment-sec><ref-list><ref id="B64"><mixed-citation xmlns:xlink="http://www.w3.org/1999/xlink" xlink:type="simple"><person-group><name name-style="western"><surname>Lehtinen</surname><given-names>PT</given-names></name></person-group> (<year>1967</year>)<article-title> Classification of the cribellate spiders and some allied families.</article-title><source>Annales Zoologici Fennici </source><volume>4</volume>: <fpage>199</fpage>-<lpage>468</lpage>.</mixed-citation></ref><ref id="B70"><mixed-citation xmlns:xlink="http://www.w3.org/1999/xlink" xlink:type="simple"><person-group><name name-style="western"><surname>Miller</surname><given-names>JA</given-names></name><name name-style="western"><surname>Carmichael</surname><given-names>A</given-names></name><name name-style="western"><surname>Ramírez</surname><given-names>M</given-names></name><name name-style="western"><surname>Spagna</surname><given-names>J</given-names></name><name name-style="western"><surname>Haddad</surname><given-names>CR</given-names></name><name name-style="western"><surname>Řezáč</surname><given-names>M</given-names></name><name name-style="western"><surname>Johannesen</surname><given-names>J</given-names></name><name name-style="western"><surname>Král</surname><given-names>J</given-names></name><name name-style="western"><surname>Wang</surname><given-names>X-P</given-names></name><name name-style="western"><surname>Griswold</surname><given-names>CE</given-names></name></person-group> (<year>2010a</year>)<article-title> Phylogeny of entelegyne spiders: Affinities of the family Penestomidae (NEW RANK), generic phylogeny of Eresidae, and asymmetric rates of change in spinning organ evolution (Araneae, Araneoidea, Entelegynae).</article-title><source>Molecular Phylogenetics and Evolution </source><volume>55</volume>: <fpage>786</fpage>-<lpage>804</lpage>. doi: <ext-link ext-link-type="uri" xlink:href="http://dx.doi.org/10.1016/j.ympev.2010.02.021" xlink:type="simple">10.1016/j.ympev.2010.02.021</ext-link></mixed-citation></ref></ref-list></tp:taxon-treatment>
