# Supplementary material for: The velvet spiders: an atlas of the Eresidae (Arachnida, Araneae)
Source: Zookeys. 2012 May 17;(195):1–144. doi: 10.3897/zookeys.195.2342 (PMC3361087; doi:10.3897/zookeys.195.2342)
Supplement: XML Treatment for Loureedia [file zookeys.195.2342-treatment13.xml]

<!DOCTYPE tp:taxon-treatment
  PUBLIC "-//TaxonX//DTD Taxonomic Treatment Publishing DTD v0 20100105//EN" "tax-treatment-NSO.dtd">
<tp:taxon-treatment xmlns:tp="http://www.plazi.org/taxpub"><tp:treatment-meta><mixed-citation publication-type="journal"><person-group><name><surname>Miller</surname><given-names>Jeremy A.</given-names></name><name><surname>Griswold</surname><given-names>Charles E.</given-names></name><name><surname>Scharff</surname><given-names>Nikolaj</given-names></name><name><surname>Řezáč</surname><given-names>Milan</given-names></name><name><surname>Szűts</surname><given-names>Tamás</given-names></name><name><surname>Marhabaie</surname><given-names>Mohammad</given-names></name></person-group><article-title>The velvet spiders: an atlas of the Eresidae (Arachnida, Araneae)</article-title><source>Zookeys</source><day>17</day><month>5</month><year>2012</year><volume>2012</volume><issue>195</issue><fpage>1</fpage><lpage>144</lpage><pub-id pub-id-type="doi">10.3897/zookeys.195.2342</pub-id></mixed-citation></tp:treatment-meta><tp:nomenclature><tp:taxon-name>
                            <tp:taxon-name-part taxon-name-part-type="genus">Loureedia</tp:taxon-name-part>
                        <object-id xmlns:xlink="http://www.w3.org/1999/xlink" xlink:type="simple">urn:lsid:zoobank.org:act:5FEC8D28-5F6F-4E58-A5C2-5EEBD35B0090</object-id>
								<object-id xmlns:xlink="http://www.w3.org/1999/xlink" xlink:type="simple">http://species-id.net/wiki/Loureedia</object-id>
								</tp:taxon-name><tp:taxon-authority>Miller, Griswold, Scharff, Řezáč, Szűts &amp; Marhabaie</tp:taxon-authority><tp:taxon-status xmlns:xlink="http://www.w3.org/1999/xlink" xlink:type="simple">gen. n.</tp:taxon-status></tp:nomenclature><tp:treatment-sec sec-type="Type species"><title>Type species.</title><p><italic><tp:taxon-name>Eresus annulipes</tp:taxon-name></italic> Lucas, 1857.</p></tp:treatment-sec><tp:treatment-sec sec-type="Circumscription"><title>Circumscription.</title><p><italic><tp:taxon-name>Loureedia</tp:taxon-name></italic> gen. n. is monotypic, containing only the type species. Two species are here synonymized with <italic><tp:taxon-name>Loureedia annulipes</tp:taxon-name></italic>: <italic><tp:taxon-name>Eresus semicanus</tp:taxon-name></italic> Simon, 1908 and <italic><tp:taxon-name>Eresus jerbae</tp:taxon-name></italic> El-Hennawy, 2005. We examined specimens of <italic><tp:taxon-name>Loureedia annulipes</tp:taxon-name></italic> from Israel and type material from the Eugene Simon collection at the MNHN.</p></tp:treatment-sec><tp:treatment-sec sec-type="Etymology"><title>Etymology.</title><p>Named for Lou Reed, leader of the rock band The Velvet Underground from 1965–1970; the gender is feminine.</p></tp:treatment-sec><tp:treatment-sec sec-type="Diagnosis"><title>Diagnosis.</title><p>Distinguished from other eresid genera except <italic><tp:taxon-name>Dorceus</tp:taxon-name></italic>, some <italic><tp:taxon-name>Dresserus</tp:taxon-name></italic>, and <italic><tp:taxon-name>Paradonea splendens</tp:taxon-name></italic> by the cephalic region, which is wider than long (<xref ref-type="fig" rid="F9">Fig. 9J, L</xref>); distinguished from <italic><tp:taxon-name>Dorceus</tp:taxon-name></italic> by the median eye group, which have the PME clearly<!--PageBreak--> larger than the AME (AME/PME ca. 0.5; <xref ref-type="fig" rid="F9">Fig. 9I, K</xref>); median eyes small with the PME only slightly larger than the AME in <italic><tp:taxon-name>Dorceus</tp:taxon-name></italic> (<xref ref-type="fig" rid="F8">Fig. 8E</xref>), AME/PME &gt; 0.8; <xref ref-type="fig" rid="F8">Figs 8E, G</xref>, <xref ref-type="fig" rid="F28">28A</xref>, <xref ref-type="fig" rid="F29">29A</xref>); distinguished from <italic><tp:taxon-name>Dresserus</tp:taxon-name></italic> by the lack of prominent tubercles bearing the ALE and the palpal conformation, which has a proximal-ventral axis with the helical embolus encircling the distal part (<xref ref-type="fig" rid="F63">Fig. 63B</xref>; obliquely ventral-dorsal in <italic><tp:taxon-name>Dresserus</tp:taxon-name></italic> with the embolus encircling the ventral part, <xref ref-type="fig" rid="F33">Figs 33I–K</xref>, <xref ref-type="fig" rid="F34">34A–D</xref>); distinguished from <italic><tp:taxon-name>Paradonea splendens</tp:taxon-name></italic> by the subrectangular shape of the cephalic region, which does not overhang the thoracic region posteriorly (<xref ref-type="fig" rid="F9">Figs 9J</xref>, <xref ref-type="fig" rid="F62">62A, D</xref>; subtrapezoidal, slightly overhanging the thoracic region in <italic><tp:taxon-name>Paradonea splendens</tp:taxon-name></italic>, <xref ref-type="fig" rid="F68">Fig. 68D</xref>). Male further distinguished from other eresids except <italic><tp:taxon-name>Stegodyphus dumicola</tp:taxon-name></italic>, <italic><tp:taxon-name>Stegodyphus tentoriicola</tp:taxon-name></italic>, and <italic><tp:taxon-name>Paradonea striatipes</tp:taxon-name></italic> by <!--PageBreak-->the strongly bifid conductor (<xref ref-type="fig" rid="F63">Fig. 63D, E</xref>); separated from these species by several characters including details of the conductor shape, the shape of the cephalic region, the lack of ALE tubercles, and a striking abdominal pattern of white and red patches on a black field (<xref ref-type="fig" rid="F1">Fig. 1G, H</xref>). Female further distinguished by the epigynum with its unique anterior depression and by the compact configuration of the reproductive duct system (<xref ref-type="fig" rid="F18">Figs 18A, D</xref>, <xref ref-type="fig" rid="F65">65A, B</xref>).<!--PageBreak--></p></tp:treatment-sec><tp:treatment-sec sec-type="Natural history"><title>Natural history.</title><p>Known from Loess desert habitat with low shrubs, often in wadis. They build a simple vertical or inclined burrow lined by silk. The opening is covered by silken sheet camouflaged from above by debris. Signaling threads radiate out from the edges of this roof. Mating occurs in late autumn. Prey remnants are incorporated into the roof of the burrow. Juveniles feed on their mother’s corpse before dispersing (cf. <xref ref-type="fig" rid="F3">Fig. 3D</xref>). Males take approximately 3 years to mature, females one year longer (Martin Forman, personal observation).</p></tp:treatment-sec><tp:treatment-sec><!--Section generated to contain objects referenced in tp:taxon-treatment.--><fig id="F9" position="float" orientation="portrait"><label>Figure 9.</label><caption><p><bold>A–L</bold> Schematic illustrations of the carapace of assorted eresids. <bold>A–D</bold> <italic><tp:taxon-name>Eresus kollari</tp:taxon-name></italic> <bold>E–H</bold> <italic><tp:taxon-name>Gandanameno</tp:taxon-name></italic> sp. <bold>I–L</bold> <italic><tp:taxon-name>Loureedia annulipes</tp:taxon-name></italic> <bold>A–B</bold>, <bold>E–F</bold>, <bold>I–J</bold> male <bold>C–D</bold>, <bold>G–H</bold>, <bold>K–L</bold> female <bold>A, C, E, G, I, K</bold> anterior view <bold>B, D, F, H, J, L</bold> dorsal view. Dashed lines at posterior of carapace indicate uncertainty. Not to scale.</p></caption><graphic xmlns:xlink="http://www.w3.org/1999/xlink" xlink:href="ZooKeys-195-001-g009.jpg" position="float" orientation="portrait" xlink:type="simple"/></fig><fig id="F8" position="float" orientation="portrait"><label>Figure 8.</label><caption><p><bold>A–L</bold> Schematic illustrations of the carapace of assorted eresids <bold>A–D</bold> <italic><tp:taxon-name>Adonea fimbriata</tp:taxon-name></italic> <bold>E–H</bold> <italic><tp:taxon-name>Dorceus fastuosus</tp:taxon-name></italic> <bold>I–L</bold> <italic><tp:taxon-name>Dresserus</tp:taxon-name></italic> sp. <bold>A–B, E–F, I–J</bold> male <bold>C–D, G–H, K–L</bold> female <bold>A, C, E, G, I, K</bold> anterior view <bold>B, D, F, H, J, L</bold> dorsal view. Dashed line in <bold>I</bold> drawn tangential to the mesal margin of the PME does not intersect with the AME indicating median eyes separated on vertical axis. Dashed lines at posterior of carapace indicate uncertainty. Not to scale.</p></caption><graphic xmlns:xlink="http://www.w3.org/1999/xlink" xlink:href="ZooKeys-195-001-g008.jpg" position="float" orientation="portrait" xlink:type="simple"/></fig><fig id="F28" position="float" orientation="portrait"><label>Figure 28.</label><caption><p><bold>A–D</bold> <italic><tp:taxon-name>Dorceus fastuosus</tp:taxon-name></italic>, male from Mashabin sand dunes, Israel (MR006, HUJ), scanning electron micrographs. <bold>A</bold> prosoma, anterior view <bold>B</bold> left chelicerae, lateral view <bold>C</bold> chelicerae, anterior distal view showing fangs and teeth <bold>D</bold> epiandrous region.</p></caption><graphic xmlns:xlink="http://www.w3.org/1999/xlink" xlink:href="ZooKeys-195-001-g028.jpg" position="float" orientation="portrait" xlink:type="simple"/></fig><fig id="F29" position="float" orientation="portrait"><label>Figure 29.</label><caption><p><bold>A–F</bold> <italic><tp:taxon-name>Dorceus fastuosus</tp:taxon-name></italic>, female from Mashabim sand dunes, Israel (MR002, MR), scanning electron micrographs. <bold>A</bold> median eye group <bold>B</bold> prosoma, dorsal <bold>C</bold> epigynum, ventral view <bold>D</bold> cleared vulva, dorsal view <bold>E</bold> detail, left spermathecal head <bold>F</bold> detail, right spermatheca. <bold>ML</bold> median lobe <bold>S</bold> spermatheca <bold>SH</bold> spermathecal head.</p></caption><graphic xmlns:xlink="http://www.w3.org/1999/xlink" xlink:href="ZooKeys-195-001-g029.jpg" position="float" orientation="portrait" xlink:type="simple"/></fig><fig id="F63" position="float" orientation="portrait"><label>Figure 63.</label><caption><p><bold>A–F</bold> <italic><tp:taxon-name>Loureedia annulipes</tp:taxon-name></italic> from Haluqim Ridge, Israel (MR008, HUJ), scanning electron micrographs of right male palp, images reversed to appear as left palp. <bold>A</bold> prolateral view <bold>B</bold> retrolateral view <bold>C</bold> conductor, prolateral view <bold>D</bold> ventral view <bold>E</bold> conductor, ventral view <bold>F</bold> apical view. <bold>C</bold> conductor <bold>E</bold> embolus <bold>ST</bold> subtegulum <bold>T</bold> tegulum.</p></caption><graphic xmlns:xlink="http://www.w3.org/1999/xlink" xlink:href="ZooKeys-195-001-g063.jpg" position="float" orientation="portrait" xlink:type="simple"/></fig><fig id="F33" position="float" orientation="portrait"><label>Figure 33.</label><caption><p><bold>A–K</bold> <italic><tp:taxon-name>Dresserus</tp:taxon-name></italic> sp. <bold>A–D</bold> male from Manga Forest Reserve, Tanzania (ZMUC), image D reversed <bold>E–H</bold> female from Mazumbai, Tanzania (CASENT 9025747, CAS) <bold>I–K</bold> male from Mazumbai, Tanzania (CASENT 9025746, CAS) <bold>A–D</bold> habitus of male, photomicrographs <bold>E–H</bold> habitus of female, photomicrographs <bold>I–K</bold> illustrations of left male palp <bold>A, E</bold> dorsal view <bold>B, F</bold> ventral view <bold>C, G</bold> anterior view <bold>D, H</bold> lateral view <bold>I</bold> prolateral view <bold>J</bold> ventral view <bold>K</bold> retrolateral view. <bold>C</bold> conductor <bold>E</bold> embolus <bold>ST</bold> subtegulum <bold>T</bold> tegulum.</p></caption><graphic xmlns:xlink="http://www.w3.org/1999/xlink" xlink:href="ZooKeys-195-001-g033.jpg" position="float" orientation="portrait" xlink:type="simple"/></fig><fig id="F34" position="float" orientation="portrait"><label>Figure 34.</label><caption><p><bold>A–F</bold> <italic><tp:taxon-name>Dresserus</tp:taxon-name></italic> sp. <bold>A–E</bold> male from Mazumbai, Tanzania (CASENT 9025746, CAS), scanning electron micrographs of right palp, images reversed to appear as left palp <bold>F</bold> female from Klein Kariba, South Africa (CASENT 9025745, CAS), scanning electron micrographs of left chelicera <bold>A</bold> prolateral view <bold>B</bold> retrolateral view <bold>C</bold> ventral view <bold>D</bold> apical view <bold>E</bold> palpal tibia, dorsal view <bold>F</bold> distal part of chelicerae showing fang and teeth. <bold>C</bold> conductor <bold>E</bold> embolus <bold>T</bold> tegulum.</p></caption><graphic xmlns:xlink="http://www.w3.org/1999/xlink" xlink:href="ZooKeys-195-001-g034.jpg" position="float" orientation="portrait" xlink:type="simple"/></fig><fig id="F62" position="float" orientation="portrait"><label>Figure 62.</label><caption><p><bold>A–J</bold> <italic><tp:taxon-name>Loureedia annulipes</tp:taxon-name></italic>. <bold>A, B, D</bold> <bold>I, J</bold> male from Haluqim Ridge, Israel (MR008, HUJ) <bold>C</bold> male from Nitzanna village, Israel (MR018, HUJ) <bold>E, F, H</bold> female from Wadi Mashash, Israel (MR019, MR) <bold>G</bold> female from Haluquim, Israel (PET03, MR) <bold>A–D</bold> habitus of male, photomicrographs  <bold>E–H</bold> habitus of female, photomicrographs <bold>I–J</bold> illustrations of left male palp <bold>A, E</bold> dorsal view <bold>B, F</bold> ventral view  <bold>C, G</bold> anterior view <bold>D, H</bold> lateral view <bold>I</bold> prolateral view <bold>J</bold> retrolateral view. <bold>C</bold> conductor <bold>E</bold> embolus  <bold>T</bold> tegulum.</p></caption><graphic xmlns:xlink="http://www.w3.org/1999/xlink" xlink:href="ZooKeys-195-001-g062.jpg" position="float" orientation="portrait" xlink:type="simple"/></fig><fig id="F68" position="float" orientation="portrait"><label>Figure 68.</label><caption><p><bold>A–J</bold> males of <italic><tp:taxon-name>Paradonea striatipes</tp:taxon-name></italic> and <italic><tp:taxon-name>Paradonea splendens</tp:taxon-name></italic>. <bold>A–C, G, H</bold> <italic><tp:taxon-name>Paradonea striatipes</tp:taxon-name></italic>, male from Otjivasandu, Namibia (NMN) <bold>D–F, I, J</bold> <italic><tp:taxon-name>Paradonea splendens</tp:taxon-name></italic>, male from Sunnyside, South Africa (C1076, SAM) <bold>A–F</bold> habitus of male, photomicrographs <bold>G–J</bold> illustrations of left male palp <bold>A, D</bold> dorsal view <bold>B, E</bold> ventral view <bold>C, F</bold> anterior view <bold>G, I</bold> prolateral view <bold>H, J</bold> retrolateral view. <bold>C</bold> conductor <bold>E</bold> embolus <bold>ST</bold> subtegulum <bold>T</bold> tegulum.</p></caption><graphic xmlns:xlink="http://www.w3.org/1999/xlink" xlink:href="ZooKeys-195-001-g068.jpg" position="float" orientation="portrait" xlink:type="simple"/></fig><fig id="F1" position="float" orientation="portrait"><label>Figure 1.</label><caption><p><bold>A–H</bold> Habitus of living <tp:taxon-name>Eresidae</tp:taxon-name>, photographs. <bold>A, B</bold> <italic><tp:taxon-name>Adonea fimbriata</tp:taxon-name></italic> <bold>A</bold> juvenile female (photo by Martin Forman) <bold>B</bold> adult male from Israel (photo by Martin Forman) <bold>C</bold> <italic><tp:taxon-name>Dresserus kannemeyeri</tp:taxon-name></italic>, adult female from Ndumo Game Reserve, South Africa (photo Stanislav Macík) <bold>D</bold> <italic><tp:taxon-name>Dresserus</tp:taxon-name></italic> sp., adult malefrom Namibia, between the towns Aus and Helmeringhausen (<named-content xmlns:xlink="http://www.w3.org/1999/xlink" content-type="dwc:verbatimCoordinates" xlink:type="simple">26°13.049'S, 16°36.063'E</named-content>; photo by Martin Forman) <bold>E, F</bold> <italic><tp:taxon-name>Gandanameno</tp:taxon-name></italic> sp. <bold>E</bold> subadult female from Cape Town, South Africa (Stanislav Macík) <bold>F</bold> adult male from Anysberg Nature Reserve, Western Cape Province, South Africa (photo Martin Forman) <bold>G, H</bold> adult male <italic><tp:taxon-name>Loureedia annulipes</tp:taxon-name></italic>; <bold>G</bold> from Tel Krayot, Israel (photo by Martin Forman) <bold>H</bold> from Arad, Israel (photo by Martin Forman).</p></caption><graphic xmlns:xlink="http://www.w3.org/1999/xlink" xlink:href="ZooKeys-195-001-g001.jpg" position="float" orientation="portrait" xlink:type="simple"/></fig><fig id="F18" position="float" orientation="portrait"><label>Figure 18.</label><caption><p><bold>A–L</bold> Epigyna of eresid species, photomicrographs. <bold>A, D</bold> <italic><tp:taxon-name>Loureedia annulipes</tp:taxon-name></italic> from Wadi Mashash, Negev, Israel (MR019, MR) <bold>B, E</bold> <italic><tp:taxon-name>Paradonea variegata</tp:taxon-name></italic> from Steinkopf, Northern Cape, South Africa (ZMB 26964, ZMHB) <bold>C, F</bold> <italic><tp:taxon-name>Seothyra henscheli</tp:taxon-name></italic>; C from Kuiseb River, Gobabeb, Namibia (SMN 46627, NMN) <bold>F</bold> from Sout Rivier, Namibia (CASENT 9039242, CAS) <bold>G, J</bold> <italic><tp:taxon-name>Stegodyphus lineatus</tp:taxon-name></italic> from Belkis, near Birecor, Turkey (MR015, MR) <bold>H, K</bold> <italic><tp:taxon-name>Stegodyphus mimosarum</tp:taxon-name></italic> <bold>H</bold> from Forêt d'Analalava, Fianarantsoa, Madagascar (CASENT 9015950, CAS) <bold>K</bold> from Réserve Spéciale de Cap Sainte Marie, Toliara, Madagascar (CASENT 9012844, CAS) <bold>I, L</bold> <italic><tp:taxon-name>Stegodyphus sarasinorum</tp:taxon-name></italic> from 7.5 km E PwintPhyu, Magway Division, Myanmar (CASENT 9019370, CAS) <bold>A–C, G–I</bold> ventral view <bold>D–F, J–L</bold> dorsal view, cleared. <bold>AL</bold> anterior lobe <bold>ML</bold> median lobe <bold>S</bold> spermatheca <bold>SH</bold> spermathecal head.</p></caption><graphic xmlns:xlink="http://www.w3.org/1999/xlink" xlink:href="ZooKeys-195-001-g018.jpg" position="float" orientation="portrait" xlink:type="simple"/></fig><fig id="F65" position="float" orientation="portrait"><label>Figure 65.</label><caption><p><bold>A–F</bold> <italic><tp:taxon-name>Loureedia annulipes</tp:taxon-name></italic>, scanning electron micrographs. <bold>A–E</bold> vulva of female from Wadi Mashash, Negev, Israel (MR019, MR) <bold>F</bold> male from Haluqim Ridge, Israel (MR008, HUJ) <bold>A</bold> epigynum, ventral view <bold>B</bold> cleared vulva, dorsal view <bold>C, D</bold> detail, left spermathecal head <bold>E</bold> detail, right spermatheca. <bold>F</bold> epiandrous region. <bold>AL</bold> anterior lobe on atrium <bold>ML</bold> median lobe <bold>S</bold> spermatheca <bold>SH</bold> spermathecal head.</p></caption><graphic xmlns:xlink="http://www.w3.org/1999/xlink" xlink:href="ZooKeys-195-001-g065.jpg" position="float" orientation="portrait" xlink:type="simple"/></fig><fig id="F3" position="float" orientation="portrait"><label>Figure 3.</label><caption><p><bold>A–I</bold> Habitus of living Stegodyphus, photographs. <bold>A–C</bold> <italic><tp:taxon-name>Stegodyphus lineatus</tp:taxon-name></italic> <bold>A</bold> adult female from Hurghada, Egypt <bold>B</bold> adult female from Negev desert, Israel (photo by Rudolf Macek) <bold>C</bold> adult female from Shoam, Israel (photo by Amir Weinstein) <bold>D</bold> juvenile <italic><tp:taxon-name>Stegodyphus tibialis</tp:taxon-name></italic> feeding on their mother, Dali, China (photo by Yang Zi-Zhong) <bold>E</bold> <italic><tp:taxon-name>Stegodyphus mimosarum</tp:taxon-name></italic>, male (black arrow), females and a kleptoparasite Archeodictyna (white arrow) <bold>F</bold> <italic><tp:taxon-name>Stegodyphus mimosarum</tp:taxon-name></italic>, mass attack on a carabid <bold>G</bold> a female <italic><tp:taxon-name>Stegodyphus dumicola</tp:taxon-name></italic> feeding her offsprings <bold>H</bold> a pompilid wasp larva feeds on a female <italic><tp:taxon-name>Stegodyphus dumicola</tp:taxon-name></italic> (photos E–H by Teresa Meikle) <bold>I</bold> <italic><tp:taxon-name>Stegodyphus</tp:taxon-name></italic> sp. female from ShweSettaw Wildlife Reservation, Myanmar (photo by Dong Lin).</p></caption><graphic xmlns:xlink="http://www.w3.org/1999/xlink" xlink:href="ZooKeys-195-001-g003.jpg" position="float" orientation="portrait" xlink:type="simple"/></fig></tp:treatment-sec></tp:taxon-treatment>
