# Supplementary material for: The velvet spiders: an atlas of the Eresidae (Arachnida, Araneae)
Source: Zookeys. 2012 May 17;(195):1–144. doi: 10.3897/zookeys.195.2342 (PMC3361087; doi:10.3897/zookeys.195.2342)
Supplement: XML Treatment for Loureedia annulipes [file zookeys.195.2342-treatment14.xml]

<!DOCTYPE tp:taxon-treatment
  PUBLIC "-//TaxonX//DTD Taxonomic Treatment Publishing DTD v0 20100105//EN" "tax-treatment-NSO.dtd">
<tp:taxon-treatment xmlns:tp="http://www.plazi.org/taxpub"><tp:treatment-meta><mixed-citation publication-type="journal"><person-group><name><surname>Miller</surname><given-names>Jeremy A.</given-names></name><name><surname>Griswold</surname><given-names>Charles E.</given-names></name><name><surname>Scharff</surname><given-names>Nikolaj</given-names></name><name><surname>Řezáč</surname><given-names>Milan</given-names></name><name><surname>Szűts</surname><given-names>Tamás</given-names></name><name><surname>Marhabaie</surname><given-names>Mohammad</given-names></name></person-group><article-title>The velvet spiders: an atlas of the Eresidae (Arachnida, Araneae)</article-title><source>Zookeys</source><day>17</day><month>5</month><year>2012</year><volume>2012</volume><issue>195</issue><fpage>1</fpage><lpage>144</lpage><pub-id pub-id-type="doi">10.3897/zookeys.195.2342</pub-id></mixed-citation></tp:treatment-meta><tp:nomenclature><tp:taxon-name>
                            <tp:taxon-name-part taxon-name-part-type="genus">Loureedia</tp:taxon-name-part>
                            <tp:taxon-name-part taxon-name-part-type="species">annulipes</tp:taxon-name-part>
                        <object-id xmlns:xlink="http://www.w3.org/1999/xlink" xlink:type="simple">http://species-id.net/wiki/Loureedia_annulipes</object-id>
								</tp:taxon-name><tp:taxon-authority>(Lucas)</tp:taxon-authority><tp:taxon-status xmlns:xlink="http://www.w3.org/1999/xlink" xlink:type="simple">comb. n.</tp:taxon-status><xref ref-type="fig" rid="F1">Figs 1G, H</xref><xref ref-type="fig" rid="F4">4I</xref><xref ref-type="fig" rid="F9">9I–L</xref><xref ref-type="fig" rid="F13">13G–I</xref><xref ref-type="fig" rid="F18">18A, D</xref><xref ref-type="fig" rid="F62">62</xref><xref ref-type="fig" rid="F63"/><xref ref-type="fig" rid="F64"/><xref ref-type="fig" rid="F65"/><xref ref-type="fig" rid="F66"/><xref ref-type="fig" rid="F67">–67</xref><tp:nomenclature-citation-list><tp:nomenclature-citation><tp:taxon-name>Eresus annulipes</tp:taxon-name><comment>Lucas, 1857: 21.</comment></tp:nomenclature-citation><tp:nomenclature-citation><tp:taxon-name>Eresus semicanus</tp:taxon-name><comment><xref ref-type="bibr" rid="B105">Simon 1908</xref>: 83; 1910: 294, fig. 5; <xref ref-type="bibr" rid="B24">El-Hennawy 2004</xref>: 28, figs 2A–B, 3A–C, 4A–B. Syn. n.</comment></tp:nomenclature-citation><tp:nomenclature-citation><tp:taxon-name>Stegodyphus annulipes</tp:taxon-name><comment> (Lucas, 1857). <xref ref-type="bibr" rid="B55">Kraus and Kraus 1992</xref>: 15, 19.</comment></tp:nomenclature-citation><tp:nomenclature-citation><tp:taxon-name>Eresus jerbae</tp:taxon-name><comment> El-Hennawy, 2005: 88, figs 1–4. Syn. n.</comment></tp:nomenclature-citation></tp:nomenclature-citation-list></tp:nomenclature><tp:treatment-sec sec-type="Description"><title>Description.</title><p><italic>Male</italic> (Nitzanna village, Israel, MR018, HUJ): Carapace with scattered white setae; cephalic region subrectangular with broadly rounded posterior margin, wider than long, strongly raised; AME distinctly smaller than PME (AME/PME 0.52), median eyes slightly overlapping on horizontal and vertical axes; ALE tubercles absent; PER as wide as AER (PER/AER 1.01), PLE position on carapace 0.42; clypeal hood forms a nearly 90° angle; fovea moderately deep. Chelicerae slightly excavated mesally, with lateral boss. Legs relatively long with bands of white setae; legs with row of distal ventral macrosetae on metatarsus I–IV, and scattered ventral macrosetae on tibia III–IV and metatarsus and tarsus II–IV, strongest and most numerous on metatarsus and tarsus III–IV. Abdomen dark with pattern of white spots surrounding sigilla and two longitudinal yellow stripes running through sigilla (<xref ref-type="fig" rid="F1">Figs 1G, H</xref>, <xref ref-type="fig" rid="F9">9I, J</xref>, <xref ref-type="fig" rid="F62">62A–D</xref>).</p><p>Male palp with proximal-distal axis; tegulum subtrapezoidal; conductor and embolus together form apical complex making one helical turn; conductor membranous at prolateral origin, abruptly transitioning dorsally-retrolaterally to heavily sclerotized bifid structure; tegular division longer than embolic division; cymbium with several long prolateral mesosetae (only slightly thicker than normal setae; <xref ref-type="fig" rid="F13">Figs 13G–I</xref>, <xref ref-type="fig" rid="F62">62I, J</xref>, <xref ref-type="fig" rid="F63">63A–F</xref>).</p><p><italic>Female</italic> (Haluquim, Israel, PET03, MR): Carapace with many white setae; cephalic region subrectangular, wider than long, moderately raised; AME distinctly smaller than PME (AME/PME 0.47), median eyes slightly overlapping on horizontal and vertical axes; ALE tubercles absent; PER nearly as wide as AER (PER/AER 0.96), PLE position on carapace 0.38; clypeal hood forms acute angle; fovea moderately deep. Chelicerae contiguous mesally, with lateral boss. Legs with scattered white setae; legs with row of distal ventral macrosetae on metatarsus I–IV plus one subdistal ventral macroseta on metatarsus III and scattered ventral macrosetae on tarsus IV. Abdomen without conspicuous white setae (<xref ref-type="fig" rid="F9">Figs 9K, L</xref>, <xref ref-type="fig" rid="F62">62E–H</xref>, <xref ref-type="fig" rid="F64">64A–C</xref>).</p><p>Epigynum with slightly bowed slit-like atria occupying ca. the posterior half, anterior part with transverse oblong anterior lobe (<xref ref-type="fig" rid="F18">Figs 18A</xref>, <xref ref-type="fig" rid="F65">65A</xref>). Vulva with compact, anteriorly converging reproductive duct system with anterior spermathecal head, sinuous duct leading to multilobed spermathecae; with transverse lobe anteriorly (<xref ref-type="fig" rid="F18">Figs 18D</xref>, <xref ref-type="fig" rid="F65">65B–E</xref>).</p></tp:treatment-sec><tp:treatment-sec sec-type="Spinneret spigot morphology"><title>Spinneret spigot morphology.</title><p>Our female preparation is in poor condition but intact; the male preparation is in very poor condition making it impossible to prov<!--PageBreak-->ide accurate counts, especially on the PMS. Female ALS with at least 5 MAP within and on inner edge of spinning field of more than 23 PI (<xref ref-type="fig" rid="F66">Figs 66B</xref>, <xref ref-type="fig" rid="F67">67A</xref>); male with MAP and PI, but number can’t be determined. Female PMS with 4 anterior mAP spigots and posterior field of 22 spigots of varying size and shape (<xref ref-type="fig" rid="F66">Figs 66C</xref>, <xref ref-type="fig" rid="F67">67B, C</xref>); male seems to have fewer spigots than female, suggesting the female may have AC and CY spigots. Female PLS with anterobasal MS with two accompanying AC spigots and distal field of at least 19 AC (<xref ref-type="fig" rid="F66">Figs 66D</xref>, <xref ref-type="fig" rid="F67">67D</xref>); male appears to have MS and flanking AC, with field of more than 8 AC. Male cribellar plate with no sign of spigots; numerous epiandrous gland spigots present (<xref ref-type="fig" rid="F65">Fig. 65F</xref>).</p><fig id="F62" position="float" orientation="portrait"><label>Figure 62.</label><caption><p><bold>A–J</bold> <italic><tp:taxon-name>Loureedia annulipes</tp:taxon-name></italic>. <bold>A, B, D</bold> <bold>I, J</bold> male from Haluqim Ridge, Israel (MR008, HUJ) <bold>C</bold> male from Nitzanna village, Israel (MR018, HUJ) <bold>E, F, H</bold> female from Wadi Mashash, Israel (MR019, MR) <bold>G</bold> female from Haluquim, Israel (PET03, MR) <bold>A–D</bold> habitus of male, photomicrographs  <bold>E–H</bold> habitus of female, photomicrographs <bold>I–J</bold> illustrations of left male palp <bold>A, E</bold> dorsal view <bold>B, F</bold> ventral view  <bold>C, G</bold> anterior view <bold>D, H</bold> lateral view <bold>I</bold> prolateral view <bold>J</bold> retrolateral view. <bold>C</bold> conductor <bold>E</bold> embolus  <bold>T</bold> tegulum.</p></caption><graphic xmlns:xlink="http://www.w3.org/1999/xlink" xlink:href="ZooKeys-195-001-g062.jpg" position="float" orientation="portrait" xlink:type="simple"/></fig><fig id="F63" position="float" orientation="portrait"><label>Figure 63.</label><caption><p><bold>A–F</bold> <italic><tp:taxon-name>Loureedia annulipes</tp:taxon-name></italic> from Haluqim Ridge, Israel (MR008, HUJ), scanning electron micrographs of right male palp, images reversed to appear as left palp. <bold>A</bold> prolateral view <bold>B</bold> retrolateral view <bold>C</bold> conductor, prolateral view <bold>D</bold> ventral view <bold>E</bold> conductor, ventral view <bold>F</bold> apical view. <bold>C</bold> conductor <bold>E</bold> embolus <bold>ST</bold> subtegulum <bold>T</bold> tegulum.</p></caption><graphic xmlns:xlink="http://www.w3.org/1999/xlink" xlink:href="ZooKeys-195-001-g063.jpg" position="float" orientation="portrait" xlink:type="simple"/></fig><fig id="F64" position="float" orientation="portrait"><label>Figure 64.</label><caption><p><bold>A–F</bold> <italic><tp:taxon-name>Loureedia annulipes</tp:taxon-name></italic>, scanning electron micrographs of female from from Wadi Mashash, Negev, Israel (MR019, MR), images reversed. <bold>A</bold> prosoma, anterior view <bold>B</bold> chelicera <bold>C</bold> cheliceral boss <bold>D</bold> sternum, ventral view.</p></caption><graphic xmlns:xlink="http://www.w3.org/1999/xlink" xlink:href="ZooKeys-195-001-g064.jpg" position="float" orientation="portrait" xlink:type="simple"/></fig><fig id="F65" position="float" orientation="portrait"><label>Figure 65.</label><caption><p><bold>A–F</bold> <italic><tp:taxon-name>Loureedia annulipes</tp:taxon-name></italic>, scanning electron micrographs. <bold>A–E</bold> vulva of female from Wadi Mashash, Negev, Israel (MR019, MR) <bold>F</bold> male from Haluqim Ridge, Israel (MR008, HUJ) <bold>A</bold> epigynum, ventral view <bold>B</bold> cleared vulva, dorsal view <bold>C, D</bold> detail, left spermathecal head <bold>E</bold> detail, right spermatheca. <bold>F</bold> epiandrous region. <bold>AL</bold> anterior lobe on atrium <bold>ML</bold> median lobe <bold>S</bold> spermatheca <bold>SH</bold> spermathecal head.</p></caption><graphic xmlns:xlink="http://www.w3.org/1999/xlink" xlink:href="ZooKeys-195-001-g065.jpg" position="float" orientation="portrait" xlink:type="simple"/></fig><fig id="F66" position="float" orientation="portrait"><label>Figure 66.</label><caption><p><bold>A–F</bold> <italic><tp:taxon-name>Loureedia annulipes</tp:taxon-name></italic>, female from Wadi Mashash, Negev, Israel (MR019, MR), scanning electron micrographs of spinnerets. <bold>A</bold> overview <bold>B</bold> right ALS <bold>C</bold> left and right PMS <bold>D</bold> right PLS <bold>E</bold> cribellum. <bold>F</bold> cribellar spigots. Unlabeled spigots in <bold>C</bold> thought to be a mixture of aciniform gland spigots and cylindrical gland spigots. <bold>AC</bold> aciniform gland spigot <bold>ALS</bold> anterior lateral spinneret <bold>MAP</bold> major ampullate gland spigot <bold>mAP</bold> minor ampullate gland spigot <bold>MS</bold> modified spigot <bold>PI</bold> piriform gland spigot <bold>PLS</bold> posterior lateral spinneret <bold>PMS</bold> posterior median spinneret.</p></caption><graphic xmlns:xlink="http://www.w3.org/1999/xlink" xlink:href="ZooKeys-195-001-g066.jpg" position="float" orientation="portrait" xlink:type="simple"/></fig><fig id="F67" position="float" orientation="portrait"><label>Figure 67.</label><caption><p><bold>A–F</bold> <italic><tp:taxon-name>Loureedia annulipes</tp:taxon-name></italic>, female from Wadi Mashash, Negev, Israel (MR019, MR), scanning electron micrographs of spinnerets. <bold>A</bold> detail of spigots on right ALS <bold>B, C</bold> detail of spigots on left PMS <bold>D</bold> modified spigot and flanking aciniform gland spigots on left PLS <bold>E</bold> calamistrum, left metatarsus IV <bold>F</bold> detail, calamistrum seta, left metatarsus IV. Spigots in <bold>B</bold> thought to be a mixture of aciniform gland spigots and cylindrical gland spigots; unlabeled spigot in <bold>C</bold> thought to be either an aciniform gland spigot or a cylindrical gland spigot. <bold>AC</bold> aciniform gland spigot <bold>MAP</bold> major ampullate gland spigot <bold>mAP</bold> minor ampullate gland spigot <bold>MS</bold> modified spigot <bold>PI</bold> piriform gland spigot.</p></caption><graphic xmlns:xlink="http://www.w3.org/1999/xlink" xlink:href="ZooKeys-195-001-g067.jpg" position="float" orientation="portrait" xlink:type="simple"/></fig></tp:treatment-sec><tp:treatment-sec><!--Section generated to contain objects referenced in tp:taxon-treatment.--><fig id="F1" position="float" orientation="portrait"><label>Figure 1.</label><caption><p><bold>A–H</bold> Habitus of living <tp:taxon-name>Eresidae</tp:taxon-name>, photographs. <bold>A, B</bold> <italic><tp:taxon-name>Adonea fimbriata</tp:taxon-name></italic> <bold>A</bold> juvenile female (photo by Martin Forman) <bold>B</bold> adult male from Israel (photo by Martin Forman) <bold>C</bold> <italic><tp:taxon-name>Dresserus kannemeyeri</tp:taxon-name></italic>, adult female from Ndumo Game Reserve, South Africa (photo Stanislav Macík) <bold>D</bold> <italic><tp:taxon-name>Dresserus</tp:taxon-name></italic> sp., adult malefrom Namibia, between the towns Aus and Helmeringhausen (<named-content xmlns:xlink="http://www.w3.org/1999/xlink" content-type="dwc:verbatimCoordinates" xlink:type="simple">26°13.049'S, 16°36.063'E</named-content>; photo by Martin Forman) <bold>E, F</bold> <italic><tp:taxon-name>Gandanameno</tp:taxon-name></italic> sp. <bold>E</bold> subadult female from Cape Town, South Africa (Stanislav Macík) <bold>F</bold> adult male from Anysberg Nature Reserve, Western Cape Province, South Africa (photo Martin Forman) <bold>G, H</bold> adult male <italic><tp:taxon-name>Loureedia annulipes</tp:taxon-name></italic>; <bold>G</bold> from Tel Krayot, Israel (photo by Martin Forman) <bold>H</bold> from Arad, Israel (photo by Martin Forman).</p></caption><graphic xmlns:xlink="http://www.w3.org/1999/xlink" xlink:href="ZooKeys-195-001-g001.jpg" position="float" orientation="portrait" xlink:type="simple"/></fig><fig id="F4" position="float" orientation="portrait"><label>Figure 4.</label><caption><p><bold>A–L</bold> Retreats, webs, and habitus of living <tp:taxon-name>Eresidae</tp:taxon-name>, photographs. <bold>A</bold> <italic><tp:taxon-name>Adonea fimbriata</tp:taxon-name></italic> retreat on the ground from Sede Boqer, Israel (photo by Efrat Gavish-Regev) <bold>B</bold> <italic><tp:taxon-name>Dresserus</tp:taxon-name></italic> sp. retreat in the grass (photo by Charles Haddad) <bold>C</bold> <italic><tp:taxon-name>Eresus walckenaeri</tp:taxon-name></italic> retreat of juvenile from Ioannina, Greece (photo by Siegfried Huber) <bold>D–E</bold> <italic><tp:taxon-name>Gandanameno</tp:taxon-name></italic> sp. from west of Helmeringhausen Namibia (photos by Martin Forman) <bold>D</bold> Retreat on <italic><tp:taxon-name>Acacia</tp:taxon-name></italic> <bold>E</bold> female, with egg sac and various prey remnants <bold>F</bold> <italic><tp:taxon-name>Gandanameno</tp:taxon-name></italic> sp. femalefrom Amanzi Game Reserve, South Africa (photo by Tamás Szűts) <bold>G, H</bold> <italic><tp:taxon-name>Seothyra</tp:taxon-name></italic> sp. from Namibia <bold>G</bold> retreat under sand, showing the antelope track pattern <bold>H</bold> specimen and the exposed retreat  (photos <bold>E–H, J, L</bold> by Teresa Meikle) <bold>I</bold> <italic><tp:taxon-name>Loureedia annulipes</tp:taxon-name></italic>, burrow from Sede Boqer, Israel (photo by Efrat Gavish-Regev) <bold>J–L</bold> <italic><tp:taxon-name>Stegodyphus</tp:taxon-name></italic> retreats <bold>J</bold> <italic><tp:taxon-name>Stegodyphus dumicola</tp:taxon-name></italic> from Spioenkop, South Africa <bold>K</bold> <italic><tp:taxon-name>Stegodyphus lineatus</tp:taxon-name></italic> from Tel-Hadid, Israel (photo by Amir Weinstein) <bold>L</bold> <italic><tp:taxon-name>Stegodyphus mimosarum</tp:taxon-name></italic> from Spioenkop, South Africa.</p></caption><graphic xmlns:xlink="http://www.w3.org/1999/xlink" xlink:href="ZooKeys-195-001-g004.jpg" position="float" orientation="portrait" xlink:type="simple"/></fig><fig id="F9" position="float" orientation="portrait"><label>Figure 9.</label><caption><p><bold>A–L</bold> Schematic illustrations of the carapace of assorted eresids. <bold>A–D</bold> <italic><tp:taxon-name>Eresus kollari</tp:taxon-name></italic> <bold>E–H</bold> <italic><tp:taxon-name>Gandanameno</tp:taxon-name></italic> sp. <bold>I–L</bold> <italic><tp:taxon-name>Loureedia annulipes</tp:taxon-name></italic> <bold>A–B</bold>, <bold>E–F</bold>, <bold>I–J</bold> male <bold>C–D</bold>, <bold>G–H</bold>, <bold>K–L</bold> female <bold>A, C, E, G, I, K</bold> anterior view <bold>B, D, F, H, J, L</bold> dorsal view. Dashed lines at posterior of carapace indicate uncertainty. Not to scale.</p></caption><graphic xmlns:xlink="http://www.w3.org/1999/xlink" xlink:href="ZooKeys-195-001-g009.jpg" position="float" orientation="portrait" xlink:type="simple"/></fig><fig id="F13" position="float" orientation="portrait"><label>Figure 13.</label><caption><p><bold>A–L</bold> Left male palpi of eresid species, photomicrographs. <bold>A–C</bold> <italic><tp:taxon-name>Eresus kollari</tp:taxon-name></italic> from res. Radotinske udoli, Czechia (MR007, MR) <bold>D–F</bold> <italic><tp:taxon-name>Gandanameno</tp:taxon-name></italic> sp. from Van Riebeeck Park, Western Cape, South Africa (CASENT 9023763, CAS) <bold>G–I</bold> <italic><tp:taxon-name>Loureedia annulipes</tp:taxon-name></italic> from Haluqim Ridge, Israel (PET03, MR) <bold>J, K</bold> <italic><tp:taxon-name>Paradonea striatipes</tp:taxon-name></italic> from Otjivasandu (NMN), Namibia <bold>L</bold> <italic><tp:taxon-name>Paradonea splendens</tp:taxon-name></italic> from Sunnyside, South Africa (C1076, SAM) <bold>A, D, G, J, L</bold> prolateral view <bold>B, H, K</bold> retrolateral view <bold>E</bold> ventral view <bold>C, F, I</bold> expanded palp. <bold>BH</bold> basal haematodocha <bold>MH</bold> median haematodocha.</p></caption><graphic xmlns:xlink="http://www.w3.org/1999/xlink" xlink:href="ZooKeys-195-001-g013.jpg" position="float" orientation="portrait" xlink:type="simple"/></fig><fig id="F18" position="float" orientation="portrait"><label>Figure 18.</label><caption><p><bold>A–L</bold> Epigyna of eresid species, photomicrographs. <bold>A, D</bold> <italic><tp:taxon-name>Loureedia annulipes</tp:taxon-name></italic> from Wadi Mashash, Negev, Israel (MR019, MR) <bold>B, E</bold> <italic><tp:taxon-name>Paradonea variegata</tp:taxon-name></italic> from Steinkopf, Northern Cape, South Africa (ZMB 26964, ZMHB) <bold>C, F</bold> <italic><tp:taxon-name>Seothyra henscheli</tp:taxon-name></italic>; C from Kuiseb River, Gobabeb, Namibia (SMN 46627, NMN) <bold>F</bold> from Sout Rivier, Namibia (CASENT 9039242, CAS) <bold>G, J</bold> <italic><tp:taxon-name>Stegodyphus lineatus</tp:taxon-name></italic> from Belkis, near Birecor, Turkey (MR015, MR) <bold>H, K</bold> <italic><tp:taxon-name>Stegodyphus mimosarum</tp:taxon-name></italic> <bold>H</bold> from Forêt d'Analalava, Fianarantsoa, Madagascar (CASENT 9015950, CAS) <bold>K</bold> from Réserve Spéciale de Cap Sainte Marie, Toliara, Madagascar (CASENT 9012844, CAS) <bold>I, L</bold> <italic><tp:taxon-name>Stegodyphus sarasinorum</tp:taxon-name></italic> from 7.5 km E PwintPhyu, Magway Division, Myanmar (CASENT 9019370, CAS) <bold>A–C, G–I</bold> ventral view <bold>D–F, J–L</bold> dorsal view, cleared. <bold>AL</bold> anterior lobe <bold>ML</bold> median lobe <bold>S</bold> spermatheca <bold>SH</bold> spermathecal head.</p></caption><graphic xmlns:xlink="http://www.w3.org/1999/xlink" xlink:href="ZooKeys-195-001-g018.jpg" position="float" orientation="portrait" xlink:type="simple"/></fig></tp:treatment-sec><ref-list><ref id="B105"><mixed-citation xmlns:xlink="http://www.w3.org/1999/xlink" xlink:type="simple"><person-group><name name-style="western"><surname>Simon</surname><given-names>E</given-names></name></person-group> (<year>1908</year>)<article-title> Etude sur les espèces de la famille des Eresidae qui habitent l’Egypte.</article-title><source>Bulletin de la Société entomologique d’Egypte </source><volume>1</volume>: <fpage>77</fpage>-<lpage>84</lpage>.</mixed-citation></ref><ref id="B24"><mixed-citation xmlns:xlink="http://www.w3.org/1999/xlink" xlink:type="simple"><person-group><name name-style="western"><surname>El-Hennawy</surname><given-names>HK</given-names></name></person-group> (<year>2004</year>)<article-title> Review of spiders of genus <italic>Eresus</italic> in Egypt (Araneida: Eresidae).</article-title><source>Serket </source><volume>9</volume>: <fpage>25</fpage>-<lpage>35</lpage>.</mixed-citation></ref><ref id="B55"><mixed-citation xmlns:xlink="http://www.w3.org/1999/xlink" xlink:type="simple"><person-group><name name-style="western"><surname>Kraus</surname><given-names>O</given-names></name><name name-style="western"><surname>Kraus</surname><given-names>M</given-names></name></person-group> (<year>1992</year>)<article-title> Eresid spiders in the neotropics: <italic>Stegodyphus manaus</italic> n. sp. (Arachnida, Araneae, Eresidae).</article-title><source>Verhandlungen des Naturwissenschaftlichen Vereins in Hamburg </source><volume>33</volume>: <fpage>15</fpage>-<lpage>19</lpage>.</mixed-citation></ref></ref-list></tp:taxon-treatment>
