# Supplementary material for: The velvet spiders: an atlas of the Eresidae (Arachnida, Araneae)
Source: Zookeys. 2012 May 17;(195):1–144. doi: 10.3897/zookeys.195.2342 (PMC3361087; doi:10.3897/zookeys.195.2342)
Supplement: XML Treatment for Paradonea [file zookeys.195.2342-treatment15.xml]

<!DOCTYPE tp:taxon-treatment
  PUBLIC "-//TaxonX//DTD Taxonomic Treatment Publishing DTD v0 20100105//EN" "tax-treatment-NSO.dtd">
<tp:taxon-treatment xmlns:tp="http://www.plazi.org/taxpub"><tp:treatment-meta><mixed-citation publication-type="journal"><person-group><name><surname>Miller</surname><given-names>Jeremy A.</given-names></name><name><surname>Griswold</surname><given-names>Charles E.</given-names></name><name><surname>Scharff</surname><given-names>Nikolaj</given-names></name><name><surname>Řezáč</surname><given-names>Milan</given-names></name><name><surname>Szűts</surname><given-names>Tamás</given-names></name><name><surname>Marhabaie</surname><given-names>Mohammad</given-names></name></person-group><article-title>The velvet spiders: an atlas of the Eresidae (Arachnida, Araneae)</article-title><source>Zookeys</source><day>17</day><month>5</month><year>2012</year><volume>2012</volume><issue>195</issue><fpage>1</fpage><lpage>144</lpage><pub-id pub-id-type="doi">10.3897/zookeys.195.2342</pub-id></mixed-citation></tp:treatment-meta><tp:nomenclature><tp:taxon-name>
                            <tp:taxon-name-part taxon-name-part-type="genus">Paradonea</tp:taxon-name-part>
                        <object-id xmlns:xlink="http://www.w3.org/1999/xlink" xlink:type="simple">http://species-id.net/wiki/Paradonea</object-id>
								</tp:taxon-name><tp:taxon-authority>Lawrence</tp:taxon-authority><tp:nomenclature-citation-list><tp:nomenclature-citation><tp:taxon-name>Paradonea</tp:taxon-name><comment> Lawrence, 1968: 116. Type species <italic><tp:taxon-name>Paradonea striatipes</tp:taxon-name></italic> Lawrence, 1968.</comment></tp:nomenclature-citation></tp:nomenclature-citation-list></tp:nomenclature><tp:treatment-sec sec-type="Note"><title>Note.</title><p><italic><tp:taxon-name>Paradonea</tp:taxon-name></italic> contains four recognized species from southern Africa (<xref ref-type="fig" rid="F71">Fig. 71</xref>). We examined specimens (including the primary types) of all four described species and propose one new species. Of these five, only one (<italic><tp:taxon-name>Paradonea variegata</tp:taxon-name></italic>) is known from the female as well as the male. Two species are particularly remarkable in their morphological distinctness: the type species, <italic><tp:taxon-name>Paradonea striatipes</tp:taxon-name></italic>, is large with distinct markings, an enlarged first leg with tibial brush, relatively small palpi with a distinctly bifid conductor, widely spaced median eyes, and PLE set near the front of the carapace; <italic><tp:taxon-name>Paradonea splendens</tp:taxon-name></italic> has a strongly raised cephalic region that occupies most of the cephalothorax and slightly overhangs the thoracic region, but the palpal morphology is fairly typical of <tp:taxon-name>Eresidae</tp:taxon-name>. Despite our skepticism about the monophyly of this group, we are not proposing nomenclatural changes at this time. We hope that this work may help catalyze new activity in this group, including the discovery of females and the collection of fresh specimens for DNA sequencing. Our phylogenetic analysis includes <italic><tp:taxon-name>Paradonea variegata</tp:taxon-name></italic>, the first <italic><tp:taxon-name>Paradonea</tp:taxon-name></italic> species to be sequenced and the first time <italic><tp:taxon-name>Paradonea</tp:taxon-name></italic> has been placed phylogenetically (<xref ref-type="fig" rid="F51">Figs 51</xref>, S1). We do not offer a diagnosis of the genus but distinguish each species independently in the key and species diagnostic sections.</p><p>Spinneret spigot morphology was not investigated for any species in the genus.</p></tp:treatment-sec><tp:treatment-sec><!--Section generated to contain objects referenced in tp:taxon-treatment.--><fig id="F71" position="float" orientation="portrait"><label>Figure 71.</label><caption><p>Distribution of <italic><tp:taxon-name>Paradonea</tp:taxon-name></italic> species. Circles, <italic><tp:taxon-name>Paradonea striatipes</tp:taxon-name></italic>; squares, <italic><tp:taxon-name>Paradonea splendens</tp:taxon-name></italic>; inverted triangles, <italic><tp:taxon-name>Paradonea variegata</tp:taxon-name></italic>; diamonds, <italic><tp:taxon-name>Paradonea parva</tp:taxon-name></italic>; triangles, <italic><tp:taxon-name>Paradonea presleyi</tp:taxon-name></italic> sp. n. Primary type localities with all black symbols, those for other localities with white center.</p></caption><graphic xmlns:xlink="http://www.w3.org/1999/xlink" xlink:href="ZooKeys-195-001-g071.jpg" position="float" orientation="portrait" xlink:type="simple"/></fig><fig id="F51" position="float" orientation="portrait"><label>Figure 51.</label><caption><p>Bayesian phylogenetic tree of the spider family <tp:taxon-name>Eresidae</tp:taxon-name> based on mixed model analysis (eight data partitions, manually adjusted alignment; see <xref ref-type="bibr" rid="B70">Miller et al. 2010a</xref>); outgroups not shown, see Fig. S1. For the genus <italic><tp:taxon-name>Gandanameno</tp:taxon-name></italic>, DNA specimen codes are substituted for taxonomic name and specimens are linked to their collection locality in southern Africa. Male specimens indicated by male symbol, female specimens indicated either by a female symbol or a square, the darkness of which indicates the strength and presence of cuspules, scored as in Fig. 50. Branches drawn proportional to change. Numbers at nodes are percent posterior probabilities of 50 or greater.</p></caption><graphic xmlns:xlink="http://www.w3.org/1999/xlink" xlink:href="ZooKeys-195-001-g051.jpg" position="float" orientation="portrait" xlink:type="simple"/></fig></tp:treatment-sec><ref-list><ref id="B70"><mixed-citation xmlns:xlink="http://www.w3.org/1999/xlink" xlink:type="simple"><person-group><name name-style="western"><surname>Miller</surname><given-names>JA</given-names></name><name name-style="western"><surname>Carmichael</surname><given-names>A</given-names></name><name name-style="western"><surname>Ramírez</surname><given-names>M</given-names></name><name name-style="western"><surname>Spagna</surname><given-names>J</given-names></name><name name-style="western"><surname>Haddad</surname><given-names>CR</given-names></name><name name-style="western"><surname>Řezáč</surname><given-names>M</given-names></name><name name-style="western"><surname>Johannesen</surname><given-names>J</given-names></name><name name-style="western"><surname>Král</surname><given-names>J</given-names></name><name name-style="western"><surname>Wang</surname><given-names>X-P</given-names></name><name name-style="western"><surname>Griswold</surname><given-names>CE</given-names></name></person-group> (<year>2010a</year>)<article-title> Phylogeny of entelegyne spiders: Affinities of the family Penestomidae (NEW RANK), generic phylogeny of Eresidae, and asymmetric rates of change in spinning organ evolution (Araneae, Araneoidea, Entelegynae).</article-title><source>Molecular Phylogenetics and Evolution </source><volume>55</volume>: <fpage>786</fpage>-<lpage>804</lpage>. doi: <ext-link ext-link-type="uri" xlink:href="http://dx.doi.org/10.1016/j.ympev.2010.02.021" xlink:type="simple">10.1016/j.ympev.2010.02.021</ext-link></mixed-citation></ref></ref-list></tp:taxon-treatment>
