# Supplementary material for: The velvet spiders: an atlas of the Eresidae (Arachnida, Araneae)
Source: Zookeys. 2012 May 17;(195):1–144. doi: 10.3897/zookeys.195.2342 (PMC3361087; doi:10.3897/zookeys.195.2342)
Supplement: XML Treatment for Paradonea striatipes [file zookeys.195.2342-treatment16.xml]

<!DOCTYPE tp:taxon-treatment
  PUBLIC "-//TaxonX//DTD Taxonomic Treatment Publishing DTD v0 20100105//EN" "tax-treatment-NSO.dtd">
<tp:taxon-treatment xmlns:tp="http://www.plazi.org/taxpub"><tp:treatment-meta><mixed-citation publication-type="journal"><person-group><name><surname>Miller</surname><given-names>Jeremy A.</given-names></name><name><surname>Griswold</surname><given-names>Charles E.</given-names></name><name><surname>Scharff</surname><given-names>Nikolaj</given-names></name><name><surname>Řezáč</surname><given-names>Milan</given-names></name><name><surname>Szűts</surname><given-names>Tamás</given-names></name><name><surname>Marhabaie</surname><given-names>Mohammad</given-names></name></person-group><article-title>The velvet spiders: an atlas of the Eresidae (Arachnida, Araneae)</article-title><source>Zookeys</source><day>17</day><month>5</month><year>2012</year><volume>2012</volume><issue>195</issue><fpage>1</fpage><lpage>144</lpage><pub-id pub-id-type="doi">10.3897/zookeys.195.2342</pub-id></mixed-citation></tp:treatment-meta><tp:nomenclature><tp:taxon-name>
                            <tp:taxon-name-part taxon-name-part-type="genus">Paradonea</tp:taxon-name-part>
                            <tp:taxon-name-part taxon-name-part-type="species">striatipes</tp:taxon-name-part>
                        <object-id xmlns:xlink="http://www.w3.org/1999/xlink" xlink:type="simple">http://species-id.net/wiki/Paradonea_striatipes</object-id>
								</tp:taxon-name><tp:taxon-authority>Lawrence</tp:taxon-authority><xref ref-type="fig" rid="F10">Figs 10A, B</xref><xref ref-type="fig" rid="F13">13J, K</xref><xref ref-type="fig" rid="F68">68A–C, G, H</xref><xref ref-type="fig" rid="F71">71</xref><tp:nomenclature-citation-list><tp:nomenclature-citation><tp:taxon-name>Paradonea striat</tp:taxon-name><comment><italic>ipes</italic> Lawrence, 1968: 116–118, figs 2f, 3b.</comment></tp:nomenclature-citation></tp:nomenclature-citation-list></tp:nomenclature><tp:treatment-sec sec-type="Diagnosis"><title>Diagnosis.</title><p>Distinguished from other <tp:taxon-name>Eresidae</tp:taxon-name> except <italic><tp:taxon-name>Gandanameno</tp:taxon-name></italic>, some <italic><tp:taxon-name>Dresserus</tp:taxon-name></italic>, <italic><tp:taxon-name>Stegodyphus dumicola</tp:taxon-name></italic>, <italic><tp:taxon-name>Stegodyphus tentoriicola</tp:taxon-name></italic>, and <italic><tp:taxon-name>Loureedia annulipes</tp:taxon-name></italic> by the bifid conductor <!--PageBreak-->(<xref ref-type="fig" rid="F13">Figs 13J, K</xref>, <xref ref-type="fig" rid="F68">68G, H</xref>); distinguished from <italic><tp:taxon-name>Dresserus</tp:taxon-name></italic> and <italic><tp:taxon-name>Gandanameno</tp:taxon-name></italic> by the palpal conformation, which has a proximal-ventral axis with the helical embolus encircling the distal part (obliquely ventral-dorsal in <italic><tp:taxon-name>Dresserus</tp:taxon-name></italic> and <italic><tp:taxon-name>Gandanameno</tp:taxon-name></italic> with the embolus encircling the ventral part, <xref ref-type="fig" rid="F12">Figs 12G–I</xref>, <xref ref-type="fig" rid="F13">13D–F</xref>, <xref ref-type="fig" rid="F33">33I–K</xref>, <xref ref-type="fig" rid="F48">48A–C</xref>); distinguished from <italic><tp:taxon-name>Stegodyphus dumicola</tp:taxon-name></italic>, <italic><tp:taxon-name>Stegodyphus tentoriicola</tp:taxon-name></italic>, and <italic><tp:taxon-name>Loureedia annulipes</tp:taxon-name></italic> by the shape of the conductor branches, which strongly diverge in orientation and feature a curved, spine-like dorsal branch and a broad ventral branch with several small sharp processes<!--PageBreak--> (<xref ref-type="fig" rid="F68">Fig. 68H</xref>). Distinguished from other eresids except <italic><tp:taxon-name>Paradonea parva</tp:taxon-name></italic>, <italic><tp:taxon-name>Paradonea presleyi</tp:taxon-name></italic> sp. n., <italic><tp:taxon-name>Seothyra</tp:taxon-name></italic>, and some <italic><tp:taxon-name>Stegodyphus</tp:taxon-name></italic> by the enlarged leg I (<xref ref-type="fig" rid="F68">Fig. 68A, B</xref>), distinguished from <italic><tp:taxon-name>Paradonea parva</tp:taxon-name></italic>, <italic><tp:taxon-name>Paradonea presleyi</tp:taxon-name></italic> sp. n., and <italic><tp:taxon-name>Seothyra</tp:taxon-name></italic> by the presence of a dense brush of setae, especially on the tibia (<xref ref-type="fig" rid="F68">Fig. 68A, B</xref>); distinguished from <italic><tp:taxon-name>Paradonea presleyi</tp:taxon-name></italic> sp. n. and <italic><tp:taxon-name>Stegodyphus</tp:taxon-name></italic> by the separation of the median eyes on the vertical axis (<xref ref-type="fig" rid="F10">Fig. 10A</xref>; broadly overlapping in <italic><tp:taxon-name>Paradonea presleyi</tp:taxon-name></italic> sp. n. and <italic><tp:taxon-name>Stegodyphus</tp:taxon-name></italic>, <xref ref-type="fig" rid="F11">Figs 11E</xref>, <xref ref-type="fig" rid="F70">70I</xref>). <italic><tp:taxon-name>Paradonea striatipes</tp:taxon-name></italic> has the PLE in a more advanced position (ca. 0.25) than most other eresids (<xref ref-type="fig" rid="F11">Fig. 11B</xref>; <italic><tp:taxon-name>Dresserus</tp:taxon-name></italic>, <italic><tp:taxon-name>Gandanameno</tp:taxon-name></italic>, and <italic><tp:taxon-name>Stegodyphus</tp:taxon-name></italic> may also have the PLE around 0.25). The markings, especially the distribution of white setae, are unique (<xref ref-type="fig" rid="F68">Fig. 68A–C</xref>). The palpi are relatively small proportional to body size compared to other eresids (<xref ref-type="fig" rid="F68">Fig. 68B</xref>).</p></tp:treatment-sec><tp:treatment-sec sec-type="Description"><title>Description.</title><p><italic>Male</italic> (Outjo Namibia, NMBA05700, BMSA): Carapace with broad band of white setae around margin and between AME; cephalic region subtriangular, longer than wide, strongly raised; AME distinctly smaller than PME (AME/PME 0.33), median eyes widely separated on horizontal axis, adjacent on vertical axis; ALE on distinct tubercles; PER much narrower than AER (PER/AER 0.82), PLE position on carapace 0.25; clypeal hood forms acute angle; fovea shallow. Chelicerae with lateral boss, basal three quarters covered in white setae, contiguous mesally. Legs with bands of white setae, especially dorsally along the length of most segments; leg I somewhat thickened and elongated, tibia I with brush of dark setae; with scattered ventral macrosetae on tibia II–IV and metatarsus and tarsus I–IV. Abdomen black with series of irregular transverse stripes formed by thick patches of white setae (<xref ref-type="fig" rid="F10">Figs 10A, B</xref>, <xref ref-type="fig" rid="F68">68A–C</xref>).</p><p>Male palp with proximal-distal axis; tegulum moderately elongate, subtrapezoidal; second loop of sperm duct follows complicated path featuring multiple switchbacks; conductor and embolus together form apical complex making 1.5 helical turns; conductor with conspicuous bifid apophysis arising from retrolateral side, consisting of a spine-like dorsal branch curving distally for nearly 180° and a broad, flattened ventral branch with several small sharp processes along the ventral and distal margins; tegular division longer than embolic division; cymbium with a few mesosetae (only slightly thicker than normal setae) over dorsal to prolateral surface (<xref ref-type="fig" rid="F12">Figs 12J, K</xref>, <xref ref-type="fig" rid="F68">68G, H</xref>).</p><p><italic>Female</italic>: Unknown.</p><fig id="F68" position="float" orientation="portrait"><label>Figure 68.</label><caption><p><bold>A–J</bold> males of <italic><tp:taxon-name>Paradonea striatipes</tp:taxon-name></italic> and <italic><tp:taxon-name>Paradonea splendens</tp:taxon-name></italic>. <bold>A–C, G, H</bold> <italic><tp:taxon-name>Paradonea striatipes</tp:taxon-name></italic>, male from Otjivasandu, Namibia (NMN) <bold>D–F, I, J</bold> <italic><tp:taxon-name>Paradonea splendens</tp:taxon-name></italic>, male from Sunnyside, South Africa (C1076, SAM) <bold>A–F</bold> habitus of male, photomicrographs <bold>G–J</bold> illustrations of left male palp <bold>A, D</bold> dorsal view <bold>B, E</bold> ventral view <bold>C, F</bold> anterior view <bold>G, I</bold> prolateral view <bold>H, J</bold> retrolateral view. <bold>C</bold> conductor <bold>E</bold> embolus <bold>ST</bold> subtegulum <bold>T</bold> tegulum.</p></caption><graphic xmlns:xlink="http://www.w3.org/1999/xlink" xlink:href="ZooKeys-195-001-g068.jpg" position="float" orientation="portrait" xlink:type="simple"/></fig></tp:treatment-sec><tp:treatment-sec><!--Section generated to contain objects referenced in tp:taxon-treatment.--><fig id="F10" position="float" orientation="portrait"><label>Figure 10.</label><caption><p><bold>A–L</bold> Schematic illustrations of the carapace of assorted eresids. <bold>A–B</bold> <italic><tp:taxon-name>Paradonea striatipes</tp:taxon-name></italic> <bold>C–D</bold> <italic><tp:taxon-name>Paradonea splendens</tp:taxon-name></italic> <bold>E–H</bold> <italic><tp:taxon-name>Paradonea variegata</tp:taxon-name></italic> <bold>I–L</bold> <italic><tp:taxon-name>Seothyra henscheli</tp:taxon-name></italic> <bold>A–D, E–F, I–J</bold> male <bold>G–H, K–L</bold> female. <bold>A, C, E, G, I, K</bold> anterior view <bold>B, D, F, H, J, L</bold> dorsal view <bold>G</bold> illustrates example of median eyes overlapping on horizontal axis. Dashed lines at posterior of carapace indicate uncertainty. Not to scale.</p></caption><graphic xmlns:xlink="http://www.w3.org/1999/xlink" xlink:href="ZooKeys-195-001-g010.jpg" position="float" orientation="portrait" xlink:type="simple"/></fig><fig id="F13" position="float" orientation="portrait"><label>Figure 13.</label><caption><p><bold>A–L</bold> Left male palpi of eresid species, photomicrographs. <bold>A–C</bold> <italic><tp:taxon-name>Eresus kollari</tp:taxon-name></italic> from res. Radotinske udoli, Czechia (MR007, MR) <bold>D–F</bold> <italic><tp:taxon-name>Gandanameno</tp:taxon-name></italic> sp. from Van Riebeeck Park, Western Cape, South Africa (CASENT 9023763, CAS) <bold>G–I</bold> <italic><tp:taxon-name>Loureedia annulipes</tp:taxon-name></italic> from Haluqim Ridge, Israel (PET03, MR) <bold>J, K</bold> <italic><tp:taxon-name>Paradonea striatipes</tp:taxon-name></italic> from Otjivasandu (NMN), Namibia <bold>L</bold> <italic><tp:taxon-name>Paradonea splendens</tp:taxon-name></italic> from Sunnyside, South Africa (C1076, SAM) <bold>A, D, G, J, L</bold> prolateral view <bold>B, H, K</bold> retrolateral view <bold>E</bold> ventral view <bold>C, F, I</bold> expanded palp. <bold>BH</bold> basal haematodocha <bold>MH</bold> median haematodocha.</p></caption><graphic xmlns:xlink="http://www.w3.org/1999/xlink" xlink:href="ZooKeys-195-001-g013.jpg" position="float" orientation="portrait" xlink:type="simple"/></fig><fig id="F71" position="float" orientation="portrait"><label>Figure 71.</label><caption><p>Distribution of <italic><tp:taxon-name>Paradonea</tp:taxon-name></italic> species. Circles, <italic><tp:taxon-name>Paradonea striatipes</tp:taxon-name></italic>; squares, <italic><tp:taxon-name>Paradonea splendens</tp:taxon-name></italic>; inverted triangles, <italic><tp:taxon-name>Paradonea variegata</tp:taxon-name></italic>; diamonds, <italic><tp:taxon-name>Paradonea parva</tp:taxon-name></italic>; triangles, <italic><tp:taxon-name>Paradonea presleyi</tp:taxon-name></italic> sp. n. Primary type localities with all black symbols, those for other localities with white center.</p></caption><graphic xmlns:xlink="http://www.w3.org/1999/xlink" xlink:href="ZooKeys-195-001-g071.jpg" position="float" orientation="portrait" xlink:type="simple"/></fig><fig id="F12" position="float" orientation="portrait"><label>Figure 12.</label><caption><p><bold>A–L</bold> Left male palpi of eresid species, photomicrographs. <bold>A–C</bold> <italic><tp:taxon-name>Adonea fimbriata</tp:taxon-name></italic> from Algeria-Morocco (MR012, MR) <bold>D–F</bold> <italic><tp:taxon-name>Dorceus fastuosus</tp:taxon-name></italic> from Mashabin Sand Dunes, Israel (MR006, HUJ) <bold>G–I</bold> <italic><tp:taxon-name>Dresserus</tp:taxon-name></italic> sp. from Manga Forest Reserve, Tanzania <bold>J–L</bold> <italic><tp:taxon-name>Eresus walckenaeri</tp:taxon-name></italic> from Leptokaryas, Greece (MR020, MR) <bold>A, D, G, J</bold> prolateral view <bold>B, E, K</bold> retrolateral view <bold>H</bold> ventral view <bold>C, F, I, L</bold> expanded palp. <bold>BH</bold> basal haematodocha <bold>MH</bold> median haematodocha.</p></caption><graphic xmlns:xlink="http://www.w3.org/1999/xlink" xlink:href="ZooKeys-195-001-g012.jpg" position="float" orientation="portrait" xlink:type="simple"/></fig><fig id="F33" position="float" orientation="portrait"><label>Figure 33.</label><caption><p><bold>A–K</bold> <italic><tp:taxon-name>Dresserus</tp:taxon-name></italic> sp. <bold>A–D</bold> male from Manga Forest Reserve, Tanzania (ZMUC), image D reversed <bold>E–H</bold> female from Mazumbai, Tanzania (CASENT 9025747, CAS) <bold>I–K</bold> male from Mazumbai, Tanzania (CASENT 9025746, CAS) <bold>A–D</bold> habitus of male, photomicrographs <bold>E–H</bold> habitus of female, photomicrographs <bold>I–K</bold> illustrations of left male palp <bold>A, E</bold> dorsal view <bold>B, F</bold> ventral view <bold>C, G</bold> anterior view <bold>D, H</bold> lateral view <bold>I</bold> prolateral view <bold>J</bold> ventral view <bold>K</bold> retrolateral view. <bold>C</bold> conductor <bold>E</bold> embolus <bold>ST</bold> subtegulum <bold>T</bold> tegulum.</p></caption><graphic xmlns:xlink="http://www.w3.org/1999/xlink" xlink:href="ZooKeys-195-001-g033.jpg" position="float" orientation="portrait" xlink:type="simple"/></fig><fig id="F48" position="float" orientation="portrait"><label>Figure 48.</label><caption><p><bold>A–F</bold> <italic><tp:taxon-name>Gandanameno</tp:taxon-name></italic> sp., illustrations of left male palp. <bold>A–C</bold> from Naauwpoort, North West Province, South Africa (SAM 1600, SAM) <bold>D</bold> from Van Riebeeck Park, Western Cape, South Africa (CASENT 9023763, CAS) <bold>E</bold> from Graaff-Reinet, Eastern Cape, South Africa (SAM 12571, SAM) <bold>F</bold> from Hanover, South Africa (SAM 9465, SAM) <bold>A</bold> obliquely retrolateral view <bold>B,</bold> <bold>D–F</bold> ventral view <bold>C</bold> obliquely prolateral view. All images at the same scale. <bold>C</bold> conductor <bold>E</bold> embolus <bold>ST</bold> subtegulum <bold>T</bold> tegulum.</p></caption><graphic xmlns:xlink="http://www.w3.org/1999/xlink" xlink:href="ZooKeys-195-001-g048.jpg" position="float" orientation="portrait" xlink:type="simple"/></fig><fig id="F11" position="float" orientation="portrait"><label>Figure 11.</label><caption><p><bold>A–L</bold> Schematic illustrations of the carapace of assorted <italic><tp:taxon-name>Stegodyphus</tp:taxon-name></italic> species. <bold>A–D</bold> <italic><tp:taxon-name>Stegodyphus lineatus</tp:taxon-name></italic> <bold>E–H</bold> <italic><tp:taxon-name>Stegodyphus mimosarum</tp:taxon-name></italic> <bold>I–L</bold> <italic><tp:taxon-name>Stegodyphus sarasinorum</tp:taxon-name></italic>. <bold>A–B, E–F, I–J</bold> male <bold>C–D, G–H, K–L</bold> female <bold>A, C, E, G, I, K</bold> anterior view <bold>B, D, F, H, J, L</bold> dorsal view <bold>A</bold> illustrates example of median eyes separated on horizontal axis; E illustrates example of median eyes overlapping on vertical axis. Dashed lines at posterior of carapace indicate uncertainty. Not to scale.</p></caption><graphic xmlns:xlink="http://www.w3.org/1999/xlink" xlink:href="ZooKeys-195-001-g011.jpg" position="float" orientation="portrait" xlink:type="simple"/></fig><fig id="F70" position="float" orientation="portrait"><label>Figure 70.</label><caption><p><bold>A–I</bold> males of <italic><tp:taxon-name>Paradonea parva</tp:taxon-name></italic> and <italic><tp:taxon-name>Paradonea presleyi</tp:taxon-name></italic> sp. n., habitus, photomicrographs. <bold>A–F</bold> <italic><tp:taxon-name>Paradonea parva</tp:taxon-name></italic> <bold>A–C</bold> male holotype from junction of Marico and Crocodile Rivers, South Africa (B3701, SAM) <bold>D–F</bold> male from 4 km N of Hopetown, Northern Cape, South Africa (AcAT 97/988, NCA). <bold>G–I</bold> male holotype of <italic><tp:taxon-name>Paradonea presleyi</tp:taxon-name></italic> sp. n. from Falcon College, Zimbabwe (CASENT 9039236, CAS) <bold>A, D, G</bold> dorsal view <bold>B, E, H</bold> ventral view <bold>C, F, I</bold> anterior view.</p></caption><graphic xmlns:xlink="http://www.w3.org/1999/xlink" xlink:href="ZooKeys-195-001-g070.jpg" position="float" orientation="portrait" xlink:type="simple"/></fig></tp:treatment-sec></tp:taxon-treatment>
