# Supplementary material for: The velvet spiders: an atlas of the Eresidae (Arachnida, Araneae)
Source: Zookeys. 2012 May 17;(195):1–144. doi: 10.3897/zookeys.195.2342 (PMC3361087; doi:10.3897/zookeys.195.2342)
Supplement: XML Treatment for Paradonea splendens [file zookeys.195.2342-treatment17.xml]

<!DOCTYPE tp:taxon-treatment
  PUBLIC "-//TaxonX//DTD Taxonomic Treatment Publishing DTD v0 20100105//EN" "tax-treatment-NSO.dtd">
<tp:taxon-treatment xmlns:tp="http://www.plazi.org/taxpub"><tp:treatment-meta><mixed-citation publication-type="journal"><person-group><name><surname>Miller</surname><given-names>Jeremy A.</given-names></name><name><surname>Griswold</surname><given-names>Charles E.</given-names></name><name><surname>Scharff</surname><given-names>Nikolaj</given-names></name><name><surname>Řezáč</surname><given-names>Milan</given-names></name><name><surname>Szűts</surname><given-names>Tamás</given-names></name><name><surname>Marhabaie</surname><given-names>Mohammad</given-names></name></person-group><article-title>The velvet spiders: an atlas of the Eresidae (Arachnida, Araneae)</article-title><source>Zookeys</source><day>17</day><month>5</month><year>2012</year><volume>2012</volume><issue>195</issue><fpage>1</fpage><lpage>144</lpage><pub-id pub-id-type="doi">10.3897/zookeys.195.2342</pub-id></mixed-citation></tp:treatment-meta><tp:nomenclature><tp:taxon-name>
                            <tp:taxon-name-part taxon-name-part-type="genus">Paradonea</tp:taxon-name-part>
                            <tp:taxon-name-part taxon-name-part-type="species">splendens</tp:taxon-name-part>
                        <object-id xmlns:xlink="http://www.w3.org/1999/xlink" xlink:type="simple">http://species-id.net/wiki/Paradonea_splendens</object-id>
								</tp:taxon-name><tp:taxon-authority>(Lawrence)</tp:taxon-authority><xref ref-type="fig" rid="F10">Figs 10C, D</xref><xref ref-type="fig" rid="F13">13L</xref><xref ref-type="fig" rid="F14">14A</xref><xref ref-type="fig" rid="F68">68D–F, I, J</xref><xref ref-type="fig" rid="F71">71</xref><tp:nomenclature-citation-list><tp:nomenclature-citation><tp:taxon-name>Adonea splendens</tp:taxon-name><comment> Lawrence, 1936: 146.</comment></tp:nomenclature-citation><tp:nomenclature-citation><tp:taxon-name>Paradonea splendens</tp:taxon-name><comment> (Lawrence, 1936). <xref ref-type="bibr" rid="B62">Lawrence 1968</xref>: 116.</comment></tp:nomenclature-citation></tp:nomenclature-citation-list></tp:nomenclature><tp:treatment-sec sec-type="Diagnosis"><title>Diagnosis.</title><p>Distinguished from other eresids except <italic><tp:taxon-name>Dorceus</tp:taxon-name></italic>, some <italic><tp:taxon-name>Dresserus</tp:taxon-name></italic>, and <italic><tp:taxon-name>Loureedia</tp:taxon-name></italic> gen. n. by the wider than long cephalic region (<xref ref-type="fig" rid="F10">Figs 10D</xref>, <xref ref-type="fig" rid="F68">68D</xref>), distinguished from these by the subtrapezoidal shape of the cephalic region, much wider anteriorly than posteriorly <!--PageBreak-->(<xref ref-type="fig" rid="F10">Figs 10D</xref>, <xref ref-type="fig" rid="F68">68D</xref>; subrectangular in <italic><tp:taxon-name>Dorceus</tp:taxon-name></italic>, <italic><tp:taxon-name>Dresserus</tp:taxon-name></italic>, and <italic><tp:taxon-name>Loureedia</tp:taxon-name></italic> gen. n. with little difference in width anteriorly to posteriorly, e.g., <xref ref-type="fig" rid="F8">Figs 8F</xref>, <xref ref-type="fig" rid="F9">9J</xref>); distinguished from other eresids except the male of <italic><tp:taxon-name>Adonea</tp:taxon-name></italic> by the posterior margin of the cephalic region, which slightly overhangs the thoracic region; distinguished from many eresids including <italic><tp:taxon-name>Adonea</tp:taxon-name></italic>, <italic><tp:taxon-name>Dorceus</tp:taxon-name></italic>, <italic><tp:taxon-name>Dresserus</tp:taxon-name></italic>, and <italic><tp:taxon-name>Loureedia</tp:taxon-name></italic> gen. n. by the mesally excavated chelicerae (<xref ref-type="fig" rid="F68">Fig. 68F</xref>; contiguous or only slightly excavated in <italic><tp:taxon-name>Adonea</tp:taxon-name></italic>, <italic><tp:taxon-name>Dorceus</tp:taxon-name></italic>, <italic><tp:taxon-name>Dresserus</tp:taxon-name></italic>, and <italic><tp:taxon-name>Loureedia</tp:taxon-name></italic> gen. n.).</p></tp:treatment-sec><tp:treatment-sec sec-type="Description"><title>Description.</title><p><italic>Male</italic> (Sunnyside, South Africa, C1076, SAM): Carapace with band of white setae around margin of thoracic region, additional white setae form several patches including one on the posterior part of the cephalic region; cephalic region subtrapezoidal, wider than long anteriorly, posterior margin straight, strongly raised, slightly overhanging thoracic region posteriorly; AME distinctly smaller than PME (AME/PME 0.40), median eyes separated on horizontal axis, some overlap on vertical axis; ALE tubercles absent; PER narrower than AER (PER/AER 0.86), PLE position on carapace 0.44; clypeal hood forms acute angle; fovea moderately deep. Chelicerae with lateral boss, excavated mesally. Legs with bands of white setae, especially dorsally along the length of most segments; with row of distal ventral macrosetae on metatarsus I–IV and scattered ventral macrosetae on tibia, metatarsus and tarsus I–IV. Abdomen black with longitudinal stripe with uneven margins formed by a thick concentration of white setae (<xref ref-type="fig" rid="F10">Figs 10C, D</xref>, <xref ref-type="fig" rid="F68">68D–F</xref>; note description of pattern of setae and color on carapace, legs, and abdomen based in part on specimens other than C1076, which is missing most setae; see Appendix A)</p><p>Male palp with proximal-distal axis; tegulum bulbous; conductor and embolus together form apical complex making one helical turn; conductor moderately sclerotized, tip a blunt point; tegular division longer than embolic division; cymbium with several macrosetae over dorsal to prolateral surface (<xref ref-type="fig" rid="F13">Figs 13L</xref>, <xref ref-type="fig" rid="F14">14A</xref>, <xref ref-type="fig" rid="F68">68I, J</xref>).</p><p><italic>Female</italic>: Unknown.</p></tp:treatment-sec><tp:treatment-sec><!--Section generated to contain objects referenced in tp:taxon-treatment.--><fig id="F10" position="float" orientation="portrait"><label>Figure 10.</label><caption><p><bold>A–L</bold> Schematic illustrations of the carapace of assorted eresids. <bold>A–B</bold> <italic><tp:taxon-name>Paradonea striatipes</tp:taxon-name></italic> <bold>C–D</bold> <italic><tp:taxon-name>Paradonea splendens</tp:taxon-name></italic> <bold>E–H</bold> <italic><tp:taxon-name>Paradonea variegata</tp:taxon-name></italic> <bold>I–L</bold> <italic><tp:taxon-name>Seothyra henscheli</tp:taxon-name></italic> <bold>A–D, E–F, I–J</bold> male <bold>G–H, K–L</bold> female. <bold>A, C, E, G, I, K</bold> anterior view <bold>B, D, F, H, J, L</bold> dorsal view <bold>G</bold> illustrates example of median eyes overlapping on horizontal axis. Dashed lines at posterior of carapace indicate uncertainty. Not to scale.</p></caption><graphic xmlns:xlink="http://www.w3.org/1999/xlink" xlink:href="ZooKeys-195-001-g010.jpg" position="float" orientation="portrait" xlink:type="simple"/></fig><fig id="F13" position="float" orientation="portrait"><label>Figure 13.</label><caption><p><bold>A–L</bold> Left male palpi of eresid species, photomicrographs. <bold>A–C</bold> <italic><tp:taxon-name>Eresus kollari</tp:taxon-name></italic> from res. Radotinske udoli, Czechia (MR007, MR) <bold>D–F</bold> <italic><tp:taxon-name>Gandanameno</tp:taxon-name></italic> sp. from Van Riebeeck Park, Western Cape, South Africa (CASENT 9023763, CAS) <bold>G–I</bold> <italic><tp:taxon-name>Loureedia annulipes</tp:taxon-name></italic> from Haluqim Ridge, Israel (PET03, MR) <bold>J, K</bold> <italic><tp:taxon-name>Paradonea striatipes</tp:taxon-name></italic> from Otjivasandu (NMN), Namibia <bold>L</bold> <italic><tp:taxon-name>Paradonea splendens</tp:taxon-name></italic> from Sunnyside, South Africa (C1076, SAM) <bold>A, D, G, J, L</bold> prolateral view <bold>B, H, K</bold> retrolateral view <bold>E</bold> ventral view <bold>C, F, I</bold> expanded palp. <bold>BH</bold> basal haematodocha <bold>MH</bold> median haematodocha.</p></caption><graphic xmlns:xlink="http://www.w3.org/1999/xlink" xlink:href="ZooKeys-195-001-g013.jpg" position="float" orientation="portrait" xlink:type="simple"/></fig><fig id="F14" position="float" orientation="portrait"><label>Figure 14.</label><caption><p><bold>A–L</bold> Left male palpi of <italic><tp:taxon-name>Paradonea</tp:taxon-name></italic> species, photomicrographs. <bold>A</bold> <italic><tp:taxon-name>Paradonea splendens</tp:taxon-name></italic> from Sunnyside, South Africa (C1076, SAM) <bold>B, C</bold> <italic><tp:taxon-name>Paradonea variegata</tp:taxon-name></italic> from Breekkierie Dunes, Northern Cape, South Africa (C1062, SAM) <bold>D–I</bold> <italic><tp:taxon-name>Paradonea parva</tp:taxon-name></italic> <bold>D–F</bold> holotype from junction of Marico and Crocodile Rivers, South Africa (B3701, SAM) <bold>G–I</bold> from 4 km N of Hopetown, Northern Cape, South Africa (AcAT 97/988, NCA) <bold>J–L</bold> <italic><tp:taxon-name>Paradonea presleyi</tp:taxon-name></italic> sp. n. holotype from Falcon College, Zimbabwe (CASENT 9039236, CAS) <bold>A, C, F, I, L</bold> retrolateral view <bold>B, D, G, J</bold> prolateral view <bold>E, H, K</bold> ventral view.</p></caption><graphic xmlns:xlink="http://www.w3.org/1999/xlink" xlink:href="ZooKeys-195-001-g014.jpg" position="float" orientation="portrait" xlink:type="simple"/></fig><fig id="F68" position="float" orientation="portrait"><label>Figure 68.</label><caption><p><bold>A–J</bold> males of <italic><tp:taxon-name>Paradonea striatipes</tp:taxon-name></italic> and <italic><tp:taxon-name>Paradonea splendens</tp:taxon-name></italic>. <bold>A–C, G, H</bold> <italic><tp:taxon-name>Paradonea striatipes</tp:taxon-name></italic>, male from Otjivasandu, Namibia (NMN) <bold>D–F, I, J</bold> <italic><tp:taxon-name>Paradonea splendens</tp:taxon-name></italic>, male from Sunnyside, South Africa (C1076, SAM) <bold>A–F</bold> habitus of male, photomicrographs <bold>G–J</bold> illustrations of left male palp <bold>A, D</bold> dorsal view <bold>B, E</bold> ventral view <bold>C, F</bold> anterior view <bold>G, I</bold> prolateral view <bold>H, J</bold> retrolateral view. <bold>C</bold> conductor <bold>E</bold> embolus <bold>ST</bold> subtegulum <bold>T</bold> tegulum.</p></caption><graphic xmlns:xlink="http://www.w3.org/1999/xlink" xlink:href="ZooKeys-195-001-g068.jpg" position="float" orientation="portrait" xlink:type="simple"/></fig><fig id="F71" position="float" orientation="portrait"><label>Figure 71.</label><caption><p>Distribution of <italic><tp:taxon-name>Paradonea</tp:taxon-name></italic> species. Circles, <italic><tp:taxon-name>Paradonea striatipes</tp:taxon-name></italic>; squares, <italic><tp:taxon-name>Paradonea splendens</tp:taxon-name></italic>; inverted triangles, <italic><tp:taxon-name>Paradonea variegata</tp:taxon-name></italic>; diamonds, <italic><tp:taxon-name>Paradonea parva</tp:taxon-name></italic>; triangles, <italic><tp:taxon-name>Paradonea presleyi</tp:taxon-name></italic> sp. n. Primary type localities with all black symbols, those for other localities with white center.</p></caption><graphic xmlns:xlink="http://www.w3.org/1999/xlink" xlink:href="ZooKeys-195-001-g071.jpg" position="float" orientation="portrait" xlink:type="simple"/></fig><fig id="F8" position="float" orientation="portrait"><label>Figure 8.</label><caption><p><bold>A–L</bold> Schematic illustrations of the carapace of assorted eresids <bold>A–D</bold> <italic><tp:taxon-name>Adonea fimbriata</tp:taxon-name></italic> <bold>E–H</bold> <italic><tp:taxon-name>Dorceus fastuosus</tp:taxon-name></italic> <bold>I–L</bold> <italic><tp:taxon-name>Dresserus</tp:taxon-name></italic> sp. <bold>A–B, E–F, I–J</bold> male <bold>C–D, G–H, K–L</bold> female <bold>A, C, E, G, I, K</bold> anterior view <bold>B, D, F, H, J, L</bold> dorsal view. Dashed line in <bold>I</bold> drawn tangential to the mesal margin of the PME does not intersect with the AME indicating median eyes separated on vertical axis. Dashed lines at posterior of carapace indicate uncertainty. Not to scale.</p></caption><graphic xmlns:xlink="http://www.w3.org/1999/xlink" xlink:href="ZooKeys-195-001-g008.jpg" position="float" orientation="portrait" xlink:type="simple"/></fig><fig id="F9" position="float" orientation="portrait"><label>Figure 9.</label><caption><p><bold>A–L</bold> Schematic illustrations of the carapace of assorted eresids. <bold>A–D</bold> <italic><tp:taxon-name>Eresus kollari</tp:taxon-name></italic> <bold>E–H</bold> <italic><tp:taxon-name>Gandanameno</tp:taxon-name></italic> sp. <bold>I–L</bold> <italic><tp:taxon-name>Loureedia annulipes</tp:taxon-name></italic> <bold>A–B</bold>, <bold>E–F</bold>, <bold>I–J</bold> male <bold>C–D</bold>, <bold>G–H</bold>, <bold>K–L</bold> female <bold>A, C, E, G, I, K</bold> anterior view <bold>B, D, F, H, J, L</bold> dorsal view. Dashed lines at posterior of carapace indicate uncertainty. Not to scale.</p></caption><graphic xmlns:xlink="http://www.w3.org/1999/xlink" xlink:href="ZooKeys-195-001-g009.jpg" position="float" orientation="portrait" xlink:type="simple"/></fig></tp:treatment-sec><ref-list><ref id="B62"><mixed-citation xmlns:xlink="http://www.w3.org/1999/xlink" xlink:type="simple"><person-group><name name-style="western"><surname>Lawrence</surname><given-names>RF</given-names></name></person-group> (<year>1968</year>)<article-title> Four new spiders from southern Africa (Araneae).</article-title><source>Annales of the Natal Museum </source><volume>20</volume>: <fpage>109</fpage>-<lpage>121</lpage>.</mixed-citation></ref></ref-list></tp:taxon-treatment>
