# Supplementary material for: The velvet spiders: an atlas of the Eresidae (Arachnida, Araneae)
Source: Zookeys. 2012 May 17;(195):1–144. doi: 10.3897/zookeys.195.2342 (PMC3361087; doi:10.3897/zookeys.195.2342)
Supplement: XML Treatment for Paradonea variegata [file zookeys.195.2342-treatment18.xml]

<!DOCTYPE tp:taxon-treatment
  PUBLIC "-//TaxonX//DTD Taxonomic Treatment Publishing DTD v0 20100105//EN" "tax-treatment-NSO.dtd">
<tp:taxon-treatment xmlns:tp="http://www.plazi.org/taxpub"><tp:treatment-meta><mixed-citation publication-type="journal"><person-group><name><surname>Miller</surname><given-names>Jeremy A.</given-names></name><name><surname>Griswold</surname><given-names>Charles E.</given-names></name><name><surname>Scharff</surname><given-names>Nikolaj</given-names></name><name><surname>Řezáč</surname><given-names>Milan</given-names></name><name><surname>Szűts</surname><given-names>Tamás</given-names></name><name><surname>Marhabaie</surname><given-names>Mohammad</given-names></name></person-group><article-title>The velvet spiders: an atlas of the Eresidae (Arachnida, Araneae)</article-title><source>Zookeys</source><day>17</day><month>5</month><year>2012</year><volume>2012</volume><issue>195</issue><fpage>1</fpage><lpage>144</lpage><pub-id pub-id-type="doi">10.3897/zookeys.195.2342</pub-id></mixed-citation></tp:treatment-meta><tp:nomenclature><tp:taxon-name>
                            <tp:taxon-name-part taxon-name-part-type="genus">Paradonea</tp:taxon-name-part>
                            <tp:taxon-name-part taxon-name-part-type="species">variegata</tp:taxon-name-part>
                        <object-id xmlns:xlink="http://www.w3.org/1999/xlink" xlink:type="simple">http://species-id.net/wiki/Paradonea_variegata</object-id>
								</tp:taxon-name><tp:taxon-authority>(Purcell)</tp:taxon-authority><xref ref-type="fig" rid="F2">Figs 2G, H</xref><xref ref-type="fig" rid="F10">10E–H</xref><xref ref-type="fig" rid="F14">14B, C</xref><xref ref-type="fig" rid="F18">18B, E</xref><xref ref-type="fig" rid="F69">69</xref><xref ref-type="fig" rid="F71">71</xref><tp:nomenclature-citation-list><tp:nomenclature-citation><tp:taxon-name>Adonea variegata</tp:taxon-name><comment><xref ref-type="bibr" rid="B86">Purcell 1904</xref>: 137, pl. 10, fig. 7; <xref ref-type="bibr" rid="B64">Lehtinen 1967</xref>: 461, figs 457, 459.</comment></tp:nomenclature-citation><tp:nomenclature-citation><tp:taxon-name>Paradonea variegata</tp:taxon-name><comment> (Purcell, 1904). <xref ref-type="bibr" rid="B62">Lawrence 1968</xref>: 116.</comment></tp:nomenclature-citation></tp:nomenclature-citation-list></tp:nomenclature><tp:treatment-sec sec-type="Diagnosis"><title>Diagnosis.</title><p>Male distinguished from other eresids except <italic><tp:taxon-name>Paradonea presleyi</tp:taxon-name></italic> sp. n. by the conductor, which bears a helical ridge fringed with distinct papillae (<xref ref-type="fig" rid="F14">Figs 14B, C</xref>, <xref ref-type="fig" rid="F69">69G, H</xref>); distinguished from <italic><tp:taxon-name>Paradonea presleyi</tp:taxon-name></italic> sp. n. by the mesally excavated chelicerae (<xref ref-type="fig" rid="F69">Fig. 69C</xref>; contiguous in <italic><tp:taxon-name>Paradonea presleyi</tp:taxon-name></italic> sp. n., <xref ref-type="fig" rid="F70">Fig. 70I</xref>), the dorsal abdominal pattern (<xref ref-type="fig" rid="F69">Fig. 69A</xref>), the median eye group, which has only slight overlap on the vertical axis (<xref ref-type="fig" rid="F10">Figs 10E</xref>, <xref ref-type="fig" rid="F69">69C</xref>; significant overlap in <italic><tp:taxon-name>Paradonea presleyi</tp:taxon-name></italic> sp. n., <xref ref-type="fig" rid="F70">Fig. 70I</xref>), and the relatively more narrow and long shape of the conductor (<xref ref-type="fig" rid="F14">Fig. 14B, C</xref>; compare with <xref ref-type="fig" rid="F14">Fig. 14J, L</xref>). Female distinguished from other eresids except members of the <italic><tp:taxon-name>Eresus sandaliatus</tp:taxon-name></italic> group by the large, bulbous spermathecal head (<xref ref-type="fig" rid="F18">Fig. 18E</xref>); distinguished from the <italic><tp:taxon-name>Eresus sandaliatus</tp:taxon-name></italic> group by the larger size difference<!--PageBreak--> between the AME and PME (AME/PME ca. 0.5 in <italic><tp:taxon-name>Paradonea variegata</tp:taxon-name></italic>, <xref ref-type="fig" rid="F69">Fig. 69F</xref>; &gt;0.6 in <italic><tp:taxon-name>Eresus sandaliatus</tp:taxon-name></italic> group, <xref ref-type="fig" rid="F9">Fig. 9C</xref>) and by the overall lighter color (<xref ref-type="fig" rid="F69">Fig. 69D</xref>; compare with <xref ref-type="fig" rid="F43">Fig. 43E</xref>). Note that interpretation of the female reproductive duct characters for <italic><tp:taxon-name>Paradonea variegata</tp:taxon-name></italic> is based on light microscopy, not SEM, and must therefore be regarded as tentative.</p></tp:treatment-sec><tp:treatment-sec sec-type="Description"><title>Description.</title><p><italic>Male</italic> (Breekkierie Dunes, South Africa, C1062, SAM): Carapace with some white setae, especially around margin of thoracic region, cephalic region subtriangular, longer than wide, moderately raised; AME distinctly smaller than PME (AME/PME 0.52), median eyes adjacent on horizontal axis, some overlap on vertical axis; ALE tubercles absent; PER much narrower than AER (PER/AER 0.86), PLE position on carapace 0.31, clypeal hood forms a slightly less than 90° angle; fovea shallow. Chelicerae with lateral boss, excavated mesally. Legs with some white setae; with row of distal ventral macrosetae on metatarsus I–IV and scattered ventral macrosetae <!--PageBreak-->on metatarsus and tarsus I–IV. Dorsal surface of abdomen thickly covered in white setae except for central irregular oblong dark patch (<xref ref-type="fig" rid="F10">Figs 10E, F</xref>, <xref ref-type="fig" rid="F69">69A–C</xref>).</p><p>Male palp with proximal-distal axis; tegulum bulbous; conductor and embolus together form apical complex running more or less distally; conductor moderately sclerotized with helical ridge fringed with distinct papillae, hooked distally; tegular division longer than embolic division; cymbium with several prolateral macrosetae (<xref ref-type="fig" rid="F14">Figs 14B, C</xref>, <xref ref-type="fig" rid="F69">69G, H</xref>).</p><p><italic>Female</italic> (Steinkopf, South Africa, ZMB 26964, ZMHB): Carapace with patches of white setae; cephalic region subtrapezoidal, longer than wide, moderately raised; AME distinctly smaller than PME (AME/PME 0.48), median eyes with some overlap on horizontal axis, some overlap on vertical axis; ALE on small tubercles; PER slightly narrower than AER (PER/AER 0.93), PLE position on carapace 0.31; clypeal hood forms acute angle; fovea moderately deep. Chelicerae contiguous mesally, with lateral boss. Legs without conspicuous white setae; legs with row of distal ventral macrosetae on metatarsus I–IV and numerous ventral macrosetae on metatarsus and tarsus II–IV. Abdomen with numerous white setae (<xref ref-type="fig" rid="F10">Figs 10G, H</xref>, <xref ref-type="fig" rid="F69">69D–F</xref>).</p><p>Epigynum with slightly converging slit-like atria copulatory converging slits occupying ca. the posterior half, median lobe subtrapezoidal, nearly as long as wide, deeply recessed within epigynum (<xref ref-type="fig" rid="F18">Fig. 18B</xref>). Vulva with bulbous lobes slightly converging anteriorly (presumably bearing the spermathecal heads) and multilobed spermathecae posteriorly (<xref ref-type="fig" rid="F18">Fig. 18E</xref>).</p><fig id="F69" position="float" orientation="portrait"><label>Figure 69.</label><caption><p><bold>A–H</bold> <italic><tp:taxon-name>Paradonea variegata</tp:taxon-name></italic>. <bold>A–C, G–H</bold> male from Breekkierie Dunes, Northern Cape, South Africa (C1062, SAM) <bold>D–F</bold> female from Steinkopf, South Africa (ZMB 26964, ZMHB) <bold>A–C</bold> habitus of male, photomicrographs <bold>D–F</bold> habitus of female photomicrographs <bold>G–H</bold> illustrations of left male palp  <bold>A, D</bold> dorsal view <bold>B, E</bold> ventral view <bold>C, F</bold> anterior view <bold>G</bold> prolateral view <bold>H</bold> retrolateral view. <bold>C</bold> conductor <bold>ST</bold> subtegulum <bold>T</bold> tegulum.</p></caption><graphic xmlns:xlink="http://www.w3.org/1999/xlink" xlink:href="ZooKeys-195-001-g069.jpg" position="float" orientation="portrait" xlink:type="simple"/></fig></tp:treatment-sec><tp:treatment-sec sec-type="Natural history"><title>Natural history.</title><p>Known from savanna and semiarid desert. They build silken tubes under stones or under shrubs. Sometimes, spiders build a round web approximately 10 cm in diameter that may be covered with sand and herbal debris. Juveniles feed on their mother’s corpse before dispersing (cf. <xref ref-type="fig" rid="F3">Fig. 3D</xref>). Adults appear around December, juveniles disperse in October (Martin Forman, personal observation).</p></tp:treatment-sec><tp:treatment-sec><!--Section generated to contain objects referenced in tp:taxon-treatment.--><fig id="F2" position="float" orientation="portrait"><label>Figure 2.</label><caption><p><bold>A–H</bold> Habitus of living <tp:taxon-name>Eresidae</tp:taxon-name>, photographs. <bold>A, B</bold> <italic><tp:taxon-name>Eresus kollari</tp:taxon-name></italic> <bold>A</bold> adult female from Hungary (photo by Tamás Szűts) <bold>B</bold> adult male from Kadaň, Czechia, (photo by Pavel Krásenský) <bold>C, E</bold> <italic><tp:taxon-name>Eresus walckenaeri</tp:taxon-name></italic>; <bold>C</bold> adult female from Greece (photo by Sergio Henriques) <bold>D</bold> adult male from Mihas, Greece (photo by Martin Forman) <bold>E</bold> juvenile female <bold>F</bold> <italic><tp:taxon-name>Seothyra</tp:taxon-name></italic> sp., juvenile female, from Brandberg, Namibia (photo by Martin Forman) <bold>G, H</bold> <italic><tp:taxon-name>Paradonea variegata</tp:taxon-name></italic> (photos by Martin Forman) <bold>G</bold> juvenile female from Betta, Namibia <bold>H</bold> adult male from Homeb, Namibia.</p></caption><graphic xmlns:xlink="http://www.w3.org/1999/xlink" xlink:href="ZooKeys-195-001-g002.jpg" position="float" orientation="portrait" xlink:type="simple"/></fig><fig id="F10" position="float" orientation="portrait"><label>Figure 10.</label><caption><p><bold>A–L</bold> Schematic illustrations of the carapace of assorted eresids. <bold>A–B</bold> <italic><tp:taxon-name>Paradonea striatipes</tp:taxon-name></italic> <bold>C–D</bold> <italic><tp:taxon-name>Paradonea splendens</tp:taxon-name></italic> <bold>E–H</bold> <italic><tp:taxon-name>Paradonea variegata</tp:taxon-name></italic> <bold>I–L</bold> <italic><tp:taxon-name>Seothyra henscheli</tp:taxon-name></italic> <bold>A–D, E–F, I–J</bold> male <bold>G–H, K–L</bold> female. <bold>A, C, E, G, I, K</bold> anterior view <bold>B, D, F, H, J, L</bold> dorsal view <bold>G</bold> illustrates example of median eyes overlapping on horizontal axis. Dashed lines at posterior of carapace indicate uncertainty. Not to scale.</p></caption><graphic xmlns:xlink="http://www.w3.org/1999/xlink" xlink:href="ZooKeys-195-001-g010.jpg" position="float" orientation="portrait" xlink:type="simple"/></fig><fig id="F14" position="float" orientation="portrait"><label>Figure 14.</label><caption><p><bold>A–L</bold> Left male palpi of <italic><tp:taxon-name>Paradonea</tp:taxon-name></italic> species, photomicrographs. <bold>A</bold> <italic><tp:taxon-name>Paradonea splendens</tp:taxon-name></italic> from Sunnyside, South Africa (C1076, SAM) <bold>B, C</bold> <italic><tp:taxon-name>Paradonea variegata</tp:taxon-name></italic> from Breekkierie Dunes, Northern Cape, South Africa (C1062, SAM) <bold>D–I</bold> <italic><tp:taxon-name>Paradonea parva</tp:taxon-name></italic> <bold>D–F</bold> holotype from junction of Marico and Crocodile Rivers, South Africa (B3701, SAM) <bold>G–I</bold> from 4 km N of Hopetown, Northern Cape, South Africa (AcAT 97/988, NCA) <bold>J–L</bold> <italic><tp:taxon-name>Paradonea presleyi</tp:taxon-name></italic> sp. n. holotype from Falcon College, Zimbabwe (CASENT 9039236, CAS) <bold>A, C, F, I, L</bold> retrolateral view <bold>B, D, G, J</bold> prolateral view <bold>E, H, K</bold> ventral view.</p></caption><graphic xmlns:xlink="http://www.w3.org/1999/xlink" xlink:href="ZooKeys-195-001-g014.jpg" position="float" orientation="portrait" xlink:type="simple"/></fig><fig id="F18" position="float" orientation="portrait"><label>Figure 18.</label><caption><p><bold>A–L</bold> Epigyna of eresid species, photomicrographs. <bold>A, D</bold> <italic><tp:taxon-name>Loureedia annulipes</tp:taxon-name></italic> from Wadi Mashash, Negev, Israel (MR019, MR) <bold>B, E</bold> <italic><tp:taxon-name>Paradonea variegata</tp:taxon-name></italic> from Steinkopf, Northern Cape, South Africa (ZMB 26964, ZMHB) <bold>C, F</bold> <italic><tp:taxon-name>Seothyra henscheli</tp:taxon-name></italic>; C from Kuiseb River, Gobabeb, Namibia (SMN 46627, NMN) <bold>F</bold> from Sout Rivier, Namibia (CASENT 9039242, CAS) <bold>G, J</bold> <italic><tp:taxon-name>Stegodyphus lineatus</tp:taxon-name></italic> from Belkis, near Birecor, Turkey (MR015, MR) <bold>H, K</bold> <italic><tp:taxon-name>Stegodyphus mimosarum</tp:taxon-name></italic> <bold>H</bold> from Forêt d'Analalava, Fianarantsoa, Madagascar (CASENT 9015950, CAS) <bold>K</bold> from Réserve Spéciale de Cap Sainte Marie, Toliara, Madagascar (CASENT 9012844, CAS) <bold>I, L</bold> <italic><tp:taxon-name>Stegodyphus sarasinorum</tp:taxon-name></italic> from 7.5 km E PwintPhyu, Magway Division, Myanmar (CASENT 9019370, CAS) <bold>A–C, G–I</bold> ventral view <bold>D–F, J–L</bold> dorsal view, cleared. <bold>AL</bold> anterior lobe <bold>ML</bold> median lobe <bold>S</bold> spermatheca <bold>SH</bold> spermathecal head.</p></caption><graphic xmlns:xlink="http://www.w3.org/1999/xlink" xlink:href="ZooKeys-195-001-g018.jpg" position="float" orientation="portrait" xlink:type="simple"/></fig><fig id="F71" position="float" orientation="portrait"><label>Figure 71.</label><caption><p>Distribution of <italic><tp:taxon-name>Paradonea</tp:taxon-name></italic> species. Circles, <italic><tp:taxon-name>Paradonea striatipes</tp:taxon-name></italic>; squares, <italic><tp:taxon-name>Paradonea splendens</tp:taxon-name></italic>; inverted triangles, <italic><tp:taxon-name>Paradonea variegata</tp:taxon-name></italic>; diamonds, <italic><tp:taxon-name>Paradonea parva</tp:taxon-name></italic>; triangles, <italic><tp:taxon-name>Paradonea presleyi</tp:taxon-name></italic> sp. n. Primary type localities with all black symbols, those for other localities with white center.</p></caption><graphic xmlns:xlink="http://www.w3.org/1999/xlink" xlink:href="ZooKeys-195-001-g071.jpg" position="float" orientation="portrait" xlink:type="simple"/></fig><fig id="F70" position="float" orientation="portrait"><label>Figure 70.</label><caption><p><bold>A–I</bold> males of <italic><tp:taxon-name>Paradonea parva</tp:taxon-name></italic> and <italic><tp:taxon-name>Paradonea presleyi</tp:taxon-name></italic> sp. n., habitus, photomicrographs. <bold>A–F</bold> <italic><tp:taxon-name>Paradonea parva</tp:taxon-name></italic> <bold>A–C</bold> male holotype from junction of Marico and Crocodile Rivers, South Africa (B3701, SAM) <bold>D–F</bold> male from 4 km N of Hopetown, Northern Cape, South Africa (AcAT 97/988, NCA). <bold>G–I</bold> male holotype of <italic><tp:taxon-name>Paradonea presleyi</tp:taxon-name></italic> sp. n. from Falcon College, Zimbabwe (CASENT 9039236, CAS) <bold>A, D, G</bold> dorsal view <bold>B, E, H</bold> ventral view <bold>C, F, I</bold> anterior view.</p></caption><graphic xmlns:xlink="http://www.w3.org/1999/xlink" xlink:href="ZooKeys-195-001-g070.jpg" position="float" orientation="portrait" xlink:type="simple"/></fig><fig id="F9" position="float" orientation="portrait"><label>Figure 9.</label><caption><p><bold>A–L</bold> Schematic illustrations of the carapace of assorted eresids. <bold>A–D</bold> <italic><tp:taxon-name>Eresus kollari</tp:taxon-name></italic> <bold>E–H</bold> <italic><tp:taxon-name>Gandanameno</tp:taxon-name></italic> sp. <bold>I–L</bold> <italic><tp:taxon-name>Loureedia annulipes</tp:taxon-name></italic> <bold>A–B</bold>, <bold>E–F</bold>, <bold>I–J</bold> male <bold>C–D</bold>, <bold>G–H</bold>, <bold>K–L</bold> female <bold>A, C, E, G, I, K</bold> anterior view <bold>B, D, F, H, J, L</bold> dorsal view. Dashed lines at posterior of carapace indicate uncertainty. Not to scale.</p></caption><graphic xmlns:xlink="http://www.w3.org/1999/xlink" xlink:href="ZooKeys-195-001-g009.jpg" position="float" orientation="portrait" xlink:type="simple"/></fig><fig id="F43" position="float" orientation="portrait"><label>Figure 43.</label><caption><p><bold>A–J</bold> <italic><tp:taxon-name>Eresus kollari</tp:taxon-name></italic>. <bold>A–D,</bold> <bold>I, J</bold> male from Prague, Czechia (MR007, MR) <bold>E–H</bold> female from res. Srbsko, Czechia (MR016, MR) <bold>A–D</bold> habitus of male, photomicrographs <bold>E–H</bold> habitus of female, photomicrographs <bold>I, J</bold> illustrations of left male palp <bold>A, E</bold> dorsal view <bold>B, F</bold> ventral view <bold>C, G</bold> anterior view <bold>D, H</bold> lateral view <bold>I</bold> prolateral view <bold>J</bold> retrolateral view, arrow indicates notch in conductor. <bold>C</bold> conductor <bold>E</bold> embolus <bold>T</bold> tegulum.</p></caption><graphic xmlns:xlink="http://www.w3.org/1999/xlink" xlink:href="ZooKeys-195-001-g043.jpg" position="float" orientation="portrait" xlink:type="simple"/></fig><fig id="F3" position="float" orientation="portrait"><label>Figure 3.</label><caption><p><bold>A–I</bold> Habitus of living Stegodyphus, photographs. <bold>A–C</bold> <italic><tp:taxon-name>Stegodyphus lineatus</tp:taxon-name></italic> <bold>A</bold> adult female from Hurghada, Egypt <bold>B</bold> adult female from Negev desert, Israel (photo by Rudolf Macek) <bold>C</bold> adult female from Shoam, Israel (photo by Amir Weinstein) <bold>D</bold> juvenile <italic><tp:taxon-name>Stegodyphus tibialis</tp:taxon-name></italic> feeding on their mother, Dali, China (photo by Yang Zi-Zhong) <bold>E</bold> <italic><tp:taxon-name>Stegodyphus mimosarum</tp:taxon-name></italic>, male (black arrow), females and a kleptoparasite Archeodictyna (white arrow) <bold>F</bold> <italic><tp:taxon-name>Stegodyphus mimosarum</tp:taxon-name></italic>, mass attack on a carabid <bold>G</bold> a female <italic><tp:taxon-name>Stegodyphus dumicola</tp:taxon-name></italic> feeding her offsprings <bold>H</bold> a pompilid wasp larva feeds on a female <italic><tp:taxon-name>Stegodyphus dumicola</tp:taxon-name></italic> (photos E–H by Teresa Meikle) <bold>I</bold> <italic><tp:taxon-name>Stegodyphus</tp:taxon-name></italic> sp. female from ShweSettaw Wildlife Reservation, Myanmar (photo by Dong Lin).</p></caption><graphic xmlns:xlink="http://www.w3.org/1999/xlink" xlink:href="ZooKeys-195-001-g003.jpg" position="float" orientation="portrait" xlink:type="simple"/></fig></tp:treatment-sec><ref-list><ref id="B86"><mixed-citation xmlns:xlink="http://www.w3.org/1999/xlink" xlink:type="simple"><person-group><name name-style="western"><surname>Purcell</surname><given-names>WF</given-names></name></person-group> (<year>1904</year>)<article-title> Descriptions of new genera and species of South African spiders.</article-title><source>Transactions of the South African Philosophical Society </source><volume>15</volume>: <fpage>115</fpage>-<lpage>173</lpage>. doi: <ext-link ext-link-type="uri" xlink:href="http://dx.doi.org/10.1080/21560382.1904.9626437" xlink:type="simple">10.1080/21560382.1904.9626437</ext-link></mixed-citation></ref><ref id="B64"><mixed-citation xmlns:xlink="http://www.w3.org/1999/xlink" xlink:type="simple"><person-group><name name-style="western"><surname>Lehtinen</surname><given-names>PT</given-names></name></person-group> (<year>1967</year>)<article-title> Classification of the cribellate spiders and some allied families.</article-title><source>Annales Zoologici Fennici </source><volume>4</volume>: <fpage>199</fpage>-<lpage>468</lpage>.</mixed-citation></ref><ref id="B62"><mixed-citation xmlns:xlink="http://www.w3.org/1999/xlink" xlink:type="simple"><person-group><name name-style="western"><surname>Lawrence</surname><given-names>RF</given-names></name></person-group> (<year>1968</year>)<article-title> Four new spiders from southern Africa (Araneae).</article-title><source>Annales of the Natal Museum </source><volume>20</volume>: <fpage>109</fpage>-<lpage>121</lpage>.</mixed-citation></ref></ref-list></tp:taxon-treatment>
