# Supplementary material for: The velvet spiders: an atlas of the Eresidae (Arachnida, Araneae)
Source: Zookeys. 2012 May 17;(195):1–144. doi: 10.3897/zookeys.195.2342 (PMC3361087; doi:10.3897/zookeys.195.2342)
Supplement: XML Treatment for Paradonea parva [file zookeys.195.2342-treatment19.xml]

<!DOCTYPE tp:taxon-treatment
  PUBLIC "-//TaxonX//DTD Taxonomic Treatment Publishing DTD v0 20100105//EN" "tax-treatment-NSO.dtd">
<tp:taxon-treatment xmlns:tp="http://www.plazi.org/taxpub"><tp:treatment-meta><mixed-citation publication-type="journal"><person-group><name><surname>Miller</surname><given-names>Jeremy A.</given-names></name><name><surname>Griswold</surname><given-names>Charles E.</given-names></name><name><surname>Scharff</surname><given-names>Nikolaj</given-names></name><name><surname>Řezáč</surname><given-names>Milan</given-names></name><name><surname>Szűts</surname><given-names>Tamás</given-names></name><name><surname>Marhabaie</surname><given-names>Mohammad</given-names></name></person-group><article-title>The velvet spiders: an atlas of the Eresidae (Arachnida, Araneae)</article-title><source>Zookeys</source><day>17</day><month>5</month><year>2012</year><volume>2012</volume><issue>195</issue><fpage>1</fpage><lpage>144</lpage><pub-id pub-id-type="doi">10.3897/zookeys.195.2342</pub-id></mixed-citation></tp:treatment-meta><tp:nomenclature><tp:taxon-name>
                            <tp:taxon-name-part taxon-name-part-type="genus">Paradonea</tp:taxon-name-part>
                            <tp:taxon-name-part taxon-name-part-type="species">parva</tp:taxon-name-part>
                        <object-id xmlns:xlink="http://www.w3.org/1999/xlink" xlink:type="simple">http://species-id.net/wiki/Paradonea_parva</object-id>
								</tp:taxon-name><tp:taxon-authority>(Tucker)</tp:taxon-authority><xref ref-type="fig" rid="F14">Figs 14D–I</xref><xref ref-type="fig" rid="F70">70A–F</xref><xref ref-type="fig" rid="F71">71</xref><tp:nomenclature-citation-list><tp:nomenclature-citation><tp:taxon-name>Adonea parva</tp:taxon-name><comment> Tucker, 1920: 451, pl. 28, fig. 2.</comment></tp:nomenclature-citation><tp:nomenclature-citation><tp:taxon-name>Paradonea parva</tp:taxon-name><comment> (Tucker, 1920). <xref ref-type="bibr" rid="B62">Lawrence 1968</xref>: 116.</comment></tp:nomenclature-citation></tp:nomenclature-citation-list></tp:nomenclature><tp:treatment-sec sec-type="Diagnosis"><title>Diagnosis.</title><p>Distinguished from other eresids except <italic><tp:taxon-name>Seothyra</tp:taxon-name></italic> and some <italic><tp:taxon-name>Stegodyphus</tp:taxon-name></italic> by the embolic division, which is much longer than the tegular division (<xref ref-type="fig" rid="F14">Fig. 14D–I</xref>); distinguished from <italic><tp:taxon-name>Seothyra</tp:taxon-name></italic> by the median eye group, which have the PME clearly larger than the AME (AME/PME ca. 0.5, <xref ref-type="fig" rid="F7">Fig. 70F</xref>; median eyes small and subequal <italic><tp:taxon-name>Seothyra</tp:taxon-name></italic>, <xref ref-type="fig" rid="F10">Fig. 10K</xref>); distinguished from <italic><tp:taxon-name>Stegodyphus</tp:taxon-name></italic> by having the PLE position &gt;0.33 (&lt;0.28 in <italic><tp:taxon-name>Stegodyphus</tp:taxon-name></italic>). By contrast with most other eresids (except <italic><tp:taxon-name>Paradonea striatipes</tp:taxon-name></italic>, <italic><tp:taxon-name>Paradonea presleyi</tp:taxon-name></italic> sp. n., <italic><tp:taxon-name>Seothyra</tp:taxon-name></italic>, and some <italic><tp:taxon-name>Stegodyphus</tp:taxon-name></italic>), <italic><tp:taxon-name>Paradonea parva</tp:taxon-name></italic> has a slightly enlarged leg I (<xref ref-type="fig" rid="F7">Fig. 70D, E</xref>).</p></tp:treatment-sec><tp:treatment-sec sec-type="Note"><title>Note.</title><p>The holotype specimen is bleached and damaged (<xref ref-type="fig" rid="F14">Figs 14D–F</xref>, <xref ref-type="fig" rid="F70">70A–C</xref>). The description is based mostly on better preserved, putatively conspecific individuals.<!--PageBreak--> However, there are morphological differences including carapace shape (compare <xref ref-type="fig" rid="F70">Fig. 70C</xref> with <xref ref-type="fig" rid="F70">Fig. 70F</xref>) and the shape of the palpal conductor (compare <xref ref-type="fig" rid="F14">Fig. 14E</xref> with <xref ref-type="fig" rid="F14">Fig. 14H</xref>), which could be taken to mean that there is more than one species in this complex. But for now, we attribute these differences to preservation artifacts. The discovery and examination of more fresh specimens would be helpful in resolving this question. For now, we present photographs of both the holotype (<xref ref-type="fig" rid="F14">Figs 14D–F</xref>, <xref ref-type="fig" rid="F70">70A–C</xref>) and a more well-preserved specimen (<xref ref-type="fig" rid="F14">Figs 14G–I</xref>, <xref ref-type="fig" rid="F70">70D–F</xref>).</p></tp:treatment-sec><tp:treatment-sec sec-type="Description"><title>Description.</title><p><italic>Male</italic> (4 km N of Hopetown, South Africa, AcAT 97/988, NCA): Carapace with white setae concentrated in thoracic region and posterior of cephalic region, and forming two longitudinal lines connecting the lateral eyes; cephalic region subtriangular, longer than wide, slightly raised; AME distinctly smaller than PME (AME/PME 0.45), median eyes slightly overlapping on horizontal and vertical axes; ALE tubercles absent; PER slightly narrower than AER (PER/AER 0.94), PLE position on carapace 0.35; clypeal hood forms a slightly less than 90° angle; fovea indistinct. Chelicerae <!--PageBreak-->slightly excavated mesally, with lateral boss. Legs with patches and bands of white setae; leg I slightly thickened; with row of distal ventral macrosetae on metatarsus I–IV, a few scattered ventral macrosetae on tarsus I–IV and metatarsus III–IV; leg I slightly thickened. Abdomen with two longitudinal stripes of white hairs ectal to sigilla (<xref ref-type="fig" rid="F70">Fig. 70D–F</xref>).</p><p>Male palp with proximal-distal axis; tegulum bulbous; conductor and embolus together form apical complex running more or less distally; conductor moderately sclerotized, broad with longitudinal ridges, tip blunt, embolic division much longer than tegular division; cymbium with several prolateral, fewer retrolateral macrosetae (<xref ref-type="fig" rid="F14">Fig. 14G–I</xref>).</p><p><italic>Female</italic>: Unknown.</p><fig id="F70" position="float" orientation="portrait"><label>Figure 70.</label><caption><p><bold>A–I</bold> males of <italic><tp:taxon-name>Paradonea parva</tp:taxon-name></italic> and <italic><tp:taxon-name>Paradonea presleyi</tp:taxon-name></italic> sp. n., habitus, photomicrographs. <bold>A–F</bold> <italic><tp:taxon-name>Paradonea parva</tp:taxon-name></italic> <bold>A–C</bold> male holotype from junction of Marico and Crocodile Rivers, South Africa (B3701, SAM) <bold>D–F</bold> male from 4 km N of Hopetown, Northern Cape, South Africa (AcAT 97/988, NCA). <bold>G–I</bold> male holotype of <italic><tp:taxon-name>Paradonea presleyi</tp:taxon-name></italic> sp. n. from Falcon College, Zimbabwe (CASENT 9039236, CAS) <bold>A, D, G</bold> dorsal view <bold>B, E, H</bold> ventral view <bold>C, F, I</bold> anterior view.</p></caption><graphic xmlns:xlink="http://www.w3.org/1999/xlink" xlink:href="ZooKeys-195-001-g070.jpg" position="float" orientation="portrait" xlink:type="simple"/></fig><fig id="F71" position="float" orientation="portrait"><label>Figure 71.</label><caption><p>Distribution of <italic><tp:taxon-name>Paradonea</tp:taxon-name></italic> species. Circles, <italic><tp:taxon-name>Paradonea striatipes</tp:taxon-name></italic>; squares, <italic><tp:taxon-name>Paradonea splendens</tp:taxon-name></italic>; inverted triangles, <italic><tp:taxon-name>Paradonea variegata</tp:taxon-name></italic>; diamonds, <italic><tp:taxon-name>Paradonea parva</tp:taxon-name></italic>; triangles, <italic><tp:taxon-name>Paradonea presleyi</tp:taxon-name></italic> sp. n. Primary type localities with all black symbols, those for other localities with white center.</p></caption><graphic xmlns:xlink="http://www.w3.org/1999/xlink" xlink:href="ZooKeys-195-001-g071.jpg" position="float" orientation="portrait" xlink:type="simple"/></fig></tp:treatment-sec><tp:treatment-sec><!--Section generated to contain objects referenced in tp:taxon-treatment.--><fig id="F14" position="float" orientation="portrait"><label>Figure 14.</label><caption><p><bold>A–L</bold> Left male palpi of <italic><tp:taxon-name>Paradonea</tp:taxon-name></italic> species, photomicrographs. <bold>A</bold> <italic><tp:taxon-name>Paradonea splendens</tp:taxon-name></italic> from Sunnyside, South Africa (C1076, SAM) <bold>B, C</bold> <italic><tp:taxon-name>Paradonea variegata</tp:taxon-name></italic> from Breekkierie Dunes, Northern Cape, South Africa (C1062, SAM) <bold>D–I</bold> <italic><tp:taxon-name>Paradonea parva</tp:taxon-name></italic> <bold>D–F</bold> holotype from junction of Marico and Crocodile Rivers, South Africa (B3701, SAM) <bold>G–I</bold> from 4 km N of Hopetown, Northern Cape, South Africa (AcAT 97/988, NCA) <bold>J–L</bold> <italic><tp:taxon-name>Paradonea presleyi</tp:taxon-name></italic> sp. n. holotype from Falcon College, Zimbabwe (CASENT 9039236, CAS) <bold>A, C, F, I, L</bold> retrolateral view <bold>B, D, G, J</bold> prolateral view <bold>E, H, K</bold> ventral view.</p></caption><graphic xmlns:xlink="http://www.w3.org/1999/xlink" xlink:href="ZooKeys-195-001-g014.jpg" position="float" orientation="portrait" xlink:type="simple"/></fig><fig id="F7" position="float" orientation="portrait"><label>Figure 7.</label><caption><p><bold>A–B</bold> Historical phylogenetic hypotheses of relationships among <tp:taxon-name>Eresidae</tp:taxon-name>. <bold>A</bold> tree from Lehtinen (1967: 387, fig. 13). <italic><tp:taxon-name>Magunia</tp:taxon-name></italic> was synonymized with <italic><tp:taxon-name>Stegodyphus</tp:taxon-name></italic> by <xref ref-type="bibr" rid="B54">Kraus and Kraus (1988)</xref>; <italic><tp:taxon-name>Wajane</tp:taxon-name></italic> was synonymized with <italic><tp:taxon-name>Penestomus</tp:taxon-name></italic> and removed from <tp:taxon-name>Eresidae</tp:taxon-name> by <xref ref-type="bibr" rid="B70">Miller et al. (2010a</xref>; <xref ref-type="bibr" rid="B71">2010b</xref>) <bold>B</bold> relationships among <tp:taxon-name>Eresidae</tp:taxon-name> based on molecular phylogenetic analysis of <xref ref-type="bibr" rid="B70">Miller et al. (2010a</xref>: 792, modified fig. 3). “<italic><tp:taxon-name>Stegodyphus</tp:taxon-name></italic>" <italic>annulipes</italic> relabeled <italic><tp:taxon-name>Loureedia annulipes</tp:taxon-name></italic> to reflect a nomenclatural change proposed in this work and <italic><tp:taxon-name>Gandanameno</tp:taxon-name></italic> species epithets removed to reflect increasing uncertainty about species limits and identity in this genus.</p></caption><graphic xmlns:xlink="http://www.w3.org/1999/xlink" xlink:href="ZooKeys-195-001-g007.jpg" position="float" orientation="portrait" xlink:type="simple"/></fig><fig id="F10" position="float" orientation="portrait"><label>Figure 10.</label><caption><p><bold>A–L</bold> Schematic illustrations of the carapace of assorted eresids. <bold>A–B</bold> <italic><tp:taxon-name>Paradonea striatipes</tp:taxon-name></italic> <bold>C–D</bold> <italic><tp:taxon-name>Paradonea splendens</tp:taxon-name></italic> <bold>E–H</bold> <italic><tp:taxon-name>Paradonea variegata</tp:taxon-name></italic> <bold>I–L</bold> <italic><tp:taxon-name>Seothyra henscheli</tp:taxon-name></italic> <bold>A–D, E–F, I–J</bold> male <bold>G–H, K–L</bold> female. <bold>A, C, E, G, I, K</bold> anterior view <bold>B, D, F, H, J, L</bold> dorsal view <bold>G</bold> illustrates example of median eyes overlapping on horizontal axis. Dashed lines at posterior of carapace indicate uncertainty. Not to scale.</p></caption><graphic xmlns:xlink="http://www.w3.org/1999/xlink" xlink:href="ZooKeys-195-001-g010.jpg" position="float" orientation="portrait" xlink:type="simple"/></fig></tp:treatment-sec><ref-list><ref id="B62"><mixed-citation xmlns:xlink="http://www.w3.org/1999/xlink" xlink:type="simple"><person-group><name name-style="western"><surname>Lawrence</surname><given-names>RF</given-names></name></person-group> (<year>1968</year>)<article-title> Four new spiders from southern Africa (Araneae).</article-title><source>Annales of the Natal Museum </source><volume>20</volume>: <fpage>109</fpage>-<lpage>121</lpage>.</mixed-citation></ref><ref id="B54"><mixed-citation xmlns:xlink="http://www.w3.org/1999/xlink" xlink:type="simple"><person-group><name name-style="western"><surname>Kraus</surname><given-names>O</given-names></name><name name-style="western"><surname>Kraus</surname><given-names>M</given-names></name></person-group> (<year>1988</year>)<article-title> The genus <italic>Stegodyphus</italic> (Arachnida, Araneae). Sibling species, species groups, and parallel origins of social living.</article-title><source>Verhandlungen naturwissenschaften vereins Hamburg (NF) </source><volume>30</volume>: <fpage>151</fpage>-<lpage>254</lpage>.</mixed-citation></ref><ref id="B70"><mixed-citation xmlns:xlink="http://www.w3.org/1999/xlink" xlink:type="simple"><person-group><name name-style="western"><surname>Miller</surname><given-names>JA</given-names></name><name name-style="western"><surname>Carmichael</surname><given-names>A</given-names></name><name name-style="western"><surname>Ramírez</surname><given-names>M</given-names></name><name name-style="western"><surname>Spagna</surname><given-names>J</given-names></name><name name-style="western"><surname>Haddad</surname><given-names>CR</given-names></name><name name-style="western"><surname>Řezáč</surname><given-names>M</given-names></name><name name-style="western"><surname>Johannesen</surname><given-names>J</given-names></name><name name-style="western"><surname>Král</surname><given-names>J</given-names></name><name name-style="western"><surname>Wang</surname><given-names>X-P</given-names></name><name name-style="western"><surname>Griswold</surname><given-names>CE</given-names></name></person-group> (<year>2010a</year>)<article-title> Phylogeny of entelegyne spiders: Affinities of the family Penestomidae (NEW RANK), generic phylogeny of Eresidae, and asymmetric rates of change in spinning organ evolution (Araneae, Araneoidea, Entelegynae).</article-title><source>Molecular Phylogenetics and Evolution </source><volume>55</volume>: <fpage>786</fpage>-<lpage>804</lpage>. doi: <ext-link ext-link-type="uri" xlink:href="http://dx.doi.org/10.1016/j.ympev.2010.02.021" xlink:type="simple">10.1016/j.ympev.2010.02.021</ext-link></mixed-citation></ref><ref id="B71"><mixed-citation xmlns:xlink="http://www.w3.org/1999/xlink" xlink:type="simple"><person-group><name name-style="western"><surname>Miller</surname><given-names>JA</given-names></name><name name-style="western"><surname>Griswold</surname><given-names>CE</given-names></name><name name-style="western"><surname>Haddad</surname><given-names>CR</given-names></name></person-group> (<year>2010b</year>)<article-title> Taxonomic revision of the spider family Penestomidae (Araneae, Entelegynae).</article-title><source>Zootaxa </source><volume>2534</volume>: <fpage>1</fpage>-<lpage>36</lpage>.</mixed-citation></ref></ref-list></tp:taxon-treatment>
