# Supplementary material for: The velvet spiders: an atlas of the Eresidae (Arachnida, Araneae)
Source: Zookeys. 2012 May 17;(195):1–144. doi: 10.3897/zookeys.195.2342 (PMC3361087; doi:10.3897/zookeys.195.2342)
Supplement: XML Treatment for Paradonea presleyi [file zookeys.195.2342-treatment20.xml]

<!DOCTYPE tp:taxon-treatment
  PUBLIC "-//TaxonX//DTD Taxonomic Treatment Publishing DTD v0 20100105//EN" "tax-treatment-NSO.dtd">
<tp:taxon-treatment xmlns:tp="http://www.plazi.org/taxpub"><tp:treatment-meta><mixed-citation publication-type="journal"><person-group><name><surname>Miller</surname><given-names>Jeremy A.</given-names></name><name><surname>Griswold</surname><given-names>Charles E.</given-names></name><name><surname>Scharff</surname><given-names>Nikolaj</given-names></name><name><surname>Řezáč</surname><given-names>Milan</given-names></name><name><surname>Szűts</surname><given-names>Tamás</given-names></name><name><surname>Marhabaie</surname><given-names>Mohammad</given-names></name></person-group><article-title>The velvet spiders: an atlas of the Eresidae (Arachnida, Araneae)</article-title><source>Zookeys</source><day>17</day><month>5</month><year>2012</year><volume>2012</volume><issue>195</issue><fpage>1</fpage><lpage>144</lpage><pub-id pub-id-type="doi">10.3897/zookeys.195.2342</pub-id></mixed-citation></tp:treatment-meta><tp:nomenclature><tp:taxon-name>
                            <tp:taxon-name-part taxon-name-part-type="genus">Paradonea</tp:taxon-name-part>
                            <tp:taxon-name-part taxon-name-part-type="species">presleyi</tp:taxon-name-part>
                        <object-id xmlns:xlink="http://www.w3.org/1999/xlink" xlink:type="simple">urn:lsid:zoobank.org:act:29D16AC7-AB63-4125-8CD7-9B0A7EE8456B</object-id>
								<object-id xmlns:xlink="http://www.w3.org/1999/xlink" xlink:type="simple">http://species-id.net/wiki/Paradonea_presleyi</object-id>
								</tp:taxon-name><tp:taxon-authority>Miller, Griswold, Scharff, Řezáč, Szűts &amp; Marhabaie</tp:taxon-authority><tp:taxon-status xmlns:xlink="http://www.w3.org/1999/xlink" xlink:type="simple">sp. n.</tp:taxon-status><xref ref-type="fig" rid="F14">Figs 14J–L</xref><xref ref-type="fig" rid="F70">70F–I</xref><xref ref-type="fig" rid="F71">71</xref></tp:nomenclature><tp:treatment-sec sec-type="Types"><title>Types.</title><p>Holotype male from Falcon College, Zimbabwe, <named-content xmlns:xlink="http://www.w3.org/1999/xlink" content-type="dwc:verbatimCoordinates" xlink:type="simple">20°18'S, 29°E</named-content>, 10 November 1990 (V. &amp; B. Roth, CASENT 9039236, deposited in CAS); paratype male from Kruger National Park, South Africa, 29 November 2005, pit traps PCZ (K. Harris, AcAT 2008/4480, deposited in NCA).</p></tp:treatment-sec><tp:treatment-sec sec-type="Etymology"><title>Etymology.</title><p>A patronymic in honor of Elvis Aaron Presley, king of rock and roll and subject of innumerable black velvet paintings.</p></tp:treatment-sec><tp:treatment-sec sec-type="Diagnosis"><title>Diagnosis</title><p><bold>.</bold> Distinguished from other eresids except <italic><tp:taxon-name>Stegodyphus</tp:taxon-name></italic> by the median eye group, which has large, subequal eyes (AME/PME &gt; 0.6) with clear separation on the horizontal axis and significant overlap on the vertical axis (<xref ref-type="fig" rid="F70">Fig. 70I</xref>); distinguished from<!--PageBreak--> <italic><tp:taxon-name>Stegodyphus</tp:taxon-name></italic> by the short, slightly obtuse clypeal hood (long and acute in <italic><tp:taxon-name>Stegodyphus</tp:taxon-name></italic>, <xref ref-type="fig" rid="F11">Fig. 11A, E, I</xref>). Male distinguished from other eresids by the distinctive dorsal abdominal pattern (<xref ref-type="fig" rid="F70">Fig. 70G</xref>). Further distinguished from other eresids except <italic><tp:taxon-name>Paradonea variegata</tp:taxon-name></italic> by the conductor, which bears a helical ridge fringed with distinct papillae (<xref ref-type="fig" rid="F14">Fig. 14J, L</xref>); distinguished from <italic><tp:taxon-name>Paradonea variegata</tp:taxon-name></italic> by the contiguous chelicerae (<xref ref-type="fig" rid="F70">Fig. 70I</xref>; mesally excavated in <italic><tp:taxon-name>Paradonea variegata</tp:taxon-name></italic>, <xref ref-type="fig" rid="F69">Fig. 69C</xref>), by the median eye group, which has significant overlap on the vertical axis (<xref ref-type="fig" rid="F70">Fig. 70I</xref>; slight overlap in <italic><tp:taxon-name>Paradonea variegata</tp:taxon-name></italic>, <xref ref-type="fig" rid="F69">Fig. 69C</xref>), and by the proportions of the conductor, which are wider and shorter than in <italic><tp:taxon-name>Paradonea variegata</tp:taxon-name></italic> (<xref ref-type="fig" rid="F14">Fig. 14J, L</xref>; compare with <xref ref-type="fig" rid="F14">14B, C</xref>).</p></tp:treatment-sec><tp:treatment-sec sec-type="Description"><title>Description.</title><p><italic>Male</italic> (Kruger National Park, South Africa, AcAT 2008/4480, NCA): Carapace with white setae concentrated in thoracic region and eye region; cephalic region semicircular, wider than long, moderately raised; AME smaller than PME (0.57), median eyes slightly separated on horizontal axis, significant overlap on vertical axis, ALE tubercles absent, PER width narrower than AER width (0.87), PLE position on carapace 0.29; clypeal hood forms a slightly more than 90° angle; fovea shallow. Chelicerae contiguous mesally, with lateral boss. Legs with patches and longitudinal bands of white setae; femur I slightly thickened with thick brush of dark setae; with row of distal ventral macrosetae on metatarsus I–IV, a few scattered ventral macrosetae on tarsus I–IV and metatarsus II–IV. Dorsum of abdomen with two longitudinal stripes of white hairs more or less parallel anteriorly, diverging posteriorly, then connected by transverse portion, median part medium brown, ectal and posterior part dark brown (<xref ref-type="fig" rid="F70">Fig. 70G–I</xref>).</p><p>Male palp with proximal-distal axis; tegulum subrectangular; conductor and embolus together form apical complex running more or less distally; conductor moderately sclerotized, broad with helical ridge fringed with distinct papillae, hooked distally; tegular division slightly longer than embolic division; cymbium with several prolateral macrosetae (<xref ref-type="fig" rid="F14">Fig. 14J–L</xref>).</p><p><italic>Female</italic>: Unknown.</p></tp:treatment-sec><tp:treatment-sec><!--Section generated to contain objects referenced in tp:taxon-treatment.--><fig id="F14" position="float" orientation="portrait"><label>Figure 14.</label><caption><p><bold>A–L</bold> Left male palpi of <italic><tp:taxon-name>Paradonea</tp:taxon-name></italic> species, photomicrographs. <bold>A</bold> <italic><tp:taxon-name>Paradonea splendens</tp:taxon-name></italic> from Sunnyside, South Africa (C1076, SAM) <bold>B, C</bold> <italic><tp:taxon-name>Paradonea variegata</tp:taxon-name></italic> from Breekkierie Dunes, Northern Cape, South Africa (C1062, SAM) <bold>D–I</bold> <italic><tp:taxon-name>Paradonea parva</tp:taxon-name></italic> <bold>D–F</bold> holotype from junction of Marico and Crocodile Rivers, South Africa (B3701, SAM) <bold>G–I</bold> from 4 km N of Hopetown, Northern Cape, South Africa (AcAT 97/988, NCA) <bold>J–L</bold> <italic><tp:taxon-name>Paradonea presleyi</tp:taxon-name></italic> sp. n. holotype from Falcon College, Zimbabwe (CASENT 9039236, CAS) <bold>A, C, F, I, L</bold> retrolateral view <bold>B, D, G, J</bold> prolateral view <bold>E, H, K</bold> ventral view.</p></caption><graphic xmlns:xlink="http://www.w3.org/1999/xlink" xlink:href="ZooKeys-195-001-g014.jpg" position="float" orientation="portrait" xlink:type="simple"/></fig><fig id="F70" position="float" orientation="portrait"><label>Figure 70.</label><caption><p><bold>A–I</bold> males of <italic><tp:taxon-name>Paradonea parva</tp:taxon-name></italic> and <italic><tp:taxon-name>Paradonea presleyi</tp:taxon-name></italic> sp. n., habitus, photomicrographs. <bold>A–F</bold> <italic><tp:taxon-name>Paradonea parva</tp:taxon-name></italic> <bold>A–C</bold> male holotype from junction of Marico and Crocodile Rivers, South Africa (B3701, SAM) <bold>D–F</bold> male from 4 km N of Hopetown, Northern Cape, South Africa (AcAT 97/988, NCA). <bold>G–I</bold> male holotype of <italic><tp:taxon-name>Paradonea presleyi</tp:taxon-name></italic> sp. n. from Falcon College, Zimbabwe (CASENT 9039236, CAS) <bold>A, D, G</bold> dorsal view <bold>B, E, H</bold> ventral view <bold>C, F, I</bold> anterior view.</p></caption><graphic xmlns:xlink="http://www.w3.org/1999/xlink" xlink:href="ZooKeys-195-001-g070.jpg" position="float" orientation="portrait" xlink:type="simple"/></fig><fig id="F71" position="float" orientation="portrait"><label>Figure 71.</label><caption><p>Distribution of <italic><tp:taxon-name>Paradonea</tp:taxon-name></italic> species. Circles, <italic><tp:taxon-name>Paradonea striatipes</tp:taxon-name></italic>; squares, <italic><tp:taxon-name>Paradonea splendens</tp:taxon-name></italic>; inverted triangles, <italic><tp:taxon-name>Paradonea variegata</tp:taxon-name></italic>; diamonds, <italic><tp:taxon-name>Paradonea parva</tp:taxon-name></italic>; triangles, <italic><tp:taxon-name>Paradonea presleyi</tp:taxon-name></italic> sp. n. Primary type localities with all black symbols, those for other localities with white center.</p></caption><graphic xmlns:xlink="http://www.w3.org/1999/xlink" xlink:href="ZooKeys-195-001-g071.jpg" position="float" orientation="portrait" xlink:type="simple"/></fig><fig id="F11" position="float" orientation="portrait"><label>Figure 11.</label><caption><p><bold>A–L</bold> Schematic illustrations of the carapace of assorted <italic><tp:taxon-name>Stegodyphus</tp:taxon-name></italic> species. <bold>A–D</bold> <italic><tp:taxon-name>Stegodyphus lineatus</tp:taxon-name></italic> <bold>E–H</bold> <italic><tp:taxon-name>Stegodyphus mimosarum</tp:taxon-name></italic> <bold>I–L</bold> <italic><tp:taxon-name>Stegodyphus sarasinorum</tp:taxon-name></italic>. <bold>A–B, E–F, I–J</bold> male <bold>C–D, G–H, K–L</bold> female <bold>A, C, E, G, I, K</bold> anterior view <bold>B, D, F, H, J, L</bold> dorsal view <bold>A</bold> illustrates example of median eyes separated on horizontal axis; E illustrates example of median eyes overlapping on vertical axis. Dashed lines at posterior of carapace indicate uncertainty. Not to scale.</p></caption><graphic xmlns:xlink="http://www.w3.org/1999/xlink" xlink:href="ZooKeys-195-001-g011.jpg" position="float" orientation="portrait" xlink:type="simple"/></fig><fig id="F69" position="float" orientation="portrait"><label>Figure 69.</label><caption><p><bold>A–H</bold> <italic><tp:taxon-name>Paradonea variegata</tp:taxon-name></italic>. <bold>A–C, G–H</bold> male from Breekkierie Dunes, Northern Cape, South Africa (C1062, SAM) <bold>D–F</bold> female from Steinkopf, South Africa (ZMB 26964, ZMHB) <bold>A–C</bold> habitus of male, photomicrographs <bold>D–F</bold> habitus of female photomicrographs <bold>G–H</bold> illustrations of left male palp  <bold>A, D</bold> dorsal view <bold>B, E</bold> ventral view <bold>C, F</bold> anterior view <bold>G</bold> prolateral view <bold>H</bold> retrolateral view. <bold>C</bold> conductor <bold>ST</bold> subtegulum <bold>T</bold> tegulum.</p></caption><graphic xmlns:xlink="http://www.w3.org/1999/xlink" xlink:href="ZooKeys-195-001-g069.jpg" position="float" orientation="portrait" xlink:type="simple"/></fig></tp:treatment-sec></tp:taxon-treatment>
