# Supplementary material for: The velvet spiders: an atlas of the Eresidae (Arachnida, Araneae)
Source: Zookeys. 2012 May 17;(195):1–144. doi: 10.3897/zookeys.195.2342 (PMC3361087; doi:10.3897/zookeys.195.2342)
Supplement: XML Treatment for Seothyra [file zookeys.195.2342-treatment21.xml]

<!DOCTYPE tp:taxon-treatment
  PUBLIC "-//TaxonX//DTD Taxonomic Treatment Publishing DTD v0 20100105//EN" "tax-treatment-NSO.dtd">
<tp:taxon-treatment xmlns:tp="http://www.plazi.org/taxpub"><tp:treatment-meta><mixed-citation publication-type="journal"><person-group><name><surname>Miller</surname><given-names>Jeremy A.</given-names></name><name><surname>Griswold</surname><given-names>Charles E.</given-names></name><name><surname>Scharff</surname><given-names>Nikolaj</given-names></name><name><surname>Řezáč</surname><given-names>Milan</given-names></name><name><surname>Szűts</surname><given-names>Tamás</given-names></name><name><surname>Marhabaie</surname><given-names>Mohammad</given-names></name></person-group><article-title>The velvet spiders: an atlas of the Eresidae (Arachnida, Araneae)</article-title><source>Zookeys</source><day>17</day><month>5</month><year>2012</year><volume>2012</volume><issue>195</issue><fpage>1</fpage><lpage>144</lpage><pub-id pub-id-type="doi">10.3897/zookeys.195.2342</pub-id></mixed-citation></tp:treatment-meta><tp:nomenclature><tp:taxon-name>
                            <tp:taxon-name-part taxon-name-part-type="genus">Seothyra</tp:taxon-name-part>
                        <object-id xmlns:xlink="http://www.w3.org/1999/xlink" xlink:type="simple">http://species-id.net/wiki/Seothyra</object-id>
								</tp:taxon-name><tp:taxon-authority>Purcell</tp:taxon-authority><tp:nomenclature-citation-list><tp:nomenclature-citation><tp:taxon-name>Seothyra</tp:taxon-name><comment><xref ref-type="bibr" rid="B85">Purcell 1903</xref>: 31; <xref ref-type="bibr" rid="B64">Lehtinen 1967</xref>: 264; <xref ref-type="bibr" rid="B16">Dippenaar-Schoeman 1990</xref>: 136. Type species <italic><tp:taxon-name>Seothyra schreineri</tp:taxon-name></italic> Purcell, 1903.</comment></tp:nomenclature-citation></tp:nomenclature-citation-list></tp:nomenclature><tp:treatment-sec sec-type="Note"><title>Note.</title><p><italic><tp:taxon-name>Seothyra</tp:taxon-name></italic> contains 13 recognized species from southern Africa and was revised by <xref ref-type="bibr" rid="B16">Dippenaar-Schoeman (1990)</xref>. We examined specimens of <italic><tp:taxon-name>Seothyra henscheli</tp:taxon-name></italic> Dippenaar-Schoeman, 1991 from Namibia. Our species identification was based on the recent revision; we did not seek to examine type material. See <italic><tp:taxon-name>Dorceus</tp:taxon-name></italic> for note on phylogenetic relationships.</p></tp:treatment-sec><tp:treatment-sec sec-type="Diagnosis"><title>Diagnosis.</title><p>Distinguished from other eresid genera except <italic><tp:taxon-name>Dorceus</tp:taxon-name></italic> by the small eyes subequal in size (AME/PME &gt; 0.7, <xref ref-type="fig" rid="F10">Figs 10I, K</xref>, <xref ref-type="fig" rid="F72">72C, G</xref>), and the long, extensible ALS contrasting with reduced PLS (<xref ref-type="fig" rid="F72">Fig. 72D</xref>, although ALS may be retracted and therefore not look so long). Male distinguished from <italic><tp:taxon-name>Dorceus</tp:taxon-name></italic> by the enlarged leg I <!--PageBreak-->(<xref ref-type="fig" rid="F72">Figs 72A, B</xref>, <xref ref-type="fig" rid="F74">74A</xref>; legs I and II subequal in <italic><tp:taxon-name>Dorceus</tp:taxon-name></italic>, <xref ref-type="fig" rid="F26">Fig. 26A</xref>), and by the form of the conductor, which is highly variable and elaborate and usually longer than the tegular division (<xref ref-type="fig" rid="F15">Figs 15A, B</xref>, <xref ref-type="fig" rid="F72">72I, J</xref>, <xref ref-type="fig" rid="F73">73A–F</xref>; a simple spiral or L-shape hook and shorter than the tegular division in <italic><tp:taxon-name>Dorceus</tp:taxon-name></italic>, <xref ref-type="fig" rid="F12">Figs 12D, E</xref>, <xref ref-type="fig" rid="F26">26I, J</xref>; see <xref ref-type="bibr" rid="B23">El-Hennawy 2002</xref>). Female distinguished by the median lobe of the epigynum, which is clearly longer than wide with a central constriction (<xref ref-type="fig" rid="F18">Figs 18C</xref>; <xref ref-type="fig" rid="F76">76A</xref>; wider than long with more or less straight, converging lateral margins in <italic><tp:taxon-name>Dorceus</tp:taxon-name></italic>, <xref ref-type="fig" rid="F16">Figs 16B</xref>, <xref ref-type="fig" rid="F29">29C</xref>) and by the lack of ampullate gland spigots on the ALS (<xref ref-type="fig" rid="F77">Fig. 77B</xref>).</p></tp:treatment-sec><tp:treatment-sec sec-type="Distinguishing species"><title>Distinguishing species.</title><p><italic><tp:taxon-name>Seothyra</tp:taxon-name></italic> was revised by <xref ref-type="bibr" rid="B16">Dippenaar-Schoeman in 1990</xref>.</p></tp:treatment-sec><tp:treatment-sec sec-type="Natural history"><title>Natural history.</title><p>Known from semi-stabilized sand dunes in semiarid desert (<xref ref-type="bibr" rid="B16">Dippenaar-Schoeman 1990</xref>). They build a simple straight to curved 5–15 cm deep burrow (<xref ref-type="fig" rid="F4">Fig. 4H</xref>). The opening is covered by two or four lobed silk flaps covered with sand, resembling a hoof print (<xref ref-type="fig" rid="F4">Fig. 4G</xref>; <xref ref-type="bibr" rid="B67">Lubin 1989</xref>; <xref ref-type="bibr" rid="B77">Peters 1992a</xref>). Prey remnants are placed at the bottom of the burrow. The spider positions itself upside down under the burrow cover (<xref ref-type="bibr" rid="B28">Filmer 1995</xref>). Prey are mainly ants (<xref ref-type="bibr" rid="B16">Dippenaar-Schoeman 1990</xref>). Eggs hatch at the beginning of summer. Juveniles feed on their mother’s corpse before dispersing (cf. <xref ref-type="fig" rid="F3">Fig. 3D</xref>). Mating occurs in April and May. Males are active during the day, mimicking <italic><tp:taxon-name>Camponotus</tp:taxon-name></italic> ants and mutillid wasps in behavior and appearance (<xref ref-type="bibr" rid="B40">Henschel 1989</xref>).</p></tp:treatment-sec><tp:treatment-sec><!--Section generated to contain objects referenced in tp:taxon-treatment.--><fig id="F10" position="float" orientation="portrait"><label>Figure 10.</label><caption><p><bold>A–L</bold> Schematic illustrations of the carapace of assorted eresids. <bold>A–B</bold> <italic><tp:taxon-name>Paradonea striatipes</tp:taxon-name></italic> <bold>C–D</bold> <italic><tp:taxon-name>Paradonea splendens</tp:taxon-name></italic> <bold>E–H</bold> <italic><tp:taxon-name>Paradonea variegata</tp:taxon-name></italic> <bold>I–L</bold> <italic><tp:taxon-name>Seothyra henscheli</tp:taxon-name></italic> <bold>A–D, E–F, I–J</bold> male <bold>G–H, K–L</bold> female. <bold>A, C, E, G, I, K</bold> anterior view <bold>B, D, F, H, J, L</bold> dorsal view <bold>G</bold> illustrates example of median eyes overlapping on horizontal axis. Dashed lines at posterior of carapace indicate uncertainty. Not to scale.</p></caption><graphic xmlns:xlink="http://www.w3.org/1999/xlink" xlink:href="ZooKeys-195-001-g010.jpg" position="float" orientation="portrait" xlink:type="simple"/></fig><fig id="F72" position="float" orientation="portrait"><label>Figure 72.</label><caption><p><bold>A–J</bold> <italic><tp:taxon-name>Seothyra henscheli</tp:taxon-name></italic>. <bold>A–D, I–J</bold> male from Gobabeb Station, Namibia (SMN 40828, NMN) <bold>E–H</bold> female from Kuiseb River, Gobabeb, Namibia (SMN 46627, NMN) <bold>A–D</bold> habitus of male, photomicrographs <bold>E–H</bold> habitus of female, photomicrographs <bold>I, J</bold> illustrations of left male palp <bold>A, E</bold> dorsal view <bold>B, F</bold> ventral view <bold>C, G</bold> anterior view <bold>D, H</bold> lateral view <bold>I</bold> prolateral view <bold>J</bold> retrolateral view. <bold>C</bold> conductor <bold>E</bold> embolus <bold>ST</bold> subtegulum <bold>T</bold> tegulum.</p></caption><graphic xmlns:xlink="http://www.w3.org/1999/xlink" xlink:href="ZooKeys-195-001-g072.jpg" position="float" orientation="portrait" xlink:type="simple"/></fig><fig id="F74" position="float" orientation="portrait"><label>Figure 74.</label><caption><p><bold>A–D</bold> <italic><tp:taxon-name>Seothyra henscheli</tp:taxon-name></italic> from Gobabeb Station, Namibia (SMN 40828, NMN), scanning electron micrographs of male legI spinnerets, and epiandrous region. <bold>A</bold> femurI retrolateral view <bold>B</bold> detail of modified spigot on left male PLS <bold>C</bold> epiandrous region <bold>D</bold> detail of epiandrous gland spigots. <bold>MS</bold> modified spigot.</p></caption><graphic xmlns:xlink="http://www.w3.org/1999/xlink" xlink:href="ZooKeys-195-001-g074.jpg" position="float" orientation="portrait" xlink:type="simple"/></fig><fig id="F26" position="float" orientation="portrait"><label>Figure 26.</label><caption><p><bold>A–J</bold> <italic><tp:taxon-name>Dorceus fastuosus</tp:taxon-name></italic>. <bold>A–D, I–J</bold> male from Mashabin Sand Dunes, Israel (MR006, HUJ) <bold>E–H</bold> female from Mashabim sand dunes, Israel (MR002, MR) <bold>A–D</bold> habitus of male, photomicrographs <bold>E–H</bold> habitus of female, photomicrographs <bold>J, K</bold> illustrations of left male palp. <bold>A, E</bold> dorsal view <bold>B, F</bold> ventral view <bold>C, G</bold> anterior view <bold>D, H</bold> lateral view. <bold>I</bold> prolateral view. <bold>J</bold> retrolateral view. <bold>C</bold> conductor <bold>E</bold> embolus  <bold>ST</bold> subtegulum <bold>T</bold> tegulum.</p></caption><graphic xmlns:xlink="http://www.w3.org/1999/xlink" xlink:href="ZooKeys-195-001-g026.jpg" position="float" orientation="portrait" xlink:type="simple"/></fig><fig id="F15" position="float" orientation="portrait"><label>Figure 15.</label><caption><p><bold>A–L</bold> Left male palpi of eresid species, photomicrographs. <bold>A–C</bold> <italic><tp:taxon-name>Seothyra henscheli</tp:taxon-name></italic> from Gobabeb Station, Namibia (SMN 40828, NMN) <bold>D, F</bold> <italic><tp:taxon-name>Stegodyphus lineatus</tp:taxon-name></italic> <bold>D–E</bold> from Negev, Israel (MR) <bold>F</bold> from Nengrahar, Afghanistan (MR010, MR) <bold>G–I</bold> <italic><tp:taxon-name>Stegodyphus mimosarum</tp:taxon-name></italic> from Forêt d'Analalava, Fianarantsoa, Madagascar (CASENT 9015950, CAS) <bold>J–L</bold> <italic><tp:taxon-name>Stegodyphus sarasinorum</tp:taxon-name></italic> from 7.5 km E PwintPhyu, Magway Division, Myanmar (CASENT 9019370, CAS) <bold>A, D, G, J</bold> prolateral view <bold>B, E, H, K</bold> retrolateral view <bold>C, F, I, L</bold> expanded palp. <bold>BH</bold> basal haematodocha <bold>MH</bold> median haematodocha.</p></caption><graphic xmlns:xlink="http://www.w3.org/1999/xlink" xlink:href="ZooKeys-195-001-g015.jpg" position="float" orientation="portrait" xlink:type="simple"/></fig><fig id="F73" position="float" orientation="portrait"><label>Figure 73.</label><caption><p><bold>A–F</bold> <italic><tp:taxon-name>Seothyra henscheli</tp:taxon-name></italic> from Gobabeb Station, Namibia (SMN 40828, NMN), scanning electron micrographs of right male palp, images reversed to appear as left palp. <bold>A</bold> prolateral view <bold>B</bold> retrolateral view <bold>C</bold> detail of embolic division, prolateral view <bold>D</bold> detail of modified setae on retrolateral side of cymbium. <bold>E</bold> ventral view <bold>F</bold> apical view. <bold>C</bold> conductor <bold>E</bold> embolus <bold>ST</bold> subtegulum <bold>T</bold> tegulum.</p></caption><graphic xmlns:xlink="http://www.w3.org/1999/xlink" xlink:href="ZooKeys-195-001-g073.jpg" position="float" orientation="portrait" xlink:type="simple"/></fig><fig id="F12" position="float" orientation="portrait"><label>Figure 12.</label><caption><p><bold>A–L</bold> Left male palpi of eresid species, photomicrographs. <bold>A–C</bold> <italic><tp:taxon-name>Adonea fimbriata</tp:taxon-name></italic> from Algeria-Morocco (MR012, MR) <bold>D–F</bold> <italic><tp:taxon-name>Dorceus fastuosus</tp:taxon-name></italic> from Mashabin Sand Dunes, Israel (MR006, HUJ) <bold>G–I</bold> <italic><tp:taxon-name>Dresserus</tp:taxon-name></italic> sp. from Manga Forest Reserve, Tanzania <bold>J–L</bold> <italic><tp:taxon-name>Eresus walckenaeri</tp:taxon-name></italic> from Leptokaryas, Greece (MR020, MR) <bold>A, D, G, J</bold> prolateral view <bold>B, E, K</bold> retrolateral view <bold>H</bold> ventral view <bold>C, F, I, L</bold> expanded palp. <bold>BH</bold> basal haematodocha <bold>MH</bold> median haematodocha.</p></caption><graphic xmlns:xlink="http://www.w3.org/1999/xlink" xlink:href="ZooKeys-195-001-g012.jpg" position="float" orientation="portrait" xlink:type="simple"/></fig><fig id="F18" position="float" orientation="portrait"><label>Figure 18.</label><caption><p><bold>A–L</bold> Epigyna of eresid species, photomicrographs. <bold>A, D</bold> <italic><tp:taxon-name>Loureedia annulipes</tp:taxon-name></italic> from Wadi Mashash, Negev, Israel (MR019, MR) <bold>B, E</bold> <italic><tp:taxon-name>Paradonea variegata</tp:taxon-name></italic> from Steinkopf, Northern Cape, South Africa (ZMB 26964, ZMHB) <bold>C, F</bold> <italic><tp:taxon-name>Seothyra henscheli</tp:taxon-name></italic>; C from Kuiseb River, Gobabeb, Namibia (SMN 46627, NMN) <bold>F</bold> from Sout Rivier, Namibia (CASENT 9039242, CAS) <bold>G, J</bold> <italic><tp:taxon-name>Stegodyphus lineatus</tp:taxon-name></italic> from Belkis, near Birecor, Turkey (MR015, MR) <bold>H, K</bold> <italic><tp:taxon-name>Stegodyphus mimosarum</tp:taxon-name></italic> <bold>H</bold> from Forêt d'Analalava, Fianarantsoa, Madagascar (CASENT 9015950, CAS) <bold>K</bold> from Réserve Spéciale de Cap Sainte Marie, Toliara, Madagascar (CASENT 9012844, CAS) <bold>I, L</bold> <italic><tp:taxon-name>Stegodyphus sarasinorum</tp:taxon-name></italic> from 7.5 km E PwintPhyu, Magway Division, Myanmar (CASENT 9019370, CAS) <bold>A–C, G–I</bold> ventral view <bold>D–F, J–L</bold> dorsal view, cleared. <bold>AL</bold> anterior lobe <bold>ML</bold> median lobe <bold>S</bold> spermatheca <bold>SH</bold> spermathecal head.</p></caption><graphic xmlns:xlink="http://www.w3.org/1999/xlink" xlink:href="ZooKeys-195-001-g018.jpg" position="float" orientation="portrait" xlink:type="simple"/></fig><fig id="F76" position="float" orientation="portrait"><label>Figure 76.</label><caption><p><bold>A–F</bold> <italic><tp:taxon-name>Seothyra henscheli</tp:taxon-name></italic> from Sout Rivier, Namibia (CASENT 9039242, CAS), scanning electron micrographs of epigynum <bold>A</bold> epigynum, ventral view <bold>B</bold> vulva, dorsal view <bold>C, D</bold> spermathecal head. <bold>ML</bold> median lobe <bold>S</bold> spermatheca <bold>SH</bold> spermathecal head.</p></caption><graphic xmlns:xlink="http://www.w3.org/1999/xlink" xlink:href="ZooKeys-195-001-g076.jpg" position="float" orientation="portrait" xlink:type="simple"/></fig><fig id="F16" position="float" orientation="portrait"><label>Figure 16.</label><caption><p><bold>A–L</bold> Epigyna of eresid species, photomicrographs. <bold>A, D</bold> <italic><tp:taxon-name>Adonea fimbriata</tp:taxon-name></italic>; A from Mehav Am village, Israel (MR003, MR) <bold>D</bold> from Wadi Mashash, Israel (MR013, HUJ) <bold>B, E</bold> <italic><tp:taxon-name>Dorceus fastuosus</tp:taxon-name></italic> from Mashabim sand dunes, Israel (MR002, MR) <bold>C, F</bold> <italic><tp:taxon-name>Dresserus</tp:taxon-name></italic> sp. from Klein Kariba, South Africa (CASENT 9025745, CAS) <bold>G, J</bold> <italic><tp:taxon-name>Eresus walckenaeri</tp:taxon-name></italic> from 5 km south of Monemvasia, Lakonia, Greece (ZMUC 00012903, ZMUC) <bold>H, K</bold> <italic><tp:taxon-name>Eresus kollari</tp:taxon-name></italic> from res. Radotinske udoli, Czechia (MR016, MR) <bold>I, L</bold> <italic><tp:taxon-name>Eresus sandaliatus</tp:taxon-name></italic> from SE of Silkeborg, Denmark (CASENT 9039243, CAS) <bold>A–C, G–I</bold> ventral view<bold>D–F, J–L</bold> dorsal view, cleared. <bold>CD</bold> copulatory duct <bold>ML</bold> median lobe <bold>S</bold> spermatheca <bold>SH</bold> spermathecal head.</p></caption><graphic xmlns:xlink="http://www.w3.org/1999/xlink" xlink:href="ZooKeys-195-001-g016.jpg" position="float" orientation="portrait" xlink:type="simple"/></fig><fig id="F29" position="float" orientation="portrait"><label>Figure 29.</label><caption><p><bold>A–F</bold> <italic><tp:taxon-name>Dorceus fastuosus</tp:taxon-name></italic>, female from Mashabim sand dunes, Israel (MR002, MR), scanning electron micrographs. <bold>A</bold> median eye group <bold>B</bold> prosoma, dorsal <bold>C</bold> epigynum, ventral view <bold>D</bold> cleared vulva, dorsal view <bold>E</bold> detail, left spermathecal head <bold>F</bold> detail, right spermatheca. <bold>ML</bold> median lobe <bold>S</bold> spermatheca <bold>SH</bold> spermathecal head.</p></caption><graphic xmlns:xlink="http://www.w3.org/1999/xlink" xlink:href="ZooKeys-195-001-g029.jpg" position="float" orientation="portrait" xlink:type="simple"/></fig><fig id="F77" position="float" orientation="portrait"><caption><p><bold>Figure 77. A–F</bold> <italic><tp:taxon-name>Seothyra henscheli</tp:taxon-name></italic> from Kuiseb River, Gobabeb, Namibia (SMN 46627, NMN), scanning electron micrographs of female spinnerets. <bold>A</bold> overview <bold>B</bold> left ALS <bold>C</bold> left and right PMS <bold>D</bold> right PLS <bold>E</bold> cribellum <bold>F</bold> cribellar spigots. <bold>AC</bold> aciniform gland spigot <bold>ALS</bold> anterior lateral spinneret <bold>CR</bold> cribellum <bold>CY</bold> cylindrical gland spigot <bold>mAP</bold> minor ampullate gland spigot <bold>MS</bold> modified spigot <bold>PI</bold> piriform gland spigot <bold>PLS</bold> posterior lateral spinneret <bold>PMS</bold> posterior median spinneret.</p></caption><graphic xmlns:xlink="http://www.w3.org/1999/xlink" xlink:href="ZooKeys-195-001-g077.jpg" position="float" orientation="portrait" xlink:type="simple"/></fig><fig id="F4" position="float" orientation="portrait"><label>Figure 4.</label><caption><p><bold>A–L</bold> Retreats, webs, and habitus of living <tp:taxon-name>Eresidae</tp:taxon-name>, photographs. <bold>A</bold> <italic><tp:taxon-name>Adonea fimbriata</tp:taxon-name></italic> retreat on the ground from Sede Boqer, Israel (photo by Efrat Gavish-Regev) <bold>B</bold> <italic><tp:taxon-name>Dresserus</tp:taxon-name></italic> sp. retreat in the grass (photo by Charles Haddad) <bold>C</bold> <italic><tp:taxon-name>Eresus walckenaeri</tp:taxon-name></italic> retreat of juvenile from Ioannina, Greece (photo by Siegfried Huber) <bold>D–E</bold> <italic><tp:taxon-name>Gandanameno</tp:taxon-name></italic> sp. from west of Helmeringhausen Namibia (photos by Martin Forman) <bold>D</bold> Retreat on <italic><tp:taxon-name>Acacia</tp:taxon-name></italic> <bold>E</bold> female, with egg sac and various prey remnants <bold>F</bold> <italic><tp:taxon-name>Gandanameno</tp:taxon-name></italic> sp. femalefrom Amanzi Game Reserve, South Africa (photo by Tamás Szűts) <bold>G, H</bold> <italic><tp:taxon-name>Seothyra</tp:taxon-name></italic> sp. from Namibia <bold>G</bold> retreat under sand, showing the antelope track pattern <bold>H</bold> specimen and the exposed retreat  (photos <bold>E–H, J, L</bold> by Teresa Meikle) <bold>I</bold> <italic><tp:taxon-name>Loureedia annulipes</tp:taxon-name></italic>, burrow from Sede Boqer, Israel (photo by Efrat Gavish-Regev) <bold>J–L</bold> <italic><tp:taxon-name>Stegodyphus</tp:taxon-name></italic> retreats <bold>J</bold> <italic><tp:taxon-name>Stegodyphus dumicola</tp:taxon-name></italic> from Spioenkop, South Africa <bold>K</bold> <italic><tp:taxon-name>Stegodyphus lineatus</tp:taxon-name></italic> from Tel-Hadid, Israel (photo by Amir Weinstein) <bold>L</bold> <italic><tp:taxon-name>Stegodyphus mimosarum</tp:taxon-name></italic> from Spioenkop, South Africa.</p></caption><graphic xmlns:xlink="http://www.w3.org/1999/xlink" xlink:href="ZooKeys-195-001-g004.jpg" position="float" orientation="portrait" xlink:type="simple"/></fig><fig id="F3" position="float" orientation="portrait"><label>Figure 3.</label><caption><p><bold>A–I</bold> Habitus of living Stegodyphus, photographs. <bold>A–C</bold> <italic><tp:taxon-name>Stegodyphus lineatus</tp:taxon-name></italic> <bold>A</bold> adult female from Hurghada, Egypt <bold>B</bold> adult female from Negev desert, Israel (photo by Rudolf Macek) <bold>C</bold> adult female from Shoam, Israel (photo by Amir Weinstein) <bold>D</bold> juvenile <italic><tp:taxon-name>Stegodyphus tibialis</tp:taxon-name></italic> feeding on their mother, Dali, China (photo by Yang Zi-Zhong) <bold>E</bold> <italic><tp:taxon-name>Stegodyphus mimosarum</tp:taxon-name></italic>, male (black arrow), females and a kleptoparasite Archeodictyna (white arrow) <bold>F</bold> <italic><tp:taxon-name>Stegodyphus mimosarum</tp:taxon-name></italic>, mass attack on a carabid <bold>G</bold> a female <italic><tp:taxon-name>Stegodyphus dumicola</tp:taxon-name></italic> feeding her offsprings <bold>H</bold> a pompilid wasp larva feeds on a female <italic><tp:taxon-name>Stegodyphus dumicola</tp:taxon-name></italic> (photos E–H by Teresa Meikle) <bold>I</bold> <italic><tp:taxon-name>Stegodyphus</tp:taxon-name></italic> sp. female from ShweSettaw Wildlife Reservation, Myanmar (photo by Dong Lin).</p></caption><graphic xmlns:xlink="http://www.w3.org/1999/xlink" xlink:href="ZooKeys-195-001-g003.jpg" position="float" orientation="portrait" xlink:type="simple"/></fig></tp:treatment-sec><ref-list><ref id="B85"><mixed-citation xmlns:xlink="http://www.w3.org/1999/xlink" xlink:type="simple"><person-group><name name-style="western"><surname>Purcell</surname><given-names>WF</given-names></name></person-group> (<year>1903</year>)<article-title> New Arachnida collected by Mr. S. C. Cronwright Schreiner at Hanover, Cape Colony.</article-title><source>Annals of the South African Museum </source><volume>3</volume>: <fpage>13</fpage>-<lpage>40</lpage>.</mixed-citation></ref><ref id="B64"><mixed-citation xmlns:xlink="http://www.w3.org/1999/xlink" xlink:type="simple"><person-group><name name-style="western"><surname>Lehtinen</surname><given-names>PT</given-names></name></person-group> (<year>1967</year>)<article-title> Classification of the cribellate spiders and some allied families.</article-title><source>Annales Zoologici Fennici </source><volume>4</volume>: <fpage>199</fpage>-<lpage>468</lpage>.</mixed-citation></ref><ref id="B16"><mixed-citation xmlns:xlink="http://www.w3.org/1999/xlink" xlink:type="simple"><person-group><name name-style="western"><surname>Dippenaar-Schoeman</surname><given-names>AS</given-names></name></person-group> (<year>1990</year>)<article-title> A revision of the African spider genus <italic>Seothyra</italic> Purcell (Araneae: Eresidae).</article-title><source>Cimbebasia </source><volume>12</volume>: <fpage>135</fpage>-<lpage>160</lpage>.</mixed-citation></ref><ref id="B23"><mixed-citation xmlns:xlink="http://www.w3.org/1999/xlink" xlink:type="simple"><person-group><name name-style="western"><surname>El-Hennawy</surname><given-names>HK</given-names></name></person-group> (<year>2002</year>)<article-title> Revision of the North African spider genus <italic>Dorceus</italic> C. L. Koch, 1846 (Araneida: Eresidae).</article-title><source>Serket </source><volume>8</volume>: <fpage>57</fpage>-<lpage>72</lpage>.</mixed-citation></ref><ref id="B67"><mixed-citation xmlns:xlink="http://www.w3.org/1999/xlink" xlink:type="simple"><person-group><name name-style="western"><surname>Lubin</surname><given-names>YD</given-names></name></person-group> (<year>1989</year>)<article-title> Namib and Negev spiders: a comparison of foraging adaptations.</article-title><source>Bulletin of the Desert Ecological Research Unit </source><volume>8</volume>: <fpage>10</fpage>-<lpage>12</lpage>.</mixed-citation></ref><ref id="B77"><mixed-citation xmlns:xlink="http://www.w3.org/1999/xlink" xlink:type="simple"><person-group><name name-style="western"><surname>Peters</surname><given-names>HM</given-names></name></person-group> (<year>1992a</year>)<article-title> On the burrowing behaviour and the production and use of silk in <italic>Seothyra</italic>, a sand-inhabiting spider from the Namib Desert (Arachnida, Araneae, Eresidae).</article-title><source>Verhandlungen naturwissenschaften vereins Hamburg (NF) </source><volume>33</volume>: <fpage>191</fpage>-<lpage>211</lpage>.</mixed-citation></ref><ref id="B28"><mixed-citation xmlns:xlink="http://www.w3.org/1999/xlink" xlink:type="simple"><person-group><name name-style="western"><surname>Filmer</surname><given-names>MR</given-names></name></person-group> (<year>1995</year>)<source> Southern African Spiders.</source><publisher-name>An Identification Guide. Struik Publishers</publisher-name>, <publisher-loc>Cape Town</publisher-loc>, <lpage>128</lpage> pp.</mixed-citation></ref><ref id="B40"><mixed-citation xmlns:xlink="http://www.w3.org/1999/xlink" xlink:type="simple"><person-group><name name-style="western"><surname>Henschel</surname><given-names>JR</given-names></name></person-group> (<year>1989</year>)<article-title> On spoons and spiders.</article-title><source>Bulletin of the Desert Ecological Research Unit </source><volume>8</volume>: <fpage>12</fpage>-<lpage>13</lpage>.</mixed-citation></ref></ref-list></tp:taxon-treatment>
