# Supplementary material for: The velvet spiders: an atlas of the Eresidae (Arachnida, Araneae)
Source: Zookeys. 2012 May 17;(195):1–144. doi: 10.3897/zookeys.195.2342 (PMC3361087; doi:10.3897/zookeys.195.2342)
Supplement: XML Treatment for Seothyra henscheli [file zookeys.195.2342-treatment22.xml]

<!DOCTYPE tp:taxon-treatment
  PUBLIC "-//TaxonX//DTD Taxonomic Treatment Publishing DTD v0 20100105//EN" "tax-treatment-NSO.dtd">
<tp:taxon-treatment xmlns:tp="http://www.plazi.org/taxpub"><tp:treatment-meta><mixed-citation publication-type="journal"><person-group><name><surname>Miller</surname><given-names>Jeremy A.</given-names></name><name><surname>Griswold</surname><given-names>Charles E.</given-names></name><name><surname>Scharff</surname><given-names>Nikolaj</given-names></name><name><surname>Řezáč</surname><given-names>Milan</given-names></name><name><surname>Szűts</surname><given-names>Tamás</given-names></name><name><surname>Marhabaie</surname><given-names>Mohammad</given-names></name></person-group><article-title>The velvet spiders: an atlas of the Eresidae (Arachnida, Araneae)</article-title><source>Zookeys</source><day>17</day><month>5</month><year>2012</year><volume>2012</volume><issue>195</issue><fpage>1</fpage><lpage>144</lpage><pub-id pub-id-type="doi">10.3897/zookeys.195.2342</pub-id></mixed-citation></tp:treatment-meta><tp:nomenclature><tp:taxon-name>
                            <tp:taxon-name-part taxon-name-part-type="genus">Seothyra</tp:taxon-name-part>
                            <tp:taxon-name-part taxon-name-part-type="species">henscheli</tp:taxon-name-part>
                        <object-id xmlns:xlink="http://www.w3.org/1999/xlink" xlink:type="simple">http://species-id.net/wiki/Seothyra_henscheli</object-id>
								</tp:taxon-name><tp:taxon-authority>Dippenaar-Schoeman</tp:taxon-authority><xref ref-type="fig" rid="F10">Figs 10I–L</xref><xref ref-type="fig" rid="F15">15A–C</xref><xref ref-type="fig" rid="F18">18C, F</xref><xref ref-type="fig" rid="F72">72</xref><xref ref-type="fig" rid="F73"/><xref ref-type="fig" rid="F74"/><xref ref-type="fig" rid="F75"/><xref ref-type="fig" rid="F76"/><xref ref-type="fig" rid="F77"/><xref ref-type="fig" rid="F78">–78</xref><tp:nomenclature-citation-list><tp:nomenclature-citation><tp:taxon-name>Seothyra henscheli</tp:taxon-name><comment> Dippenaar-Schoeman, 1991: 156, figs 15, 26, 37, 67–70.</comment></tp:nomenclature-citation></tp:nomenclature-citation-list></tp:nomenclature><tp:treatment-sec sec-type="Description"><title>Description.</title><p><italic><tp:taxon-name>Male</tp:taxon-name></italic> (Gobabeb Station, Namibia, SMN 40828, NMN): Carapace without conspicuous white setae; cephalic region subrectangular, longer than wide, strongly raised; AME slightly larger than PME (AME/PME 1.08), median eyes adjacent on horizontal axis, some overlap on vertical axis; ALE tubercles absent; PER slightly wider than AER (PER/AER 1.18), PLE position on carapace 0.35; clypeal hood forms a slightly less than 90° angle; fovea deep. Chelicerae with small lateral boss, excavated mesally, with tooth bearing a row of four denticles adjacent to the base of the fang. Legs without conspicuous white setae; femur, patella and tibia I conspicuously thickened; with row of distal ventral macrosetae on metatarsus II–IV plus a distal ventral macroseta on tibia III and scattered ventral macrosetae on metatarsus and tarsus III–IV and tibia IV. Abdomen with many white setae dorsally (<xref ref-type="fig" rid="F72">Fig. 72A–D</xref>).</p><p>Male palp with proximal-distal axis; tegulum bulbous; conductor and embolus together form apical complex making about two helical turns; conductor increasingly sclerotized distally terminating in a recurved hook; embolic division longer than tegular division; cymbium with several prolateral and retrolateral macrosetae, some macrosetae arising from retrolateral modified with subbasal enlargement (<xref ref-type="fig" rid="F15">Figs 15A–C</xref>, <xref ref-type="fig" rid="F72">72I, J</xref>, <xref ref-type="fig" rid="F73">73A–F</xref>).<!--PageBreak--></p><p><italic>Female</italic> (Gobabeb, Namibia, SMN 46627, NMN): Carapace with many stiff dark setae in the cephalic region and scattered white setae, especially in the thoracic region; cephalic region subrectangular, longer than wide, moderately raised; AME slightly larger than PME (AME/PME 1.05), median eyes adjacent on horizontal axis, some overlap on vertical axis; ALE tubercles absent; PER slightly wider than AER (PER/AER 1.09), PLE position on carapace 0.38; clypeal hood forms a slightly obtuse angle; fovea moderately deep. Chelicerae contiguous mesally, with small lateral boss. Legs without conspicuous white setae; legs with row of distal ventral macrosetae on metatarsus II–IV, a few scattered ventral macrosetae on tarsus II and numerous ventral macrosetae on metatarsus and tarsus III–IV. Abdomen with white setae mostly around the margin (<xref ref-type="fig" rid="F72">Figs 72E–H</xref>, <xref ref-type="fig" rid="F75">75A, B</xref>).</p><p>Epigynum with sinuous slit-like atria occupying ca. half the total length, median lobe margin defined anteriorly and laterally by a ridge (<xref ref-type="fig" rid="F18">Figs 18G</xref>, <xref ref-type="fig" rid="F76">76A</xref>). Vulva with <!--PageBreak-->tightly-wound sinuous stalk leading to spermathecal head at anterior end, multilobed spermathecae at posterior end (<xref ref-type="fig" rid="F18">Figs 18F</xref>, <xref ref-type="fig" rid="F76">76B–D</xref>).</p><fig id="F72" position="float" orientation="portrait"><label>Figure 72.</label><caption><p><bold>A–J</bold> <italic><tp:taxon-name>Seothyra henscheli</tp:taxon-name></italic>. <bold>A–D, I–J</bold> male from Gobabeb Station, Namibia (SMN 40828, NMN) <bold>E–H</bold> female from Kuiseb River, Gobabeb, Namibia (SMN 46627, NMN) <bold>A–D</bold> habitus of male, photomicrographs <bold>E–H</bold> habitus of female, photomicrographs <bold>I, J</bold> illustrations of left male palp <bold>A, E</bold> dorsal view <bold>B, F</bold> ventral view <bold>C, G</bold> anterior view <bold>D, H</bold> lateral view <bold>I</bold> prolateral view <bold>J</bold> retrolateral view. <bold>C</bold> conductor <bold>E</bold> embolus <bold>ST</bold> subtegulum <bold>T</bold> tegulum.</p></caption><graphic xmlns:xlink="http://www.w3.org/1999/xlink" xlink:href="ZooKeys-195-001-g072.jpg" position="float" orientation="portrait" xlink:type="simple"/></fig><fig id="F73" position="float" orientation="portrait"><label>Figure 73.</label><caption><p><bold>A–F</bold> <italic><tp:taxon-name>Seothyra henscheli</tp:taxon-name></italic> from Gobabeb Station, Namibia (SMN 40828, NMN), scanning electron micrographs of right male palp, images reversed to appear as left palp. <bold>A</bold> prolateral view <bold>B</bold> retrolateral view <bold>C</bold> detail of embolic division, prolateral view <bold>D</bold> detail of modified setae on retrolateral side of cymbium. <bold>E</bold> ventral view <bold>F</bold> apical view. <bold>C</bold> conductor <bold>E</bold> embolus <bold>ST</bold> subtegulum <bold>T</bold> tegulum.</p></caption><graphic xmlns:xlink="http://www.w3.org/1999/xlink" xlink:href="ZooKeys-195-001-g073.jpg" position="float" orientation="portrait" xlink:type="simple"/></fig><fig id="F74" position="float" orientation="portrait"><label>Figure 74.</label><caption><p><bold>A–D</bold> <italic><tp:taxon-name>Seothyra henscheli</tp:taxon-name></italic> from Gobabeb Station, Namibia (SMN 40828, NMN), scanning electron micrographs of male legI spinnerets, and epiandrous region. <bold>A</bold> femurI retrolateral view <bold>B</bold> detail of modified spigot on left male PLS <bold>C</bold> epiandrous region <bold>D</bold> detail of epiandrous gland spigots. <bold>MS</bold> modified spigot.</p></caption><graphic xmlns:xlink="http://www.w3.org/1999/xlink" xlink:href="ZooKeys-195-001-g074.jpg" position="float" orientation="portrait" xlink:type="simple"/></fig><fig id="F75" position="float" orientation="portrait"><label>Figure 75.</label><caption><p><bold>A–F</bold> <italic><tp:taxon-name>Seothyra henscheli</tp:taxon-name></italic> from Kuiseb River, Gobabeb, Namibia (SMN 46627, NMN), scanning electron micrographs of female prosoma and spinnerets. <bold>A</bold> prosoma, anterior view, arrow indicates clypeal hood <bold>B</bold> left chelicerae, ectal view <bold>C</bold> detail of setae on prosoma <bold>D</bold> sternum, ventral view <bold>E</bold> detail of piriform gland spigots on left female ALS <bold>F</bold> detail of modified spigot on right female PLS. <bold>MS</bold> modified spigot <bold>PI</bold> piriform gland spigot.</p></caption><graphic xmlns:xlink="http://www.w3.org/1999/xlink" xlink:href="ZooKeys-195-001-g075.jpg" position="float" orientation="portrait" xlink:type="simple"/></fig><fig id="F76" position="float" orientation="portrait"><label>Figure 76.</label><caption><p><bold>A–F</bold> <italic><tp:taxon-name>Seothyra henscheli</tp:taxon-name></italic> from Sout Rivier, Namibia (CASENT 9039242, CAS), scanning electron micrographs of epigynum <bold>A</bold> epigynum, ventral view <bold>B</bold> vulva, dorsal view <bold>C, D</bold> spermathecal head. <bold>ML</bold> median lobe <bold>S</bold> spermatheca <bold>SH</bold> spermathecal head.</p></caption><graphic xmlns:xlink="http://www.w3.org/1999/xlink" xlink:href="ZooKeys-195-001-g076.jpg" position="float" orientation="portrait" xlink:type="simple"/></fig><fig id="F77" position="float" orientation="portrait"><caption><p><bold>Figure 77. A–F</bold> <italic><tp:taxon-name>Seothyra henscheli</tp:taxon-name></italic> from Kuiseb River, Gobabeb, Namibia (SMN 46627, NMN), scanning electron micrographs of female spinnerets. <bold>A</bold> overview <bold>B</bold> left ALS <bold>C</bold> left and right PMS <bold>D</bold> right PLS <bold>E</bold> cribellum <bold>F</bold> cribellar spigots. <bold>AC</bold> aciniform gland spigot <bold>ALS</bold> anterior lateral spinneret <bold>CR</bold> cribellum <bold>CY</bold> cylindrical gland spigot <bold>mAP</bold> minor ampullate gland spigot <bold>MS</bold> modified spigot <bold>PI</bold> piriform gland spigot <bold>PLS</bold> posterior lateral spinneret <bold>PMS</bold> posterior median spinneret.</p></caption><graphic xmlns:xlink="http://www.w3.org/1999/xlink" xlink:href="ZooKeys-195-001-g077.jpg" position="float" orientation="portrait" xlink:type="simple"/></fig><fig id="F78" position="float" orientation="portrait"><label>Figure 78.</label><caption><p><bold>A–F</bold> <italic><tp:taxon-name>Seothyra henscheli</tp:taxon-name></italic> from Gobabeb Station, Namibia (SMN 40828, NMN), scanning electron micrographs of male spinnerets. <bold>A</bold> overview <bold>B</bold> right ALS <bold>C</bold> left PMS <bold>D</bold> left PLS <bold>E</bold> vestigial cribellum <bold>F</bold> detail of vestigial cribellum. <bold>AC</bold> aciniform gland spigot <bold>ALS</bold> anterior lateral spinneret <bold>mAP</bold> minor ampullate gland spigot <bold>MS</bold> modified spigot <bold>PI</bold> piriform gland spigot <bold>PLS</bold> posterior lateral spinneret <bold>PMS</bold> posterior median spinneret.</p></caption><graphic xmlns:xlink="http://www.w3.org/1999/xlink" xlink:href="ZooKeys-195-001-g078.jpg" position="float" orientation="portrait" xlink:type="simple"/></fig></tp:treatment-sec><tp:treatment-sec sec-type="Spinneret spigot morphology"><title>Spinneret spigot morphology.</title><p>Female ALS with spinning field of more than 50 PI (<xref ref-type="fig" rid="F75">Figs 75E</xref>, <xref ref-type="fig" rid="F77">77B</xref>), male with more than 30 PI (<xref ref-type="fig" rid="F78">Fig. 78B</xref>); both sexes lack MAP on ALS. Female PMS with 2 anterior mAP spigots, a large posteromedian spigot (probably CY), and 8 smaller spigots (<xref ref-type="fig" rid="F77">Fig. 77C</xref>); male PMS with 1 central mAP and 3 AC<!--PageBreak--> (<xref ref-type="fig" rid="F78">Fig. 78C</xref>). Female PLS with anterobasal MS and 2 accompanying spigots and distal field of more than 35 AC (<xref ref-type="fig" rid="F75">Figs 75F</xref>, <xref ref-type="fig" rid="F77">77D</xref>); male MS with 2 flanking nubbins, and only 3–4 AC (<xref ref-type="fig" rid="F74">Figs 74B</xref>, <xref ref-type="fig" rid="F78">78D</xref>); male and female PLS with peculiar, large, clavate lateral setae. Male cribellar plate with no sign of spigots (<xref ref-type="fig" rid="F78">Fig. 78E, F</xref>); numerous epiandrous gland spigots present (<xref ref-type="fig" rid="F74">Fig. 74C, D</xref>).</p></tp:treatment-sec><tp:treatment-sec><!--Section generated to contain objects referenced in tp:taxon-treatment.--><fig id="F10" position="float" orientation="portrait"><label>Figure 10.</label><caption><p><bold>A–L</bold> Schematic illustrations of the carapace of assorted eresids. <bold>A–B</bold> <italic><tp:taxon-name>Paradonea striatipes</tp:taxon-name></italic> <bold>C–D</bold> <italic><tp:taxon-name>Paradonea splendens</tp:taxon-name></italic> <bold>E–H</bold> <italic><tp:taxon-name>Paradonea variegata</tp:taxon-name></italic> <bold>I–L</bold> <italic><tp:taxon-name>Seothyra henscheli</tp:taxon-name></italic> <bold>A–D, E–F, I–J</bold> male <bold>G–H, K–L</bold> female. <bold>A, C, E, G, I, K</bold> anterior view <bold>B, D, F, H, J, L</bold> dorsal view <bold>G</bold> illustrates example of median eyes overlapping on horizontal axis. Dashed lines at posterior of carapace indicate uncertainty. Not to scale.</p></caption><graphic xmlns:xlink="http://www.w3.org/1999/xlink" xlink:href="ZooKeys-195-001-g010.jpg" position="float" orientation="portrait" xlink:type="simple"/></fig><fig id="F15" position="float" orientation="portrait"><label>Figure 15.</label><caption><p><bold>A–L</bold> Left male palpi of eresid species, photomicrographs. <bold>A–C</bold> <italic><tp:taxon-name>Seothyra henscheli</tp:taxon-name></italic> from Gobabeb Station, Namibia (SMN 40828, NMN) <bold>D, F</bold> <italic><tp:taxon-name>Stegodyphus lineatus</tp:taxon-name></italic> <bold>D–E</bold> from Negev, Israel (MR) <bold>F</bold> from Nengrahar, Afghanistan (MR010, MR) <bold>G–I</bold> <italic><tp:taxon-name>Stegodyphus mimosarum</tp:taxon-name></italic> from Forêt d'Analalava, Fianarantsoa, Madagascar (CASENT 9015950, CAS) <bold>J–L</bold> <italic><tp:taxon-name>Stegodyphus sarasinorum</tp:taxon-name></italic> from 7.5 km E PwintPhyu, Magway Division, Myanmar (CASENT 9019370, CAS) <bold>A, D, G, J</bold> prolateral view <bold>B, E, H, K</bold> retrolateral view <bold>C, F, I, L</bold> expanded palp. <bold>BH</bold> basal haematodocha <bold>MH</bold> median haematodocha.</p></caption><graphic xmlns:xlink="http://www.w3.org/1999/xlink" xlink:href="ZooKeys-195-001-g015.jpg" position="float" orientation="portrait" xlink:type="simple"/></fig><fig id="F18" position="float" orientation="portrait"><label>Figure 18.</label><caption><p><bold>A–L</bold> Epigyna of eresid species, photomicrographs. <bold>A, D</bold> <italic><tp:taxon-name>Loureedia annulipes</tp:taxon-name></italic> from Wadi Mashash, Negev, Israel (MR019, MR) <bold>B, E</bold> <italic><tp:taxon-name>Paradonea variegata</tp:taxon-name></italic> from Steinkopf, Northern Cape, South Africa (ZMB 26964, ZMHB) <bold>C, F</bold> <italic><tp:taxon-name>Seothyra henscheli</tp:taxon-name></italic>; C from Kuiseb River, Gobabeb, Namibia (SMN 46627, NMN) <bold>F</bold> from Sout Rivier, Namibia (CASENT 9039242, CAS) <bold>G, J</bold> <italic><tp:taxon-name>Stegodyphus lineatus</tp:taxon-name></italic> from Belkis, near Birecor, Turkey (MR015, MR) <bold>H, K</bold> <italic><tp:taxon-name>Stegodyphus mimosarum</tp:taxon-name></italic> <bold>H</bold> from Forêt d'Analalava, Fianarantsoa, Madagascar (CASENT 9015950, CAS) <bold>K</bold> from Réserve Spéciale de Cap Sainte Marie, Toliara, Madagascar (CASENT 9012844, CAS) <bold>I, L</bold> <italic><tp:taxon-name>Stegodyphus sarasinorum</tp:taxon-name></italic> from 7.5 km E PwintPhyu, Magway Division, Myanmar (CASENT 9019370, CAS) <bold>A–C, G–I</bold> ventral view <bold>D–F, J–L</bold> dorsal view, cleared. <bold>AL</bold> anterior lobe <bold>ML</bold> median lobe <bold>S</bold> spermatheca <bold>SH</bold> spermathecal head.</p></caption><graphic xmlns:xlink="http://www.w3.org/1999/xlink" xlink:href="ZooKeys-195-001-g018.jpg" position="float" orientation="portrait" xlink:type="simple"/></fig></tp:treatment-sec></tp:taxon-treatment>
