# Supplementary material for: The velvet spiders: an atlas of the Eresidae (Arachnida, Araneae)
Source: Zookeys. 2012 May 17;(195):1–144. doi: 10.3897/zookeys.195.2342 (PMC3361087; doi:10.3897/zookeys.195.2342)
Supplement: XML Treatment for Stegodyphus [file zookeys.195.2342-treatment23.xml]

<!DOCTYPE tp:taxon-treatment
  PUBLIC "-//TaxonX//DTD Taxonomic Treatment Publishing DTD v0 20100105//EN" "tax-treatment-NSO.dtd">
<tp:taxon-treatment xmlns:tp="http://www.plazi.org/taxpub"><tp:treatment-meta><mixed-citation publication-type="journal"><person-group><name><surname>Miller</surname><given-names>Jeremy A.</given-names></name><name><surname>Griswold</surname><given-names>Charles E.</given-names></name><name><surname>Scharff</surname><given-names>Nikolaj</given-names></name><name><surname>Řezáč</surname><given-names>Milan</given-names></name><name><surname>Szűts</surname><given-names>Tamás</given-names></name><name><surname>Marhabaie</surname><given-names>Mohammad</given-names></name></person-group><article-title>The velvet spiders: an atlas of the Eresidae (Arachnida, Araneae)</article-title><source>Zookeys</source><day>17</day><month>5</month><year>2012</year><volume>2012</volume><issue>195</issue><fpage>1</fpage><lpage>144</lpage><pub-id pub-id-type="doi">10.3897/zookeys.195.2342</pub-id></mixed-citation></tp:treatment-meta><tp:nomenclature><tp:taxon-name>
                            <tp:taxon-name-part taxon-name-part-type="genus">Stegodyphus</tp:taxon-name-part>
                        <object-id xmlns:xlink="http://www.w3.org/1999/xlink" xlink:type="simple">http://species-id.net/wiki/Stegodyphus</object-id>
								</tp:taxon-name><tp:taxon-authority>Simon</tp:taxon-authority><tp:nomenclature-citation-list><tp:nomenclature-citation><tp:taxon-name>Stegodyphus</tp:taxon-name><comment><xref ref-type="bibr" rid="B98">Simon 1873</xref>: 336; <xref ref-type="bibr" rid="B102">1892</xref>: 253; <xref ref-type="bibr" rid="B64">Lehtinen 1967</xref>: 265. Type species <italic><tp:taxon-name>Eresus lineatus</tp:taxon-name></italic> Latreille, 1817.</comment></tp:nomenclature-citation><tp:nomenclature-citation><tp:taxon-name>Magunia</tp:taxon-name><comment> Lehtinen, 1967: 246. Synonymy in <xref ref-type="bibr" rid="B54">Kraus and Kraus 1988</xref>.</comment></tp:nomenclature-citation></tp:nomenclature-citation-list></tp:nomenclature><tp:treatment-sec sec-type="Note"><title>Note.</title><p>With the transfer of <italic><tp:taxon-name>Stegodyphus annulipes</tp:taxon-name></italic> to the genus <italic><tp:taxon-name>Loureedia</tp:taxon-name></italic> gen. n., the genus <italic><tp:taxon-name>Stegodyphus</tp:taxon-name></italic> contains 20 recognized species from Africa, southern Europe and Asia, plus a single species from Brazil (<xref ref-type="bibr" rid="B82">Platnick 2011</xref>). The genus <italic><tp:taxon-name>Magunia</tp:taxon-name></italic> <xref ref-type="bibr" rid="B64">Lehtinen 1967</xref> was <!--PageBreak-->established to accommodate <italic><tp:taxon-name>Stegodyphus tentoriicola</tp:taxon-name></italic> Purcell, 1904 and <italic><tp:taxon-name>Stegodyphus dumicola</tp:taxon-name></italic> Pocock, 1898, both of which have a bifurcated conductor including a hook-shaped sclerotized branch (<xref ref-type="bibr" rid="B54">Kraus and Kraus 1988</xref>: figs 245, 248). <xref ref-type="bibr" rid="B54">Kraus and Kraus (1988)</xref> rejected this genus on the grounds that it would require dividing <italic><tp:taxon-name>Stegodyphus</tp:taxon-name></italic> sensu lato into at least three genera, which they considered needless. Molecular analyses have corroborated the monophyly of <italic><tp:taxon-name>Stegodyphus</tp:taxon-name></italic> sensu lato and nested taxa representing <italic><tp:taxon-name>Magunia</tp:taxon-name></italic><!--PageBreak--> within (not sister to) a monophyletic <italic><tp:taxon-name>Stegodyphus</tp:taxon-name></italic> (<xref ref-type="bibr" rid="B46">Johannesen et al. 2007</xref>; <xref ref-type="bibr" rid="B70">Miller et al. 2010a</xref>). We therefore concur with <xref ref-type="bibr" rid="B54">Kraus and Kraus (1988)</xref> in treating <italic><tp:taxon-name>Magunia</tp:taxon-name></italic> as a subjective junior synonym of <italic><tp:taxon-name>Stegodyphus</tp:taxon-name></italic>.</p><p>We studied specimens representing three <italic><tp:taxon-name>Stegodyphus</tp:taxon-name></italic> selected to cover a wide range of the variation present in the genus. Our exemplars were <italic><tp:taxon-name>Stegodyphus lineatus</tp:taxon-name></italic>, the type species for the genus, based on specimens from Afghanistan, Israel, and Turkey, <italic><tp:taxon-name>Stegodyphus mimosarum</tp:taxon-name></italic> based on specimens from Madagascar and Malawi, and <italic><tp:taxon-name>Stegodyphus sarasinorum</tp:taxon-name></italic> based on specimens from Myanmar. Our identification was based on the revision of <xref ref-type="bibr" rid="B54">Kraus and Kraus (1988)</xref>; we did not seek to examine type material.</p></tp:treatment-sec><tp:treatment-sec sec-type="Diagnosis"><title>Diagnosis.</title><p>Distinguished from other eresids except <italic><tp:taxon-name>Paradonea presleyi</tp:taxon-name></italic> sp. n. by the median eye group, which has large, subequal eyes (AME/PME &gt; 0.6) with clear separation on the horizontal axis and significant overlap on the vertical axis (<xref ref-type="fig" rid="F11">Fig. 11A, C, E, G, I, K</xref>); distinguished from <italic><tp:taxon-name>Paradonea presleyi</tp:taxon-name></italic> sp. n. by the long, acute clypeal hood (short, slightly obtuse in <italic><tp:taxon-name>Paradonea presleyi</tp:taxon-name></italic> sp. n., <xref ref-type="fig" rid="F70">Fig. 70I</xref>). Classically diagnosed by having the PER noticeably more narrow (65–90%) than the AER (<xref ref-type="bibr" rid="B54">Kraus and Kraus 1988</xref>; <xref ref-type="bibr" rid="B102">Simon 1892</xref>); however, <italic><tp:taxon-name>Adonea</tp:taxon-name></italic>, and some <italic><tp:taxon-name>Eresus</tp:taxon-name></italic> and <italic><tp:taxon-name>Paradonea</tp:taxon-name></italic> species approach or even overlap with some <italic><tp:taxon-name>Stegodyphus</tp:taxon-name></italic> species. Further distinguished from other eresids except <italic><tp:taxon-name>Dresserus</tp:taxon-name></italic>, <italic><tp:taxon-name>Gandanameno</tp:taxon-name></italic>, and some <italic><tp:taxon-name>Paradonea</tp:taxon-name></italic> by the advanced position of the PLE (&lt; 0.29; &gt; 0.31 in other eresids).</p></tp:treatment-sec><tp:treatment-sec sec-type="Distinguishing species"><title>Distinguishing species.</title><p>Therevisionary monograph by <xref ref-type="bibr" rid="B54">Kraus and Kraus (1988)</xref> remains the key resource for identifying <italic><tp:taxon-name>Stegodyphus</tp:taxon-name></italic> species. <xref ref-type="bibr" rid="B54">Kraus and Kraus (1988)</xref> divided <italic><tp:taxon-name>Stegodyphus</tp:taxon-name></italic> into three species groups, each with one non-territorial permanently social species. In a molecular phylogenetic study, <xref ref-type="bibr" rid="B46">Johannesen et al. (2007)</xref> suggested that <italic><tp:taxon-name>Stegodyphus lineatus</tp:taxon-name></italic> is distinctive enough to warrant its own monotypic species group, but otherwise their findings were congruent with the earlier morphological study of<!--PageBreak--> <xref ref-type="bibr" rid="B54">Kraus and Kraus (1988)</xref> and supported the hypothesis that sociality in <italic><tp:taxon-name>Stegodyphus</tp:taxon-name></italic> has been independently derived multiple times. The <italic><tp:taxon-name>Stegodyphus africanus</tp:taxon-name></italic> group contains seven species including our exemplar, the social species <italic><tp:taxon-name>Stegodyphus mimosarum</tp:taxon-name></italic>. Males of the <italic><tp:taxon-name>Stegodyphus africanus</tp:taxon-name></italic> group have the palpal conductor as a distally-projecting complex comprising an outer leaf and a longer, less sclerotized, inner leaf. The embolic division is longer than the tegular division. The epigynum has the posterior part of median lobe raised, <!--PageBreak-->membranous, and wider than long. The median eyes in both sexes are relatively heterogenous (AME/PME ca. 0.6–0.8; data from <xref ref-type="bibr" rid="B54">Kraus and Kraus 1988</xref>). The <italic><tp:taxon-name>Stegodyphus dufouri</tp:taxon-name></italic> group contains four or five species (depending on whether <italic><tp:taxon-name>Stegodyphus pacificus</tp:taxon-name></italic> and <italic><tp:taxon-name>Stegodyphus dufouri</tp:taxon-name></italic> are considered distinct) including our exemplar, the social species <italic><tp:taxon-name>Stegodyphus sarasinorum</tp:taxon-name></italic>. Males of the <italic><tp:taxon-name>Stegodyphus dufouri</tp:taxon-name></italic> group have a spiral conductor that lacks a free inner leaf and is shorter than the tegular division. The median eyes in both sexes are relatively homogenous (AME/PME usually ca. 0.7–1.0, rarely ca. 0.6; data from <xref ref-type="bibr" rid="B54">Kraus and Kraus 1988</xref>). The <italic><tp:taxon-name>Stegodyphus mirandus</tp:taxon-name></italic> group contains six species including our exemplar, <italic><tp:taxon-name>Stegodyphus lineatus</tp:taxon-name></italic>, the type species of the genus (but see <xref ref-type="bibr" rid="B46">Johannesen et al. 2007</xref>). Males of the <italic><tp:taxon-name>Stegodyphus mirandus</tp:taxon-name></italic> group have complex conductors with a membranous inner lobe similar to that found in the <italic><tp:taxon-name>Stegodyphus africanus</tp:taxon-name></italic> group, although it is characteristically more spiral (as opposed to distally-projecting) and the embolic division is shorter than the tegular division. In some species (<italic><tp:taxon-name>Stegodyphus tentoriicola</tp:taxon-name></italic> and <italic><tp:taxon-name>Stegodyphus dumicola</tp:taxon-name></italic>), a sclerotized hook-like apophysis arises from the inner lobe of the conductor. The median eyes in both sexes are relatively homogenous (AME/PME ca. 0.8–0.9) except in <italic><tp:taxon-name>Stegodyphus tibialis</tp:taxon-name></italic> (AME/PME ca. 0.5–0.6; data from <xref ref-type="bibr" rid="B54">Kraus and Kraus 1988</xref>). The epigynum of some <italic><tp:taxon-name>Stegodyphus mirandus</tp:taxon-name></italic> group species is more or less rotated into vertical position (<xref ref-type="bibr" rid="B54">Kraus and Kraus 1988</xref>).</p></tp:treatment-sec><tp:treatment-sec sec-type="Natural history"><title>Natural history.</title><p><italic><tp:taxon-name>Stegodyphus</tp:taxon-name></italic> are known from a variety of warm, dry habitats and include both solitary and social species. The solitary species make webs with a central, funnel-like retreat and an irregular cribellate mass appressed to the substrate or multiple cribellate sheets in different planes on which they walk. The social species make a large nest of silk, plant debris and chitinous remains of their insect prey, and large sheets of cribellate silk may extend out in several directions (<xref ref-type="fig" rid="F4">Fig. 4J–L</xref>). The spiders walk upon or hang beneath these sheets. The cribellate silk carding leg is braced with a mobile leg IV, and the margins of the cribellate band are entire (<xref ref-type="bibr" rid="B38">Griswold et al. 2005</xref>). We have never observed them to wrap captured prey. The fine structure of the cribellate silk of <italic><tp:taxon-name>Stegodyphus</tp:taxon-name></italic> was studied by <xref ref-type="bibr" rid="B58">Kullmann (1975)</xref> who recorded both axial fibers and reserve warp and noted that the cribellar fibrils are cylindrical in cross section. Prey include a variety of arthropods (<xref ref-type="bibr" rid="B15">Dewar and Koopowitz 1970</xref>); social spiders hunting cooperatively are more effective than solitary hunters (<xref ref-type="bibr" rid="B119">Ward and Enders 1985</xref>). Juveniles feed on the bodies of dead females (<xref ref-type="fig" rid="F3">Fig. 3D</xref>), which may or may not be their mother in social species (<xref ref-type="bibr" rid="B94">Schneider 2002</xref>). The sex ratio is female biased (more than 4:1) in social species (<xref ref-type="bibr" rid="B2">Avilés 1997</xref>). Social colonies last for 7–8 years. Mating in many species occurs in December–February (<xref ref-type="bibr" rid="B54">Kraus and Kraus 1988</xref>).</p></tp:treatment-sec><tp:treatment-sec><!--Section generated to contain objects referenced in tp:taxon-treatment.--><fig id="F11" position="float" orientation="portrait"><label>Figure 11.</label><caption><p><bold>A–L</bold> Schematic illustrations of the carapace of assorted <italic><tp:taxon-name>Stegodyphus</tp:taxon-name></italic> species. <bold>A–D</bold> <italic><tp:taxon-name>Stegodyphus lineatus</tp:taxon-name></italic> <bold>E–H</bold> <italic><tp:taxon-name>Stegodyphus mimosarum</tp:taxon-name></italic> <bold>I–L</bold> <italic><tp:taxon-name>Stegodyphus sarasinorum</tp:taxon-name></italic>. <bold>A–B, E–F, I–J</bold> male <bold>C–D, G–H, K–L</bold> female <bold>A, C, E, G, I, K</bold> anterior view <bold>B, D, F, H, J, L</bold> dorsal view <bold>A</bold> illustrates example of median eyes separated on horizontal axis; E illustrates example of median eyes overlapping on vertical axis. Dashed lines at posterior of carapace indicate uncertainty. Not to scale.</p></caption><graphic xmlns:xlink="http://www.w3.org/1999/xlink" xlink:href="ZooKeys-195-001-g011.jpg" position="float" orientation="portrait" xlink:type="simple"/></fig><fig id="F70" position="float" orientation="portrait"><label>Figure 70.</label><caption><p><bold>A–I</bold> males of <italic><tp:taxon-name>Paradonea parva</tp:taxon-name></italic> and <italic><tp:taxon-name>Paradonea presleyi</tp:taxon-name></italic> sp. n., habitus, photomicrographs. <bold>A–F</bold> <italic><tp:taxon-name>Paradonea parva</tp:taxon-name></italic> <bold>A–C</bold> male holotype from junction of Marico and Crocodile Rivers, South Africa (B3701, SAM) <bold>D–F</bold> male from 4 km N of Hopetown, Northern Cape, South Africa (AcAT 97/988, NCA). <bold>G–I</bold> male holotype of <italic><tp:taxon-name>Paradonea presleyi</tp:taxon-name></italic> sp. n. from Falcon College, Zimbabwe (CASENT 9039236, CAS) <bold>A, D, G</bold> dorsal view <bold>B, E, H</bold> ventral view <bold>C, F, I</bold> anterior view.</p></caption><graphic xmlns:xlink="http://www.w3.org/1999/xlink" xlink:href="ZooKeys-195-001-g070.jpg" position="float" orientation="portrait" xlink:type="simple"/></fig><fig id="F4" position="float" orientation="portrait"><label>Figure 4.</label><caption><p><bold>A–L</bold> Retreats, webs, and habitus of living <tp:taxon-name>Eresidae</tp:taxon-name>, photographs. <bold>A</bold> <italic><tp:taxon-name>Adonea fimbriata</tp:taxon-name></italic> retreat on the ground from Sede Boqer, Israel (photo by Efrat Gavish-Regev) <bold>B</bold> <italic><tp:taxon-name>Dresserus</tp:taxon-name></italic> sp. retreat in the grass (photo by Charles Haddad) <bold>C</bold> <italic><tp:taxon-name>Eresus walckenaeri</tp:taxon-name></italic> retreat of juvenile from Ioannina, Greece (photo by Siegfried Huber) <bold>D–E</bold> <italic><tp:taxon-name>Gandanameno</tp:taxon-name></italic> sp. from west of Helmeringhausen Namibia (photos by Martin Forman) <bold>D</bold> Retreat on <italic><tp:taxon-name>Acacia</tp:taxon-name></italic> <bold>E</bold> female, with egg sac and various prey remnants <bold>F</bold> <italic><tp:taxon-name>Gandanameno</tp:taxon-name></italic> sp. femalefrom Amanzi Game Reserve, South Africa (photo by Tamás Szűts) <bold>G, H</bold> <italic><tp:taxon-name>Seothyra</tp:taxon-name></italic> sp. from Namibia <bold>G</bold> retreat under sand, showing the antelope track pattern <bold>H</bold> specimen and the exposed retreat  (photos <bold>E–H, J, L</bold> by Teresa Meikle) <bold>I</bold> <italic><tp:taxon-name>Loureedia annulipes</tp:taxon-name></italic>, burrow from Sede Boqer, Israel (photo by Efrat Gavish-Regev) <bold>J–L</bold> <italic><tp:taxon-name>Stegodyphus</tp:taxon-name></italic> retreats <bold>J</bold> <italic><tp:taxon-name>Stegodyphus dumicola</tp:taxon-name></italic> from Spioenkop, South Africa <bold>K</bold> <italic><tp:taxon-name>Stegodyphus lineatus</tp:taxon-name></italic> from Tel-Hadid, Israel (photo by Amir Weinstein) <bold>L</bold> <italic><tp:taxon-name>Stegodyphus mimosarum</tp:taxon-name></italic> from Spioenkop, South Africa.</p></caption><graphic xmlns:xlink="http://www.w3.org/1999/xlink" xlink:href="ZooKeys-195-001-g004.jpg" position="float" orientation="portrait" xlink:type="simple"/></fig><fig id="F3" position="float" orientation="portrait"><label>Figure 3.</label><caption><p><bold>A–I</bold> Habitus of living Stegodyphus, photographs. <bold>A–C</bold> <italic><tp:taxon-name>Stegodyphus lineatus</tp:taxon-name></italic> <bold>A</bold> adult female from Hurghada, Egypt <bold>B</bold> adult female from Negev desert, Israel (photo by Rudolf Macek) <bold>C</bold> adult female from Shoam, Israel (photo by Amir Weinstein) <bold>D</bold> juvenile <italic><tp:taxon-name>Stegodyphus tibialis</tp:taxon-name></italic> feeding on their mother, Dali, China (photo by Yang Zi-Zhong) <bold>E</bold> <italic><tp:taxon-name>Stegodyphus mimosarum</tp:taxon-name></italic>, male (black arrow), females and a kleptoparasite Archeodictyna (white arrow) <bold>F</bold> <italic><tp:taxon-name>Stegodyphus mimosarum</tp:taxon-name></italic>, mass attack on a carabid <bold>G</bold> a female <italic><tp:taxon-name>Stegodyphus dumicola</tp:taxon-name></italic> feeding her offsprings <bold>H</bold> a pompilid wasp larva feeds on a female <italic><tp:taxon-name>Stegodyphus dumicola</tp:taxon-name></italic> (photos E–H by Teresa Meikle) <bold>I</bold> <italic><tp:taxon-name>Stegodyphus</tp:taxon-name></italic> sp. female from ShweSettaw Wildlife Reservation, Myanmar (photo by Dong Lin).</p></caption><graphic xmlns:xlink="http://www.w3.org/1999/xlink" xlink:href="ZooKeys-195-001-g003.jpg" position="float" orientation="portrait" xlink:type="simple"/></fig></tp:treatment-sec><ref-list><ref id="B98"><mixed-citation xmlns:xlink="http://www.w3.org/1999/xlink" xlink:type="simple"><person-group><name name-style="western"><surname>Simon</surname><given-names>E</given-names></name></person-group> (<year>1873</year>)<article-title> Aranéides nouveaux ou peu connus du midi de l’Europe. (2e mémoire).</article-title><source>Mémoires de la Société royale des sciences de Liège Deuxième Série </source><volume>5</volume>: <fpage>1</fpage>-<lpage>174</lpage>.</mixed-citation></ref><ref id="B102"><mixed-citation xmlns:xlink="http://www.w3.org/1999/xlink" xlink:type="simple"><person-group><name name-style="western"><surname>Simon</surname><given-names>E</given-names></name></person-group> (<year>1892</year>)<source> Histoire Naturelle des Araignées. Deuxième edition. Volume 1. Paris, 256pp.</source></mixed-citation></ref><ref id="B64"><mixed-citation xmlns:xlink="http://www.w3.org/1999/xlink" xlink:type="simple"><person-group><name name-style="western"><surname>Lehtinen</surname><given-names>PT</given-names></name></person-group> (<year>1967</year>)<article-title> Classification of the cribellate spiders and some allied families.</article-title><source>Annales Zoologici Fennici </source><volume>4</volume>: <fpage>199</fpage>-<lpage>468</lpage>.</mixed-citation></ref><ref id="B54"><mixed-citation xmlns:xlink="http://www.w3.org/1999/xlink" xlink:type="simple"><person-group><name name-style="western"><surname>Kraus</surname><given-names>O</given-names></name><name name-style="western"><surname>Kraus</surname><given-names>M</given-names></name></person-group> (<year>1988</year>)<article-title> The genus <italic>Stegodyphus</italic> (Arachnida, Araneae). Sibling species, species groups, and parallel origins of social living.</article-title><source>Verhandlungen naturwissenschaften vereins Hamburg (NF) </source><volume>30</volume>: <fpage>151</fpage>-<lpage>254</lpage>.</mixed-citation></ref><ref id="B82"><mixed-citation xmlns:xlink="http://www.w3.org/1999/xlink" xlink:type="simple"><person-group><name name-style="western"><surname>Platnick</surname><given-names>N</given-names></name></person-group> (<year>2011</year>)<source> The world spider catalog, Version 11.5. American Museum of Natural History, online at <ext-link ext-link-type="uri" xlink:href="http://research.amnh.org/iz/spiders/catalog" xlink:type="simple">http://research.amnh.org/iz/spiders/catalog</ext-link></source>doi: <ext-link ext-link-type="uri" xlink:href="http://dx.doi.org/10.5531/db.iz.0001." xlink:type="simple">10.5531/db.iz.0001.</ext-link></mixed-citation></ref><ref id="B46"><mixed-citation xmlns:xlink="http://www.w3.org/1999/xlink" xlink:type="simple"><person-group><name name-style="western"><surname>Johannesen</surname><given-names>J</given-names></name><name name-style="western"><surname>Lubin</surname><given-names>Y</given-names></name><name name-style="western"><surname>Smith</surname><given-names>DR</given-names></name><name name-style="western"><surname>Bilde</surname><given-names>T</given-names></name><name name-style="western"><surname>Schneider</surname><given-names>JM</given-names></name></person-group> (<year>2007</year>)<article-title> The age and evolution of sociality in <italic>Stegodyphus</italic> spiders: a molecular phylogenetic perspective.</article-title><source>Proceedings of the Royal Society of London, B </source><volume>274</volume>: <fpage>231</fpage>-<lpage>237</lpage>. doi: <ext-link ext-link-type="uri" xlink:href="http://dx.doi.org/10.1098/rspb.2006.3699" xlink:type="simple">10.1098/rspb.2006.3699</ext-link></mixed-citation></ref><ref id="B70"><mixed-citation xmlns:xlink="http://www.w3.org/1999/xlink" xlink:type="simple"><person-group><name name-style="western"><surname>Miller</surname><given-names>JA</given-names></name><name name-style="western"><surname>Carmichael</surname><given-names>A</given-names></name><name name-style="western"><surname>Ramírez</surname><given-names>M</given-names></name><name name-style="western"><surname>Spagna</surname><given-names>J</given-names></name><name name-style="western"><surname>Haddad</surname><given-names>CR</given-names></name><name name-style="western"><surname>Řezáč</surname><given-names>M</given-names></name><name name-style="western"><surname>Johannesen</surname><given-names>J</given-names></name><name name-style="western"><surname>Král</surname><given-names>J</given-names></name><name name-style="western"><surname>Wang</surname><given-names>X-P</given-names></name><name name-style="western"><surname>Griswold</surname><given-names>CE</given-names></name></person-group> (<year>2010a</year>)<article-title> Phylogeny of entelegyne spiders: Affinities of the family Penestomidae (NEW RANK), generic phylogeny of Eresidae, and asymmetric rates of change in spinning organ evolution (Araneae, Araneoidea, Entelegynae).</article-title><source>Molecular Phylogenetics and Evolution </source><volume>55</volume>: <fpage>786</fpage>-<lpage>804</lpage>. doi: <ext-link ext-link-type="uri" xlink:href="http://dx.doi.org/10.1016/j.ympev.2010.02.021" xlink:type="simple">10.1016/j.ympev.2010.02.021</ext-link></mixed-citation></ref><ref id="B38"><mixed-citation xmlns:xlink="http://www.w3.org/1999/xlink" xlink:type="simple"><person-group><name name-style="western"><surname>Griswold</surname><given-names>CE</given-names></name><name name-style="western"><surname>Ramírez</surname><given-names>M</given-names></name><name name-style="western"><surname>Coddington</surname><given-names>JA</given-names></name><name name-style="western"><surname>Platnick</surname><given-names>N</given-names></name></person-group> (<year>2005</year>)<article-title> Atlas of phylogenetic data for entelegyne spiders (Araneae: Araneomorphae: Entelegynae) with comments on their phylogeny.</article-title><source>Proceedings of the California Academy of Sciences </source><volume>56</volume>: <fpage>1</fpage>-<lpage>324</lpage>.</mixed-citation></ref><ref id="B58"><mixed-citation xmlns:xlink="http://www.w3.org/1999/xlink" xlink:type="simple"><person-group><name name-style="western"><surname>Kullmann</surname><given-names>E</given-names></name></person-group> (<year>1975</year>)<article-title> Die Produktion und Funktion von Spinnenfäden und Spinnengeweben.</article-title> In: <person-group><name name-style="western"><surname>Flächentragwerke</surname><given-names>IL</given-names></name></person-group> (<role>Ed</role>). <issue-title>Netze in Natur und Technik.</issue-title><source>Stuttgart-Vaihingen</source>: <fpage>318</fpage>-<lpage>378</lpage>.</mixed-citation></ref><ref id="B15"><mixed-citation xmlns:xlink="http://www.w3.org/1999/xlink" xlink:type="simple"><person-group><name name-style="western"><surname>Dewar</surname><given-names>M</given-names></name><name name-style="western"><surname>Koopowitz</surname><given-names>H</given-names></name></person-group> (<year>1970</year>)<article-title> Behaviour of South African social spiders: prey capture.</article-title><source>American Zoologist </source><volume>10</volume>: <fpage>476</fpage>-<lpage>477</lpage>.</mixed-citation></ref><ref id="B119"><mixed-citation xmlns:xlink="http://www.w3.org/1999/xlink" xlink:type="simple"><person-group><name name-style="western"><surname>Ward</surname><given-names>PI</given-names></name><name name-style="western"><surname>Enders</surname><given-names>MM</given-names></name></person-group> (<year>1985</year>)<article-title> Conflict and cooperation in the group feeding of the social spider <italic>Stegodyphus mimosarum</italic>.</article-title><source>Behaviour </source><volume>94</volume>: <fpage>167</fpage>-<lpage>182</lpage>. doi: <ext-link ext-link-type="uri" xlink:href="http://dx.doi.org/10.1163/156853985X00325" xlink:type="simple">10.1163/156853985X00325</ext-link></mixed-citation></ref><ref id="B94"><mixed-citation xmlns:xlink="http://www.w3.org/1999/xlink" xlink:type="simple"><person-group><name name-style="western"><surname>Schneider</surname><given-names>J</given-names></name></person-group> (<year>2002</year>)<article-title> The effect of reproductive state on care-giving in <italic>Stegodyphus</italic> (Araneae: Eresidae) and the implications on the evolution of sociality.</article-title><source>Animal Behaviour </source><volume>63</volume>: <fpage>649</fpage>-<lpage>658</lpage>. doi: <ext-link ext-link-type="uri" xlink:href="http://dx.doi.org/10.1006/anbe.2001.1961" xlink:type="simple">10.1006/anbe.2001.1961</ext-link></mixed-citation></ref><ref id="B2"><mixed-citation xmlns:xlink="http://www.w3.org/1999/xlink" xlink:type="simple"><person-group><name name-style="western"><surname>Avilés</surname><given-names>L</given-names></name></person-group> (<year>1997</year>)<article-title> Causes and consequences of cooperation and permanent-sociality in spiders.</article-title> In: <person-group><name name-style="western"><surname>Choe</surname><given-names>Y</given-names></name><name name-style="western"><surname>Crespi</surname><given-names>B</given-names></name></person-group> (<role>Eds</role>). <issue-title>The Evolution of Social Behavior in Insects and Arachnids.</issue-title><source>Cambridge University Press</source>: <fpage>476</fpage>-<lpage>498</lpage>.</mixed-citation></ref></ref-list></tp:taxon-treatment>
