# Supplementary material for: The velvet spiders: an atlas of the Eresidae (Arachnida, Araneae)
Source: Zookeys. 2012 May 17;(195):1–144. doi: 10.3897/zookeys.195.2342 (PMC3361087; doi:10.3897/zookeys.195.2342)
Supplement: XML Treatment for Stegodyphus lineatus [file zookeys.195.2342-treatment24.xml]

<!DOCTYPE tp:taxon-treatment
  PUBLIC "-//TaxonX//DTD Taxonomic Treatment Publishing DTD v0 20100105//EN" "tax-treatment-NSO.dtd">
<tp:taxon-treatment xmlns:tp="http://www.plazi.org/taxpub"><tp:treatment-meta><mixed-citation publication-type="journal"><person-group><name><surname>Miller</surname><given-names>Jeremy A.</given-names></name><name><surname>Griswold</surname><given-names>Charles E.</given-names></name><name><surname>Scharff</surname><given-names>Nikolaj</given-names></name><name><surname>Řezáč</surname><given-names>Milan</given-names></name><name><surname>Szűts</surname><given-names>Tamás</given-names></name><name><surname>Marhabaie</surname><given-names>Mohammad</given-names></name></person-group><article-title>The velvet spiders: an atlas of the Eresidae (Arachnida, Araneae)</article-title><source>Zookeys</source><day>17</day><month>5</month><year>2012</year><volume>2012</volume><issue>195</issue><fpage>1</fpage><lpage>144</lpage><pub-id pub-id-type="doi">10.3897/zookeys.195.2342</pub-id></mixed-citation></tp:treatment-meta><tp:nomenclature><tp:taxon-name>
                            <tp:taxon-name-part taxon-name-part-type="genus">Stegodyphus</tp:taxon-name-part>
                            <tp:taxon-name-part taxon-name-part-type="species">lineatus</tp:taxon-name-part>
                        <object-id xmlns:xlink="http://www.w3.org/1999/xlink" xlink:type="simple">http://species-id.net/wiki/Stegodyphus_lineatus</object-id>
								</tp:taxon-name><tp:taxon-authority>(Latreille)</tp:taxon-authority><xref ref-type="fig" rid="F3">Figs 3A–C</xref><xref ref-type="fig" rid="F4">4K</xref><xref ref-type="fig" rid="F11">11A–D</xref><xref ref-type="fig" rid="F15">15D–F</xref><xref ref-type="fig" rid="F18">18G, J</xref><xref ref-type="fig" rid="F79">79</xref><xref ref-type="fig" rid="F80"/><xref ref-type="fig" rid="F81"/><xref ref-type="fig" rid="F82"/><xref ref-type="fig" rid="F83">–83</xref><tp:nomenclature-citation-list><tp:nomenclature-citation><tp:taxon-name>Eresus lineatus</tp:taxon-name><comment> Latreille, 1817: 393.</comment></tp:nomenclature-citation><tp:nomenclature-citation><tp:taxon-name>Eresus acanthophilus</tp:taxon-name><comment> Dufour, 1820: 302, pl. 95, figs 3–4 (not seen); <xref ref-type="bibr" rid="B118">Walckenaer 1837</xref>: 399, pl. 11, fig. 1. Synonymy in <xref ref-type="bibr" rid="B98">Simon 1873</xref>: 337.<!--PageBreak--></comment></tp:nomenclature-citation><tp:nomenclature-citation><tp:taxon-name>Eresus unifasciatus</tp:taxon-name><comment> C. L. Koch, 1846: 5, fig. 1081. Synonymy in <xref ref-type="bibr" rid="B98">Simon 1873</xref>: 337.</comment></tp:nomenclature-citation><tp:nomenclature-citation><tp:taxon-name>Eresus fuscifrons</tp:taxon-name><comment> C. L. Koch, 1846: 9, fig. 1084 (see <xref ref-type="bibr" rid="B82">Platnick 2011</xref>). Synonymy in <xref ref-type="bibr" rid="B98">Simon 1873</xref>: 337.</comment></tp:nomenclature-citation><tp:nomenclature-citation><tp:taxon-name>Eresus lituratus</tp:taxon-name><comment> C. L. Koch, 1846: 11, fig. 1085. Synonymy in <xref ref-type="bibr" rid="B98">Simon 1873</xref>: 337.</comment></tp:nomenclature-citation><tp:nomenclature-citation><tp:taxon-name>Stegodyphus lineatus</tp:taxon-name><comment> (Latreille, 1817). <xref ref-type="bibr" rid="B98">Simon 1873</xref>: 337; <xref ref-type="bibr" rid="B102">1892</xref>: 253, fig. 208; <xref ref-type="bibr" rid="B107">1910</xref>: 286, fig. 4A; <xref ref-type="bibr" rid="B74">Pavesi 1876</xref>: 443; <xref ref-type="bibr" rid="B3">Bacelar 1929</xref>: 252, figs 6–7; <xref ref-type="bibr" rid="B72">Nenilin and Pestova 1986</xref>: 1734, figs 5, 6, 8; <xref ref-type="bibr" rid="B54">Kraus and Kraus 1988</xref>: 231, figs 1–2, 28, 202–205, 227–228, 234–242; <xref ref-type="bibr" rid="B27">Ergashev 1990</xref>: 44, figs 17–23; <xref ref-type="bibr" rid="B69">Melic 1995</xref>: 11, figs 11–16; <xref ref-type="bibr" rid="B26">El-Hennawy 2009</xref>: 130, figs 3–4, 9, 11; <xref ref-type="bibr" rid="B63">Le Peru 2011</xref>: 321, fig. 562.</comment></tp:nomenclature-citation><tp:nomenclature-citation><tp:taxon-name>Eresus arenarius</tp:taxon-name><comment><xref ref-type="bibr" rid="B56">Kroneberg 1875</xref>: 44, pl. 5, fig. 32 (not seen). Synonymy in <xref ref-type="bibr" rid="B72">Nenilin and Pestova 1986</xref>: 1734.</comment></tp:nomenclature-citation><tp:nomenclature-citation><tp:taxon-name>Stegodyphus lineatus deserticola</tp:taxon-name><comment><xref ref-type="bibr" rid="B105">Simon 1908</xref>: 79; <xref ref-type="bibr" rid="B107">1910</xref>: 287. Synonymy in <xref ref-type="bibr" rid="B54">Kraus and Kraus 1988</xref>: 232.</comment></tp:nomenclature-citation><tp:nomenclature-citation><tp:taxon-name>Stegodyphus quadriculatus</tp:taxon-name><comment><xref ref-type="bibr" rid="B29">Franganillo 1925</xref>: 38; <xref ref-type="bibr" rid="B30">1926</xref>: 75. Synonymy in <xref ref-type="bibr" rid="B54">Kraus and Kraus 1988</xref>: 232.</comment></tp:nomenclature-citation></tp:nomenclature-citation-list></tp:nomenclature><tp:treatment-sec sec-type="Description"><title>Description.</title><p><italic>Male</italic> (Nengrahar, Afghanistan, MR010, MR): Carapace with numerous white setae, cephalic region subtriangular, longer than wide, strongly raised; AME nearly as large as PME (AME/PME 0.88), median eyes separated on horizontal axis, largely overlapping on vertical axis; ALE on small tubercles; PER much narrower than AER (PER/AER 0.62), PLE position on carapace 0.24; clypeal hood forms acute angle; fovea shallow. Chelicerae with lateral boss, excavated mesally. Legs with numerous white setae; leg I distinctly thickened and elongated (contra <xref ref-type="bibr" rid="B54">Kraus and Kraus 1988</xref>: 232), without thick brush of setae; with distal ventral macrosetae on tibia I–IV, row of distal ventral macrosetae on metatarsus I–IV plus scattered ventral macrosetae on metatarsus and tarsus I–IV. Abdomen with numerous white setae (<xref ref-type="fig" rid="F11">Figs 11A, B</xref>, <xref ref-type="fig" rid="F79">79A–D</xref>).</p><p>Male palp with proximal-distal axis; tegulum subtrapezoidal; conductor and embolus together form apical complex making one helical turn; conductor with more or less membranous and papilliated inner layer extending beyond moderately sclerotized outer layer; tegular division slightly longer than embolic division; cymbium with several prolateral macrosetae (<xref ref-type="fig" rid="F15">Figs 15D–F</xref>, <xref ref-type="fig" rid="F79">79I, J</xref>, <xref ref-type="fig" rid="F80">80A–D</xref>).</p><p><italic>Female</italic> (Belkis, Turkey, MR015, MR): Carapace with numerous white setae, cephalic region subtriangular, longer than wide, moderately raised; AME nearly as large as PME (AME/PME 0.87), median eyes separated on horizontal axis, largely overlapping on vertical axis; ALE on small tubercles; PER much narrower than AER (PER/AER 0.68), PLE position on carapace 0.21; clypeal hood forms acute angle; fovea shallow. Chelicerae contiguous mesally, with lateral boss. Legs with numerous white setae, with pair of distal ventral macrosetae on tibia I–IV and row of distal ventral macrosetae on metatarsus I–IV plus scattered ventral macrosetae on metatarsus and tarsus I–IV. Abdomen with numerous white setae (<xref ref-type="fig" rid="F11">Figs 11C, D</xref>, <xref ref-type="fig" rid="F79">79E–H</xref>, <xref ref-type="fig" rid="F81">81A–F</xref>).</p><p>Epigynum with converging slit-like atria occupying nearly the total length, anteriomedian part with weak notch-shaped invagination, anteriolateral margin a strong <!--PageBreak-->curved ridge (<xref ref-type="fig" rid="F18">Figs 18G</xref>, <xref ref-type="fig" rid="F82">82A</xref>). Vulva with spermathecal heads on thick sinuous stalks leading to multilobed spermathecae posteriorly (<xref ref-type="fig" rid="F18">Figs 18J</xref>, <xref ref-type="fig" rid="F82">82B–D</xref>).</p><fig id="F79" position="float" orientation="portrait"><label>Figure 79.</label><caption><p><bold>A–J</bold> <italic><tp:taxon-name>Stegodyphus lineatus</tp:taxon-name></italic>. <bold>A–D, I, J</bold> male from Nengrahar, Afghanistan (MR010, MR) <bold>E–H</bold> female from Belkis, near Birecor, Turkey (MR015, MR) <bold>A–D</bold> habitus of male, photomicrographs <bold>E–H</bold> habitus of female, photomicrographs <bold>I, J</bold> illustrations of left male palp <bold>A, E</bold> dorsal view <bold>B, F</bold> ventral view <bold>C, G</bold> anterior view <bold>D, H</bold> lateral view <bold>I</bold> prolateral view <bold>J</bold> retrolateral view. <bold>C</bold> conductor <bold>E</bold> embolus <bold>T</bold> tegulum.</p></caption><graphic xmlns:xlink="http://www.w3.org/1999/xlink" xlink:href="ZooKeys-195-001-g079.jpg" position="float" orientation="portrait" xlink:type="simple"/></fig><fig id="F80" position="float" orientation="portrait"><label>Figure 80.</label><caption><p><bold>A–D</bold> male <italic><tp:taxon-name>Stegodyphus lineatus</tp:taxon-name></italic> from Nengrahar, Afghanistan (MR010, MR), scanning electron micrographs. <bold>A–D</bold> right palp, images reversed to appear as left palp <bold>E, F</bold> epiandrous region <bold>A</bold> prolateral view <bold>B</bold> retrolateral view <bold>C</bold> apical view <bold>D</bold> detail, prolateral view <bold>E</bold> ventral view <bold>F</bold> detail of epiandrous gland spigots. <bold>C</bold> conductor <bold>E</bold> embolus <bold>ST</bold> subtegulum <bold>T</bold> tegulum.</p></caption><graphic xmlns:xlink="http://www.w3.org/1999/xlink" xlink:href="ZooKeys-195-001-g080.jpg" position="float" orientation="portrait" xlink:type="simple"/></fig><fig id="F81" position="float" orientation="portrait"><label>Figure 81.</label><caption><p><bold>A–F</bold> Female <italic><tp:taxon-name>Stegodyphus lineatus</tp:taxon-name></italic> from Belkis, near Birecor, Turkey (MR015, MR), scanning electron micrographs of prosoma and chelicerae. <bold>A</bold> anterior view, arrow indicates clypeal hood <bold>B</bold> left lateral view <bold>C</bold> eye region, dorsal view <bold>D</bold> detail, prosoma cuticle <bold>E</bold> left chelicera <bold>F</bold> left cheliceral boss.</p></caption><graphic xmlns:xlink="http://www.w3.org/1999/xlink" xlink:href="ZooKeys-195-001-g081.jpg" position="float" orientation="portrait" xlink:type="simple"/></fig><fig id="F82" position="float" orientation="portrait"><label>Figure 82.</label><caption><p><bold>A–F</bold> female <italic><tp:taxon-name>Stegodyphus lineatus</tp:taxon-name></italic> from Belkis, near Birecor, Turkey (MR015, MR), scanning electron micrographs of epigynum, vulva, and calamistrum. <bold>A</bold> epigynum, ventral view <bold>B</bold> vulva, dorsal view <bold>C</bold> right spermatheca and fertilization duct <bold>D</bold> right spermathecal head <bold>E</bold> calamistrum, left metatarsus IV <bold>F</bold> detail, calamistrum setae. <bold>FD</bold> fertilization duct <bold>ML</bold> median lobe; <bold>S</bold> spermatheca <bold>SH</bold> spermathecal head.</p></caption><graphic xmlns:xlink="http://www.w3.org/1999/xlink" xlink:href="ZooKeys-195-001-g082.jpg" position="float" orientation="portrait" xlink:type="simple"/></fig><fig id="F83" position="float" orientation="portrait"><label>Figure 83.</label><caption><p><bold>A–F</bold> <italic><tp:taxon-name>Stegodyphus lineatus</tp:taxon-name></italic>, scanning electron micrographs of spinnerets and trichobothrium. <bold>A–D</bold> male from Nengrahar, Afghanistan (MR010, MR) <bold>E, F</bold> female from Belkis,near Birecor, Turkey (MR015, MR). <bold>A</bold> overview <bold>B, E</bold> right ALS <bold>C</bold> left PMS <bold>D</bold> right PLS <bold>F</bold> trichobothrium on left metatarsus I. <bold>AC</bold> aciniform gland spigot <bold>ALS</bold> anterior lateral spinneret <bold>MAP</bold> major ampullate gland spigot <bold>mAP</bold> minor ampullate gland spigot <bold>PI</bold> piriform gland spigot <bold>PLS</bold> posterior lateral spinneret <bold>PMS</bold> posterior median spinneret.</p></caption><graphic xmlns:xlink="http://www.w3.org/1999/xlink" xlink:href="ZooKeys-195-001-g083.jpg" position="float" orientation="portrait" xlink:type="simple"/></fig></tp:treatment-sec><tp:treatment-sec sec-type="Spinneret spigot morphology"><title>Spinneret spigot morphology.</title><p>Our preparations are collapsed, obscuring the spigots of the posterior spinnerets, especially of the female. We are nevertheless able to make some provisional comments about the spigots. Female ALS with 5 MAP within and on inner edge of spinning field of more than 60 PI (<xref ref-type="fig" rid="F83">Fig. 83E</xref>); male with at least 2 MAP within PI field; MAP shafts nearly smooth (<xref ref-type="fig" rid="F83">Fig. 83B</xref>). Male PMS with 2 median mAP spigots flanked by a large anterior mAP tartipore (with shafts scaly as in other eresids), with 11 AC scattered anterior and posterior of mAP (<xref ref-type="fig" rid="F83">Fig. 83C</xref>); female PMS spinning surface nearly hidden, but there a<!--PageBreak-->ppears to be numerous spigots, more than in male, so it is possible that, as in other eresids, both AC and CY are present. Male PLS with at least 13 AC (<xref ref-type="fig" rid="F83">Fig. 83D</xref>); the base of the male PLS and most of the female PLS are not visible, so we cannot confirm the presence of a MS or flanking spigots. Male cribellar plate with no sign of spigots; numerous epiandrous gland spigots present (<xref ref-type="fig" rid="F80">Fig. 80E, F</xref>).</p></tp:treatment-sec><tp:treatment-sec><!--Section generated to contain objects referenced in tp:taxon-treatment.--><fig id="F3" position="float" orientation="portrait"><label>Figure 3.</label><caption><p><bold>A–I</bold> Habitus of living Stegodyphus, photographs. <bold>A–C</bold> <italic><tp:taxon-name>Stegodyphus lineatus</tp:taxon-name></italic> <bold>A</bold> adult female from Hurghada, Egypt <bold>B</bold> adult female from Negev desert, Israel (photo by Rudolf Macek) <bold>C</bold> adult female from Shoam, Israel (photo by Amir Weinstein) <bold>D</bold> juvenile <italic><tp:taxon-name>Stegodyphus tibialis</tp:taxon-name></italic> feeding on their mother, Dali, China (photo by Yang Zi-Zhong) <bold>E</bold> <italic><tp:taxon-name>Stegodyphus mimosarum</tp:taxon-name></italic>, male (black arrow), females and a kleptoparasite Archeodictyna (white arrow) <bold>F</bold> <italic><tp:taxon-name>Stegodyphus mimosarum</tp:taxon-name></italic>, mass attack on a carabid <bold>G</bold> a female <italic><tp:taxon-name>Stegodyphus dumicola</tp:taxon-name></italic> feeding her offsprings <bold>H</bold> a pompilid wasp larva feeds on a female <italic><tp:taxon-name>Stegodyphus dumicola</tp:taxon-name></italic> (photos E–H by Teresa Meikle) <bold>I</bold> <italic><tp:taxon-name>Stegodyphus</tp:taxon-name></italic> sp. female from ShweSettaw Wildlife Reservation, Myanmar (photo by Dong Lin).</p></caption><graphic xmlns:xlink="http://www.w3.org/1999/xlink" xlink:href="ZooKeys-195-001-g003.jpg" position="float" orientation="portrait" xlink:type="simple"/></fig><fig id="F4" position="float" orientation="portrait"><label>Figure 4.</label><caption><p><bold>A–L</bold> Retreats, webs, and habitus of living <tp:taxon-name>Eresidae</tp:taxon-name>, photographs. <bold>A</bold> <italic><tp:taxon-name>Adonea fimbriata</tp:taxon-name></italic> retreat on the ground from Sede Boqer, Israel (photo by Efrat Gavish-Regev) <bold>B</bold> <italic><tp:taxon-name>Dresserus</tp:taxon-name></italic> sp. retreat in the grass (photo by Charles Haddad) <bold>C</bold> <italic><tp:taxon-name>Eresus walckenaeri</tp:taxon-name></italic> retreat of juvenile from Ioannina, Greece (photo by Siegfried Huber) <bold>D–E</bold> <italic><tp:taxon-name>Gandanameno</tp:taxon-name></italic> sp. from west of Helmeringhausen Namibia (photos by Martin Forman) <bold>D</bold> Retreat on <italic><tp:taxon-name>Acacia</tp:taxon-name></italic> <bold>E</bold> female, with egg sac and various prey remnants <bold>F</bold> <italic><tp:taxon-name>Gandanameno</tp:taxon-name></italic> sp. femalefrom Amanzi Game Reserve, South Africa (photo by Tamás Szűts) <bold>G, H</bold> <italic><tp:taxon-name>Seothyra</tp:taxon-name></italic> sp. from Namibia <bold>G</bold> retreat under sand, showing the antelope track pattern <bold>H</bold> specimen and the exposed retreat  (photos <bold>E–H, J, L</bold> by Teresa Meikle) <bold>I</bold> <italic><tp:taxon-name>Loureedia annulipes</tp:taxon-name></italic>, burrow from Sede Boqer, Israel (photo by Efrat Gavish-Regev) <bold>J–L</bold> <italic><tp:taxon-name>Stegodyphus</tp:taxon-name></italic> retreats <bold>J</bold> <italic><tp:taxon-name>Stegodyphus dumicola</tp:taxon-name></italic> from Spioenkop, South Africa <bold>K</bold> <italic><tp:taxon-name>Stegodyphus lineatus</tp:taxon-name></italic> from Tel-Hadid, Israel (photo by Amir Weinstein) <bold>L</bold> <italic><tp:taxon-name>Stegodyphus mimosarum</tp:taxon-name></italic> from Spioenkop, South Africa.</p></caption><graphic xmlns:xlink="http://www.w3.org/1999/xlink" xlink:href="ZooKeys-195-001-g004.jpg" position="float" orientation="portrait" xlink:type="simple"/></fig><fig id="F11" position="float" orientation="portrait"><label>Figure 11.</label><caption><p><bold>A–L</bold> Schematic illustrations of the carapace of assorted <italic><tp:taxon-name>Stegodyphus</tp:taxon-name></italic> species. <bold>A–D</bold> <italic><tp:taxon-name>Stegodyphus lineatus</tp:taxon-name></italic> <bold>E–H</bold> <italic><tp:taxon-name>Stegodyphus mimosarum</tp:taxon-name></italic> <bold>I–L</bold> <italic><tp:taxon-name>Stegodyphus sarasinorum</tp:taxon-name></italic>. <bold>A–B, E–F, I–J</bold> male <bold>C–D, G–H, K–L</bold> female <bold>A, C, E, G, I, K</bold> anterior view <bold>B, D, F, H, J, L</bold> dorsal view <bold>A</bold> illustrates example of median eyes separated on horizontal axis; E illustrates example of median eyes overlapping on vertical axis. Dashed lines at posterior of carapace indicate uncertainty. Not to scale.</p></caption><graphic xmlns:xlink="http://www.w3.org/1999/xlink" xlink:href="ZooKeys-195-001-g011.jpg" position="float" orientation="portrait" xlink:type="simple"/></fig><fig id="F15" position="float" orientation="portrait"><label>Figure 15.</label><caption><p><bold>A–L</bold> Left male palpi of eresid species, photomicrographs. <bold>A–C</bold> <italic><tp:taxon-name>Seothyra henscheli</tp:taxon-name></italic> from Gobabeb Station, Namibia (SMN 40828, NMN) <bold>D, F</bold> <italic><tp:taxon-name>Stegodyphus lineatus</tp:taxon-name></italic> <bold>D–E</bold> from Negev, Israel (MR) <bold>F</bold> from Nengrahar, Afghanistan (MR010, MR) <bold>G–I</bold> <italic><tp:taxon-name>Stegodyphus mimosarum</tp:taxon-name></italic> from Forêt d'Analalava, Fianarantsoa, Madagascar (CASENT 9015950, CAS) <bold>J–L</bold> <italic><tp:taxon-name>Stegodyphus sarasinorum</tp:taxon-name></italic> from 7.5 km E PwintPhyu, Magway Division, Myanmar (CASENT 9019370, CAS) <bold>A, D, G, J</bold> prolateral view <bold>B, E, H, K</bold> retrolateral view <bold>C, F, I, L</bold> expanded palp. <bold>BH</bold> basal haematodocha <bold>MH</bold> median haematodocha.</p></caption><graphic xmlns:xlink="http://www.w3.org/1999/xlink" xlink:href="ZooKeys-195-001-g015.jpg" position="float" orientation="portrait" xlink:type="simple"/></fig><fig id="F18" position="float" orientation="portrait"><label>Figure 18.</label><caption><p><bold>A–L</bold> Epigyna of eresid species, photomicrographs. <bold>A, D</bold> <italic><tp:taxon-name>Loureedia annulipes</tp:taxon-name></italic> from Wadi Mashash, Negev, Israel (MR019, MR) <bold>B, E</bold> <italic><tp:taxon-name>Paradonea variegata</tp:taxon-name></italic> from Steinkopf, Northern Cape, South Africa (ZMB 26964, ZMHB) <bold>C, F</bold> <italic><tp:taxon-name>Seothyra henscheli</tp:taxon-name></italic>; C from Kuiseb River, Gobabeb, Namibia (SMN 46627, NMN) <bold>F</bold> from Sout Rivier, Namibia (CASENT 9039242, CAS) <bold>G, J</bold> <italic><tp:taxon-name>Stegodyphus lineatus</tp:taxon-name></italic> from Belkis, near Birecor, Turkey (MR015, MR) <bold>H, K</bold> <italic><tp:taxon-name>Stegodyphus mimosarum</tp:taxon-name></italic> <bold>H</bold> from Forêt d'Analalava, Fianarantsoa, Madagascar (CASENT 9015950, CAS) <bold>K</bold> from Réserve Spéciale de Cap Sainte Marie, Toliara, Madagascar (CASENT 9012844, CAS) <bold>I, L</bold> <italic><tp:taxon-name>Stegodyphus sarasinorum</tp:taxon-name></italic> from 7.5 km E PwintPhyu, Magway Division, Myanmar (CASENT 9019370, CAS) <bold>A–C, G–I</bold> ventral view <bold>D–F, J–L</bold> dorsal view, cleared. <bold>AL</bold> anterior lobe <bold>ML</bold> median lobe <bold>S</bold> spermatheca <bold>SH</bold> spermathecal head.</p></caption><graphic xmlns:xlink="http://www.w3.org/1999/xlink" xlink:href="ZooKeys-195-001-g018.jpg" position="float" orientation="portrait" xlink:type="simple"/></fig></tp:treatment-sec><ref-list><ref id="B118"><mixed-citation xmlns:xlink="http://www.w3.org/1999/xlink" xlink:type="simple"><person-group><name name-style="western"><surname>Walckenaer</surname><given-names>CA</given-names></name></person-group> (<year>1837</year>)<article-title> Histoire naturelle des insectes. Aptères.</article-title><source>Paris, </source><volume>1</volume>: <fpage>1</fpage>-<lpage>682</lpage>.</mixed-citation></ref><ref id="B98"><mixed-citation xmlns:xlink="http://www.w3.org/1999/xlink" xlink:type="simple"><person-group><name name-style="western"><surname>Simon</surname><given-names>E</given-names></name></person-group> (<year>1873</year>)<article-title> Aranéides nouveaux ou peu connus du midi de l’Europe. (2e mémoire).</article-title><source>Mémoires de la Société royale des sciences de Liège Deuxième Série </source><volume>5</volume>: <fpage>1</fpage>-<lpage>174</lpage>.</mixed-citation></ref><ref id="B82"><mixed-citation xmlns:xlink="http://www.w3.org/1999/xlink" xlink:type="simple"><person-group><name name-style="western"><surname>Platnick</surname><given-names>N</given-names></name></person-group> (<year>2011</year>)<source> The world spider catalog, Version 11.5. American Museum of Natural History, online at <ext-link ext-link-type="uri" xlink:href="http://research.amnh.org/iz/spiders/catalog" xlink:type="simple">http://research.amnh.org/iz/spiders/catalog</ext-link></source>doi: <ext-link ext-link-type="uri" xlink:href="http://dx.doi.org/10.5531/db.iz.0001." xlink:type="simple">10.5531/db.iz.0001.</ext-link></mixed-citation></ref><ref id="B102"><mixed-citation xmlns:xlink="http://www.w3.org/1999/xlink" xlink:type="simple"><person-group><name name-style="western"><surname>Simon</surname><given-names>E</given-names></name></person-group> (<year>1892</year>)<source> Histoire Naturelle des Araignées. Deuxième edition. Volume 1. Paris, 256pp.</source></mixed-citation></ref><ref id="B107"><mixed-citation xmlns:xlink="http://www.w3.org/1999/xlink" xlink:type="simple"><person-group><name name-style="western"><surname>Simon</surname><given-names>E</given-names></name></person-group> (<year>1910</year>)<article-title> Catalogue raisonné des arachnides du nord de l’Afrique (1re partie).</article-title><source>Annales de la Société Entomologique de France Paris </source><volume>79</volume>: <fpage>265</fpage>-<lpage>332</lpage>.</mixed-citation></ref><ref id="B74"><mixed-citation xmlns:xlink="http://www.w3.org/1999/xlink" xlink:type="simple"><person-group><name name-style="western"><surname>Pavesi</surname><given-names>P</given-names></name></person-group> (<year>1876</year>)<article-title> Le prime crociere del Violante, comandato dal Capitano-Armatore Enrico d’Albertis. Risultati aracnologici.</article-title><source>Annali del Museo Civico di Storia Naturale di Genova </source><volume>8</volume>: <fpage>407</fpage>-<lpage>451</lpage>.</mixed-citation></ref><ref id="B3"><mixed-citation xmlns:xlink="http://www.w3.org/1999/xlink" xlink:type="simple"><person-group><name name-style="western"><surname>Bacelar</surname><given-names>A</given-names></name></person-group> (<year>1929</year>)<article-title> Notas aracnológicas. II. Caracteres dos palpos e epiginos de algunas aranhas portuguesas.</article-title><source>Bulletin da Sociedade Portuguesa de Sciencias Naturais </source><volume>10</volume>: <fpage>245</fpage>-<lpage>262</lpage>.</mixed-citation></ref><ref id="B72"><mixed-citation xmlns:xlink="http://www.w3.org/1999/xlink" xlink:type="simple"><person-group><name name-style="western"><surname>Nenilin</surname><given-names>AB</given-names></name><name name-style="western"><surname>Pestova</surname><given-names>MV</given-names></name></person-group> (<year>1986</year>)<article-title> Spiders of the family Eresidae in the fauna of the USSR.</article-title><source>Zoologicheskiy Zhurnal </source><volume>65</volume>: <fpage>1734</fpage>-<lpage>1736</lpage>. [in Russian]</mixed-citation></ref><ref id="B54"><mixed-citation xmlns:xlink="http://www.w3.org/1999/xlink" xlink:type="simple"><person-group><name name-style="western"><surname>Kraus</surname><given-names>O</given-names></name><name name-style="western"><surname>Kraus</surname><given-names>M</given-names></name></person-group> (<year>1988</year>)<article-title> The genus <italic>Stegodyphus</italic> (Arachnida, Araneae). Sibling species, species groups, and parallel origins of social living.</article-title><source>Verhandlungen naturwissenschaften vereins Hamburg (NF) </source><volume>30</volume>: <fpage>151</fpage>-<lpage>254</lpage>.</mixed-citation></ref><ref id="B27"><mixed-citation xmlns:xlink="http://www.w3.org/1999/xlink" xlink:type="simple"><person-group><name name-style="western"><surname>Ergashev</surname><given-names>NE</given-names></name></person-group> (<year>1990</year>)<source> [Ecology of poisonous spiders from Uzbekistan].</source><publisher-name>Fan</publisher-name>, <publisher-loc>Tashkent</publisher-loc>, <lpage>188</lpage> pp.[in Russian]</mixed-citation></ref><ref id="B69"><mixed-citation xmlns:xlink="http://www.w3.org/1999/xlink" xlink:type="simple"><person-group><name name-style="western"><surname>Melic</surname><given-names>A</given-names></name></person-group> (<year>1995</year>)<article-title> La familia Eresidae (Arachnida; Araneae) en Aragon. Notes arachnológicas aragonesas, 4.</article-title><source>Boletín Sociedad Entomológica Aragonesa </source><volume>11</volume>: <fpage>7</fpage>-<lpage>12</lpage>.</mixed-citation></ref><ref id="B26"><mixed-citation xmlns:xlink="http://www.w3.org/1999/xlink" xlink:type="simple"><person-group><name name-style="western"><surname>El-Hennawy</surname><given-names>HK</given-names></name></person-group> (<year>2009</year>)<article-title> Eresidae of Sudan (Araneida: Eresidae).</article-title><source>Serket </source><volume>11</volume>: <fpage>129</fpage>-<lpage>137</lpage>.</mixed-citation></ref><ref id="B63"><mixed-citation xmlns:xlink="http://www.w3.org/1999/xlink" xlink:type="simple"><person-group><name name-style="western"><surname>Le Peru</surname><given-names>B</given-names></name></person-group> (<year>2011</year>)<article-title> The spiders of Europe, a synthesis of data: Volume 1 Atypidae to Theridiidae.</article-title><source>Mémoires de la Société Linnéenne de Lyon </source><volume>2</volume>: <fpage>1</fpage>-<lpage>522</lpage>.</mixed-citation></ref><ref id="B56"><mixed-citation xmlns:xlink="http://www.w3.org/1999/xlink" xlink:type="simple"><person-group><name name-style="western"><surname>Kroneberg</surname><given-names>A</given-names></name></person-group> (<year>1875</year>)<article-title> Araneae. In Fedtschenko, A. P. (ed.), Puteshestvie v Tourkestan. Reisen in Turkestan. Zoologischer Theil.</article-title><source>Nachr Ges Moskau </source><volume>19</volume>: <fpage>1</fpage>-<lpage>58</lpage>. [in Russian]</mixed-citation></ref><ref id="B105"><mixed-citation xmlns:xlink="http://www.w3.org/1999/xlink" xlink:type="simple"><person-group><name name-style="western"><surname>Simon</surname><given-names>E</given-names></name></person-group> (<year>1908</year>)<article-title> Etude sur les espèces de la famille des Eresidae qui habitent l’Egypte.</article-title><source>Bulletin de la Société entomologique d’Egypte </source><volume>1</volume>: <fpage>77</fpage>-<lpage>84</lpage>.</mixed-citation></ref><ref id="B29"><mixed-citation xmlns:xlink="http://www.w3.org/1999/xlink" xlink:type="simple"><person-group><name name-style="western"><surname>Franganillo</surname><given-names>BP</given-names></name></person-group> (<year>1925</year>)<article-title> Contribución al estudio de la geografía aracnológica de la Península Ibérica.</article-title><source>Boletin de la Sociedad Entomologica de Espana </source><volume>8</volume>: <fpage>31</fpage>-<lpage>40</lpage>.</mixed-citation></ref><ref id="B30"><mixed-citation xmlns:xlink="http://www.w3.org/1999/xlink" xlink:type="simple"><person-group><name name-style="western"><surname>Franganillo</surname><given-names>BP</given-names></name></person-group> (<year>1926</year>)<article-title> Arácnidos de Andalucía.</article-title><source>Boletin de la Sociedad Entomologica de Espana </source><volume>9</volume>: <fpage>69</fpage>-<lpage>82</lpage>.</mixed-citation></ref></ref-list></tp:taxon-treatment>
