# Supplementary material for: The velvet spiders: an atlas of the Eresidae (Arachnida, Araneae)
Source: Zookeys. 2012 May 17;(195):1–144. doi: 10.3897/zookeys.195.2342 (PMC3361087; doi:10.3897/zookeys.195.2342)
Supplement: XML Treatment for Stegodyphus mimosarum [file zookeys.195.2342-treatment25.xml]

<!DOCTYPE tp:taxon-treatment
  PUBLIC "-//TaxonX//DTD Taxonomic Treatment Publishing DTD v0 20100105//EN" "tax-treatment-NSO.dtd">
<tp:taxon-treatment xmlns:tp="http://www.plazi.org/taxpub"><tp:treatment-meta><mixed-citation publication-type="journal"><person-group><name><surname>Miller</surname><given-names>Jeremy A.</given-names></name><name><surname>Griswold</surname><given-names>Charles E.</given-names></name><name><surname>Scharff</surname><given-names>Nikolaj</given-names></name><name><surname>Řezáč</surname><given-names>Milan</given-names></name><name><surname>Szűts</surname><given-names>Tamás</given-names></name><name><surname>Marhabaie</surname><given-names>Mohammad</given-names></name></person-group><article-title>The velvet spiders: an atlas of the Eresidae (Arachnida, Araneae)</article-title><source>Zookeys</source><day>17</day><month>5</month><year>2012</year><volume>2012</volume><issue>195</issue><fpage>1</fpage><lpage>144</lpage><pub-id pub-id-type="doi">10.3897/zookeys.195.2342</pub-id></mixed-citation></tp:treatment-meta><tp:nomenclature><tp:taxon-name>
                            <tp:taxon-name-part taxon-name-part-type="genus">Stegodyphus</tp:taxon-name-part>
                            <tp:taxon-name-part taxon-name-part-type="species">mimosarum</tp:taxon-name-part>
                        <object-id xmlns:xlink="http://www.w3.org/1999/xlink" xlink:type="simple">http://species-id.net/wiki/Stegodyphus_mimosarum</object-id>
								</tp:taxon-name><tp:taxon-authority>Pavesi</tp:taxon-authority><xref ref-type="fig" rid="F3">Figs 3E, F</xref><xref ref-type="fig" rid="F4">4L</xref><xref ref-type="fig" rid="F11">11E–H</xref><xref ref-type="fig" rid="F15">15G–I</xref><xref ref-type="fig" rid="F18">18H, K</xref><xref ref-type="fig" rid="F84">84</xref><xref ref-type="fig" rid="F85"/><xref ref-type="fig" rid="F86"/><xref ref-type="fig" rid="F87"/><xref ref-type="fig" rid="F88">–88</xref><tp:nomenclature-citation-list><tp:nomenclature-citation><tp:taxon-name>Stegodyphus mimosarum</tp:taxon-name><comment> Pavesi, 1883: 81; <xref ref-type="bibr" rid="B106">Simon 1909</xref>: 30; <xref ref-type="bibr" rid="B110">Strand 1913</xref>: 329; <xref ref-type="bibr" rid="B64">Lehtinen 1967</xref>: 461, fig. 454; <xref ref-type="bibr" rid="B54">Kraus and Kraus 1988</xref>: 195, figs 3–4, 8–12, 14–19, 37–39, 43–45, 49–51, 58–76, 96–99, 261, 266; 1990: 226, figs 6–8.</comment></tp:nomenclature-citation><tp:nomenclature-citation><tp:taxon-name>Stegodyphus gregarius</tp:taxon-name><comment><xref ref-type="bibr" rid="B80">O. Pickard-Cambridge 1889</xref>: 42, pl. 2, figs 4–5 (Synonymy in <xref ref-type="bibr" rid="B54">Kraus and Kraus 1988</xref>: 195).</comment></tp:nomenclature-citation><tp:nomenclature-citation><tp:taxon-name>Stegodyphus corallipes</tp:taxon-name><comment><xref ref-type="bibr" rid="B104">Simon 1906</xref>: 305 (Synonymy in <xref ref-type="bibr" rid="B54">Kraus and Kraus 1988</xref>: 195).</comment></tp:nomenclature-citation><tp:nomenclature-citation><tp:taxon-name>Stegodyphus hildebrandti</tp:taxon-name><comment> (Karsch, 1878). <xref ref-type="bibr" rid="B114">Tullgren 1910</xref>: 95, pl. 1, fig. 5 (misidentified, see <xref ref-type="bibr" rid="B54">Kraus and Kraus 1988</xref>: 186).</comment></tp:nomenclature-citation><tp:nomenclature-citation><tp:taxon-name>Stegodyphus simoni</tp:taxon-name><comment> Giltay, 1927: 105, figs 1–6 (Synonymy in <xref ref-type="bibr" rid="B54">Kraus and Kraus 1988</xref>: 195).</comment></tp:nomenclature-citation></tp:nomenclature-citation-list></tp:nomenclature><tp:treatment-sec sec-type="Description"><title>Description.</title><p><italic>Male</italic> (Forêt d’Analalava, Madagascar, CASENT 9005869, CAS): Carapace with band of white setae around margin, longitudinal line in cephalic region and patches near PLE; cephalic region subtriangular, longer than wide, moderately raised; AME distinctly smaller than PME (AME/PME 0.62), median eyes separated on horizontal axis, largely overlapping on vertical axis; ALE on small tubercles; PER much narrower than AER (PER/AER 0.76), PLE position on carapace 0.32;  clypeal hood forms acute angle; fovea shallow. Chelicerae with lateral boss, slightly excavated mesally. Legs with patches and longitudinal bands of white setae; leg I thickened with thick brush of dark setae on femur and especially tibia; with row of distal ventral macrosetae on metatarsus I–IV, a few scattered ventral macrosetae on tarsus I–IV and metatarsus II–IV. Dorsum of abdomen with median longitudinal stripe and posterior patch of white setae (<xref ref-type="fig" rid="F11">Figs 11E, F</xref>, <xref ref-type="fig" rid="F84">84A–D</xref>).</p><p>Male palp with proximal-distal axis; tegulum subtrapezoidal; conductor and embolus together form apical complex making one helical turn; conductor with more or less membranous and papilliated inner layer extending beyond moderately sclerotized outer layer; embolic division longer than tegular division; cymbium with several prolateral macrosetae (<xref ref-type="fig" rid="F15">Figs 15G–I</xref>, <xref ref-type="fig" rid="F84">84I, J</xref>, <xref ref-type="fig" rid="F85">85A–D</xref>).</p><p><italic>Female</italic> (Forêt d’Analalava, Madagascar, CASENT 9005869, CAS):Carapace with band of white setae around margin, densely mixed in cephalic region, fewer in thoracic region mesal to lateral band; cephalic region subtrapezoidal, longer than wide, moderately raised; AME distinctly smaller than PME (AME/PME 0.69), median eyes separated on horizontal axis, largely overlapping on vertical axis; ALE on small tubercles; PER much narrower than AER (0.77), PLE position on carapace 0.27; clypeal hood forms acute angle; fovea shallow. Chelicerae contiguous mesally, with lateral boss. Legs with patches of white setae; with row of distal ventral macrosetae on metatarsus I–IV, scattered ventral macrosetae on tarsus I–IV and metatarsus II–IV. Dorsum of abdomen with alternating light and dark longitudinal bands (<xref ref-type="fig" rid="F11">Figs 11G, H</xref>, <xref ref-type="fig" rid="F84">84E–<!--PageBreak-->H</xref>).</p><p>Epigynum bell-shaped with fleshy, bell-shaped median lobe, higher posteriorly than anteriorly, anteriomedian part with notch-shaped invagination (<xref ref-type="fig" rid="F18">Figs 18H</xref>, <xref ref-type="fig" rid="F86">86A</xref>). Vulva with spermathecal heads on compact sinuous stalks leading to multilobed spermathecae posteriorly (<xref ref-type="fig" rid="F18">Figs 18K</xref>, <xref ref-type="fig" rid="F86">86B–D</xref>).</p><fig id="F84" position="float" orientation="portrait"><label>Figure 84.</label><caption><p><bold>A–J</bold> <italic><tp:taxon-name>Stegodyphus mimosarum</tp:taxon-name></italic> from Forêt d'Analalava, Fianarantsoa, Madagascar (CASENT 9005869, CAS), images reversed. <bold>A–D, I, J</bold> male <bold>E–H</bold> female <bold>A–D</bold> habitus of male, photomicrographs <bold>E–H</bold> habitus of female, photomicrographs <bold>J–K</bold> illustrations of left male palp <bold>A, E</bold> dorsal view <bold>B, F</bold> ventral view <bold>C, G</bold> anterior view <bold>D, H</bold> lateral view <bold>I</bold> prolateral view <bold>J</bold> retrolateral view. <bold>C</bold> conductor <bold>E</bold> embolus <bold>T</bold> tegulum.</p></caption><graphic xmlns:xlink="http://www.w3.org/1999/xlink" xlink:href="ZooKeys-195-001-g084.jpg" position="float" orientation="portrait" xlink:type="simple"/></fig><fig id="F85" position="float" orientation="portrait"><label>Figure 85.</label><caption><p><bold>A–F</bold> <italic><tp:taxon-name>Stegodyphus mimosarum</tp:taxon-name></italic>, scanning electron micrographs of male from Forêt d'Analalava, Fianarantsoa, Madagascar (CASENT 9015950, CAS). <bold>A–D</bold> right palp, images reversed so as to appear a left palp <bold>E, F</bold> epiandrous gland spigots <bold>A</bold> prolateral view <bold>B</bold> retrolateral view <bold>C</bold> apical view <bold>D</bold> ventral view <bold>E</bold> epiandrous region, ventral view <bold>F</bold> detail, epiandrous gland spigots. <bold>C</bold> conductor <bold>E</bold> embolus <bold>T</bold> tegulum.</p></caption><graphic xmlns:xlink="http://www.w3.org/1999/xlink" xlink:href="ZooKeys-195-001-g085.jpg" position="float" orientation="portrait" xlink:type="simple"/></fig><fig id="F86" position="float" orientation="portrait"><label>Figure 86.</label><caption><p><bold>A–D</bold> <italic><tp:taxon-name>Stegodyphus mimosarum</tp:taxon-name></italic> female from Forêt d'Analalava, Fianarantsoa, Madagascar (CASENT 9015950, CAS), scanning electron micrographs of genitalia. <bold>A</bold> epigynum, ventral view  <bold>B</bold> vulva, dorsal view <bold>C</bold> spermathecal head <bold>D</bold> spermatheca and fertilization duct. <bold>FD</bold> fertilization duct  <bold>ML</bold> median lobe <bold>S</bold> spermatheca <bold>SH</bold> spermathecal head.</p></caption><graphic xmlns:xlink="http://www.w3.org/1999/xlink" xlink:href="ZooKeys-195-001-g086.jpg" position="float" orientation="portrait" xlink:type="simple"/></fig><fig id="F87" position="float" orientation="portrait"><label>Figure 87.</label><caption><p><bold>A–F</bold> <italic><tp:taxon-name>Stegodyphus mimosarum</tp:taxon-name></italic> female from Forêt d'Analalava, Fianarantsoa, Madagascar (CASENT 9015950, CAS), scanning electron micrographs of spinnerets. <bold>A</bold> Overview <bold>B</bold> Left ALS <bold>C</bold> Left PMS <bold>D</bold> Right PLS <bold>E</bold> Left lobe of cribellum <bold>F</bold> Cribellar spigots. Unlabeled spigots in <bold>C</bold> thought to be a mixture of aciniform gland spigots and cylindrical gland spigots. <bold>AC</bold> aciniform gland spigot <bold>ALS</bold> anterior lateral spinneret <bold>CR</bold> cribellum <bold>MAP</bold> major ampullate gland spigot <bold>mAP</bold> minor ampullate gland spigot <bold>MS</bold> modified spigot <bold>PI</bold> piriform gland spigot <bold>PLS</bold> posterior lateral spinneret <bold>PMS</bold> posterior median spinneret <bold>t</bold> tartipore.</p></caption><graphic xmlns:xlink="http://www.w3.org/1999/xlink" xlink:href="ZooKeys-195-001-g087.jpg" position="float" orientation="portrait" xlink:type="simple"/></fig><fig id="F88" position="float" orientation="portrait"><label>Figure 88.</label><caption><p><bold>A–F</bold> <italic><tp:taxon-name>Stegodyphus mimosarum</tp:taxon-name></italic> male from Forêt d'Analalava, Fianarantsoa, Madagascar (CASENT 9015950, CAS), scanning electron micrographs of spinnerets. <bold>A</bold> Overview <bold>B</bold> Right ALS <bold>C</bold> Left PMS <bold>D</bold> Right PLS <bold>E</bold> Detail of modified spigot on right PLS <bold>F</bold> Vestigial cribellum. <bold>AC</bold> aciniform gland spigot <bold>ALS</bold> anterior lateral spinneret <bold>CR</bold> cribellum <bold>MAP</bold> major ampullate gland spigot mAP minor ampullate gland spigot <bold>MS</bold> modified spigot <bold>PI</bold> piriform gland spigot <bold>PLS</bold> posterior lateral spinneret <bold>PMS</bold> posterior median spinneret <bold>t</bold> tartipore.</p></caption><graphic xmlns:xlink="http://www.w3.org/1999/xlink" xlink:href="ZooKeys-195-001-g088.jpg" position="float" orientation="portrait" xlink:type="simple"/></fig></tp:treatment-sec><tp:treatment-sec sec-type="Spinneret spigot morphology"><title>Spinneret spigot morphology.</title><p>Female ALS with 6–8 MAP within and on inner edge of spinning field of 40–80 or more PI (<xref ref-type="fig" rid="F87">Fig. 87B</xref>; <xref ref-type="bibr" rid="B38">Griswold et al. 2005</xref>: <xref ref-type="fig" rid="F37">fig. 37B</xref>); male with 2 MAP and spinning field of more than 25 PI (<xref ref-type="fig" rid="F88">Fig. 88B</xref>). Female PMS with 2 median mAP spigots, with posterior field of about 25 spigots of varying size and shape (<xref ref-type="fig" rid="F87">Fig. 87C</xref>); male PMS with 1 median mAP and 12 AC (<xref ref-type="fig" rid="F88">Fig. 88C</xref>); the large anterolateral spigot on the female may be a mAP or CY; other smaller <!--PageBreak-->spigots on the female may also be CY, though these cannot be differentiated morphologically (<xref ref-type="fig" rid="F87">Fig. 87C</xref>). Female PLS with anterobasal MS with 2 accompanying AC spigots and distal field of 35–50 AC (<xref ref-type="fig" rid="F87">Fig. 87D</xref>); male MS and flankers same, with about 18 AC (<xref ref-type="fig" rid="F88">Fig. 88D, E</xref>). Male cribellar plate with no sign of spigots (<xref ref-type="fig" rid="F88">Fig. 88F</xref>); numerous epiandrous gland spigots present (<xref ref-type="fig" rid="F85">Fig. 85E, F</xref>). See also Griswold et al. (2005: 24–27, <xref ref-type="fig" rid="F34">figs 34D–F</xref>, <xref ref-type="fig" rid="F25">25A–D</xref>, <xref ref-type="fig" rid="F36">36A–D</xref>, <xref ref-type="fig" rid="F37">37A–D</xref>).<!--PageBreak--></p></tp:treatment-sec><tp:treatment-sec><!--Section generated to contain objects referenced in tp:taxon-treatment.--><fig id="F3" position="float" orientation="portrait"><label>Figure 3.</label><caption><p><bold>A–I</bold> Habitus of living Stegodyphus, photographs. <bold>A–C</bold> <italic><tp:taxon-name>Stegodyphus lineatus</tp:taxon-name></italic> <bold>A</bold> adult female from Hurghada, Egypt <bold>B</bold> adult female from Negev desert, Israel (photo by Rudolf Macek) <bold>C</bold> adult female from Shoam, Israel (photo by Amir Weinstein) <bold>D</bold> juvenile <italic><tp:taxon-name>Stegodyphus tibialis</tp:taxon-name></italic> feeding on their mother, Dali, China (photo by Yang Zi-Zhong) <bold>E</bold> <italic><tp:taxon-name>Stegodyphus mimosarum</tp:taxon-name></italic>, male (black arrow), females and a kleptoparasite Archeodictyna (white arrow) <bold>F</bold> <italic><tp:taxon-name>Stegodyphus mimosarum</tp:taxon-name></italic>, mass attack on a carabid <bold>G</bold> a female <italic><tp:taxon-name>Stegodyphus dumicola</tp:taxon-name></italic> feeding her offsprings <bold>H</bold> a pompilid wasp larva feeds on a female <italic><tp:taxon-name>Stegodyphus dumicola</tp:taxon-name></italic> (photos E–H by Teresa Meikle) <bold>I</bold> <italic><tp:taxon-name>Stegodyphus</tp:taxon-name></italic> sp. female from ShweSettaw Wildlife Reservation, Myanmar (photo by Dong Lin).</p></caption><graphic xmlns:xlink="http://www.w3.org/1999/xlink" xlink:href="ZooKeys-195-001-g003.jpg" position="float" orientation="portrait" xlink:type="simple"/></fig><fig id="F4" position="float" orientation="portrait"><label>Figure 4.</label><caption><p><bold>A–L</bold> Retreats, webs, and habitus of living <tp:taxon-name>Eresidae</tp:taxon-name>, photographs. <bold>A</bold> <italic><tp:taxon-name>Adonea fimbriata</tp:taxon-name></italic> retreat on the ground from Sede Boqer, Israel (photo by Efrat Gavish-Regev) <bold>B</bold> <italic><tp:taxon-name>Dresserus</tp:taxon-name></italic> sp. retreat in the grass (photo by Charles Haddad) <bold>C</bold> <italic><tp:taxon-name>Eresus walckenaeri</tp:taxon-name></italic> retreat of juvenile from Ioannina, Greece (photo by Siegfried Huber) <bold>D–E</bold> <italic><tp:taxon-name>Gandanameno</tp:taxon-name></italic> sp. from west of Helmeringhausen Namibia (photos by Martin Forman) <bold>D</bold> Retreat on <italic><tp:taxon-name>Acacia</tp:taxon-name></italic> <bold>E</bold> female, with egg sac and various prey remnants <bold>F</bold> <italic><tp:taxon-name>Gandanameno</tp:taxon-name></italic> sp. femalefrom Amanzi Game Reserve, South Africa (photo by Tamás Szűts) <bold>G, H</bold> <italic><tp:taxon-name>Seothyra</tp:taxon-name></italic> sp. from Namibia <bold>G</bold> retreat under sand, showing the antelope track pattern <bold>H</bold> specimen and the exposed retreat  (photos <bold>E–H, J, L</bold> by Teresa Meikle) <bold>I</bold> <italic><tp:taxon-name>Loureedia annulipes</tp:taxon-name></italic>, burrow from Sede Boqer, Israel (photo by Efrat Gavish-Regev) <bold>J–L</bold> <italic><tp:taxon-name>Stegodyphus</tp:taxon-name></italic> retreats <bold>J</bold> <italic><tp:taxon-name>Stegodyphus dumicola</tp:taxon-name></italic> from Spioenkop, South Africa <bold>K</bold> <italic><tp:taxon-name>Stegodyphus lineatus</tp:taxon-name></italic> from Tel-Hadid, Israel (photo by Amir Weinstein) <bold>L</bold> <italic><tp:taxon-name>Stegodyphus mimosarum</tp:taxon-name></italic> from Spioenkop, South Africa.</p></caption><graphic xmlns:xlink="http://www.w3.org/1999/xlink" xlink:href="ZooKeys-195-001-g004.jpg" position="float" orientation="portrait" xlink:type="simple"/></fig><fig id="F11" position="float" orientation="portrait"><label>Figure 11.</label><caption><p><bold>A–L</bold> Schematic illustrations of the carapace of assorted <italic><tp:taxon-name>Stegodyphus</tp:taxon-name></italic> species. <bold>A–D</bold> <italic><tp:taxon-name>Stegodyphus lineatus</tp:taxon-name></italic> <bold>E–H</bold> <italic><tp:taxon-name>Stegodyphus mimosarum</tp:taxon-name></italic> <bold>I–L</bold> <italic><tp:taxon-name>Stegodyphus sarasinorum</tp:taxon-name></italic>. <bold>A–B, E–F, I–J</bold> male <bold>C–D, G–H, K–L</bold> female <bold>A, C, E, G, I, K</bold> anterior view <bold>B, D, F, H, J, L</bold> dorsal view <bold>A</bold> illustrates example of median eyes separated on horizontal axis; E illustrates example of median eyes overlapping on vertical axis. Dashed lines at posterior of carapace indicate uncertainty. Not to scale.</p></caption><graphic xmlns:xlink="http://www.w3.org/1999/xlink" xlink:href="ZooKeys-195-001-g011.jpg" position="float" orientation="portrait" xlink:type="simple"/></fig><fig id="F15" position="float" orientation="portrait"><label>Figure 15.</label><caption><p><bold>A–L</bold> Left male palpi of eresid species, photomicrographs. <bold>A–C</bold> <italic><tp:taxon-name>Seothyra henscheli</tp:taxon-name></italic> from Gobabeb Station, Namibia (SMN 40828, NMN) <bold>D, F</bold> <italic><tp:taxon-name>Stegodyphus lineatus</tp:taxon-name></italic> <bold>D–E</bold> from Negev, Israel (MR) <bold>F</bold> from Nengrahar, Afghanistan (MR010, MR) <bold>G–I</bold> <italic><tp:taxon-name>Stegodyphus mimosarum</tp:taxon-name></italic> from Forêt d'Analalava, Fianarantsoa, Madagascar (CASENT 9015950, CAS) <bold>J–L</bold> <italic><tp:taxon-name>Stegodyphus sarasinorum</tp:taxon-name></italic> from 7.5 km E PwintPhyu, Magway Division, Myanmar (CASENT 9019370, CAS) <bold>A, D, G, J</bold> prolateral view <bold>B, E, H, K</bold> retrolateral view <bold>C, F, I, L</bold> expanded palp. <bold>BH</bold> basal haematodocha <bold>MH</bold> median haematodocha.</p></caption><graphic xmlns:xlink="http://www.w3.org/1999/xlink" xlink:href="ZooKeys-195-001-g015.jpg" position="float" orientation="portrait" xlink:type="simple"/></fig><fig id="F18" position="float" orientation="portrait"><label>Figure 18.</label><caption><p><bold>A–L</bold> Epigyna of eresid species, photomicrographs. <bold>A, D</bold> <italic><tp:taxon-name>Loureedia annulipes</tp:taxon-name></italic> from Wadi Mashash, Negev, Israel (MR019, MR) <bold>B, E</bold> <italic><tp:taxon-name>Paradonea variegata</tp:taxon-name></italic> from Steinkopf, Northern Cape, South Africa (ZMB 26964, ZMHB) <bold>C, F</bold> <italic><tp:taxon-name>Seothyra henscheli</tp:taxon-name></italic>; C from Kuiseb River, Gobabeb, Namibia (SMN 46627, NMN) <bold>F</bold> from Sout Rivier, Namibia (CASENT 9039242, CAS) <bold>G, J</bold> <italic><tp:taxon-name>Stegodyphus lineatus</tp:taxon-name></italic> from Belkis, near Birecor, Turkey (MR015, MR) <bold>H, K</bold> <italic><tp:taxon-name>Stegodyphus mimosarum</tp:taxon-name></italic> <bold>H</bold> from Forêt d'Analalava, Fianarantsoa, Madagascar (CASENT 9015950, CAS) <bold>K</bold> from Réserve Spéciale de Cap Sainte Marie, Toliara, Madagascar (CASENT 9012844, CAS) <bold>I, L</bold> <italic><tp:taxon-name>Stegodyphus sarasinorum</tp:taxon-name></italic> from 7.5 km E PwintPhyu, Magway Division, Myanmar (CASENT 9019370, CAS) <bold>A–C, G–I</bold> ventral view <bold>D–F, J–L</bold> dorsal view, cleared. <bold>AL</bold> anterior lobe <bold>ML</bold> median lobe <bold>S</bold> spermatheca <bold>SH</bold> spermathecal head.</p></caption><graphic xmlns:xlink="http://www.w3.org/1999/xlink" xlink:href="ZooKeys-195-001-g018.jpg" position="float" orientation="portrait" xlink:type="simple"/></fig><fig id="F37" position="float" orientation="portrait"><label>Figure 37.</label><caption><p><bold>A–F</bold> <italic><tp:taxon-name>Dresserus</tp:taxon-name></italic> sp., scanning electron micrographs. <bold>A, C</bold> female from Mazumbai, Tanzania (CASENT 9025747, CAS) <bold>D, F</bold> female from Klein Kariba, South Africa (CASENT 9025745, CAS) <bold>A</bold> detail of spigots on right ALS <bold>B</bold> detail of spigots on anterior part of PMS <bold>C</bold> detail of spigots on anterior part of right PMS <bold>D</bold> epigynum, ventral view <bold>E</bold> vulva, dorsal view <bold>F</bold> detail of pores on right spermathecal head. <bold>AC</bold> aciniform gland spigot <bold>CD</bold> copulatory duct <bold>CY</bold> cylindrical gland spigot <bold>FD</bold> fertilization duct <bold>MAP</bold> major ampullate gland spigot <bold>mAP</bold> minor ampullate gland spigot <bold>PI</bold> piriform gland spigot <bold>S</bold> spermatheca <bold>SH</bold> spermathecal head <bold>t</bold> tartipore.</p></caption><graphic xmlns:xlink="http://www.w3.org/1999/xlink" xlink:href="ZooKeys-195-001-g037.jpg" position="float" orientation="portrait" xlink:type="simple"/></fig><fig id="F34" position="float" orientation="portrait"><label>Figure 34.</label><caption><p><bold>A–F</bold> <italic><tp:taxon-name>Dresserus</tp:taxon-name></italic> sp. <bold>A–E</bold> male from Mazumbai, Tanzania (CASENT 9025746, CAS), scanning electron micrographs of right palp, images reversed to appear as left palp <bold>F</bold> female from Klein Kariba, South Africa (CASENT 9025745, CAS), scanning electron micrographs of left chelicera <bold>A</bold> prolateral view <bold>B</bold> retrolateral view <bold>C</bold> ventral view <bold>D</bold> apical view <bold>E</bold> palpal tibia, dorsal view <bold>F</bold> distal part of chelicerae showing fang and teeth. <bold>C</bold> conductor <bold>E</bold> embolus <bold>T</bold> tegulum.</p></caption><graphic xmlns:xlink="http://www.w3.org/1999/xlink" xlink:href="ZooKeys-195-001-g034.jpg" position="float" orientation="portrait" xlink:type="simple"/></fig><fig id="F25" position="float" orientation="portrait"><label>Figure 25.</label><caption><p><bold>A–F</bold> <italic><tp:taxon-name>Adonea fimbriata</tp:taxon-name></italic>, scanning electron micrographs. <bold>A–C</bold> male from Algeria-Morocco (MR012, MR) <bold>D–F</bold> female from Mehav Am village, Israel (MR003, MR) <bold>A–C</bold> spinnerets and vestigial cribellum. <bold>D–F</bold> legs of female <bold>A</bold> detail of spigots on right male ALS <bold>B</bold> vestigial cribellum <bold>C</bold> detail of vestigial cribellum <bold>D</bold> trichobothrium, left metatarsus I <bold>E</bold> calamistrum, right metatarsus IV <bold>F</bold> detail, calamistrum seta, right metatarsus IV. <bold>MAP</bold> major ampullate gland spigot.</p></caption><graphic xmlns:xlink="http://www.w3.org/1999/xlink" xlink:href="ZooKeys-195-001-g025.jpg" position="float" orientation="portrait" xlink:type="simple"/></fig><fig id="F36" position="float" orientation="portrait"><label>Figure 36.</label><caption><p><bold>A–F</bold> <italic><tp:taxon-name>Dresserus</tp:taxon-name></italic> sp., female from Mazumbai, Tanzania (CASENT 9025747, CAS), scanning electron micrographs of spinnerets. <bold>A</bold> overview <bold>B</bold> left ALS <bold>C</bold> right PMS <bold>D</bold> detail, cylindrical gland spigots on right PMS <bold>E</bold> left PLS <bold>F</bold> cribellum. <bold>AC</bold> aciniform gland spigot <bold>ALS</bold> anterior lateral spinneret <bold>CR</bold> cribellum <bold>CY</bold> cylindrical gland spigot <bold>MAP</bold> major ampullate gland spigot <bold>mAP</bold> minor ampullate gland spigot <bold>MS</bold> modified spigot <bold>PI</bold> piriform gland spigot <bold>PLS</bold> posterior lateral spinneret <bold>PMS</bold> posterior median spinneret.</p></caption><graphic xmlns:xlink="http://www.w3.org/1999/xlink" xlink:href="ZooKeys-195-001-g036.jpg" position="float" orientation="portrait" xlink:type="simple"/></fig></tp:treatment-sec><ref-list><ref id="B106"><mixed-citation xmlns:xlink="http://www.w3.org/1999/xlink" xlink:type="simple"><person-group><name name-style="western"><surname>Simon</surname><given-names>E</given-names></name></person-group> (<year>1909</year>)<article-title> Arachnides. Première partie. In Voyage de M. Maurice de Rothschild en Ethiopie et dans l’Afrique orientale anglaise (1904–1906).</article-title><source>Annales de la Société Entomologique de Belgique </source><volume>53</volume>: <fpage>29</fpage>-<lpage>43</lpage>.</mixed-citation></ref><ref id="B110"><mixed-citation xmlns:xlink="http://www.w3.org/1999/xlink" xlink:type="simple"><person-group><name name-style="western"><surname>Strand</surname><given-names>E</given-names></name></person-group> (<year>1913</year>)<source> Arachnida. I. In: Wissenschaftliche Ergebnisse der Deutsche Zentral-Afrika Expedition 1907–1908. Leipzig, 4 (Zool. 2): 325–474.</source></mixed-citation></ref><ref id="B64"><mixed-citation xmlns:xlink="http://www.w3.org/1999/xlink" xlink:type="simple"><person-group><name name-style="western"><surname>Lehtinen</surname><given-names>PT</given-names></name></person-group> (<year>1967</year>)<article-title> Classification of the cribellate spiders and some allied families.</article-title><source>Annales Zoologici Fennici </source><volume>4</volume>: <fpage>199</fpage>-<lpage>468</lpage>.</mixed-citation></ref><ref id="B54"><mixed-citation xmlns:xlink="http://www.w3.org/1999/xlink" xlink:type="simple"><person-group><name name-style="western"><surname>Kraus</surname><given-names>O</given-names></name><name name-style="western"><surname>Kraus</surname><given-names>M</given-names></name></person-group> (<year>1988</year>)<article-title> The genus <italic>Stegodyphus</italic> (Arachnida, Araneae). Sibling species, species groups, and parallel origins of social living.</article-title><source>Verhandlungen naturwissenschaften vereins Hamburg (NF) </source><volume>30</volume>: <fpage>151</fpage>-<lpage>254</lpage>.</mixed-citation></ref><ref id="B80"><mixed-citation xmlns:xlink="http://www.w3.org/1999/xlink" xlink:type="simple"><person-group><name name-style="western"><surname>Pickard-Cambridge</surname><given-names>O</given-names></name></person-group> (<year>1889</year>)<article-title> On some new species and a new genus of Araneida.</article-title><source>Proceedings of the Zoological Society of London </source><volume>1889</volume>: <fpage>34</fpage>-<lpage>46</lpage>.</mixed-citation></ref><ref id="B104"><mixed-citation xmlns:xlink="http://www.w3.org/1999/xlink" xlink:type="simple"><person-group><name name-style="western"><surname>Simon</surname><given-names>E</given-names></name></person-group> (<year>1906</year>)<article-title> Etude sur les araignées de la section des cribellates.</article-title><source>Annales de la Société Entomologique de Belgique </source><volume>50</volume>: <fpage>284</fpage>-<lpage>308</lpage>.</mixed-citation></ref><ref id="B114"><mixed-citation xmlns:xlink="http://www.w3.org/1999/xlink" xlink:type="simple"><person-group><name name-style="western"><surname>Tullgren</surname><given-names>A</given-names></name></person-group> (<year>1910</year>)<source> Araneae. Wissenschaftliche Ergebnisse der Schwedischen Zoologischen Expedition nach dem Kilimandjaro, dem Meru und den umgebenden Massaisteppen Deutsch-Ostafrikas 1905–1906 unter Leitung von Prof Dr Yngve Sjöstedt. Stockholm, 85–172.</source></mixed-citation></ref><ref id="B38"><mixed-citation xmlns:xlink="http://www.w3.org/1999/xlink" xlink:type="simple"><person-group><name name-style="western"><surname>Griswold</surname><given-names>CE</given-names></name><name name-style="western"><surname>Ramírez</surname><given-names>M</given-names></name><name name-style="western"><surname>Coddington</surname><given-names>JA</given-names></name><name name-style="western"><surname>Platnick</surname><given-names>N</given-names></name></person-group> (<year>2005</year>)<article-title> Atlas of phylogenetic data for entelegyne spiders (Araneae: Araneomorphae: Entelegynae) with comments on their phylogeny.</article-title><source>Proceedings of the California Academy of Sciences </source><volume>56</volume>: <fpage>1</fpage>-<lpage>324</lpage>.</mixed-citation></ref></ref-list></tp:taxon-treatment>
