# Supplementary material for: The velvet spiders: an atlas of the Eresidae (Arachnida, Araneae)
Source: Zookeys. 2012 May 17;(195):1–144. doi: 10.3897/zookeys.195.2342 (PMC3361087; doi:10.3897/zookeys.195.2342)
Supplement: XML Treatment for Stegodyphus sarasinorum [file zookeys.195.2342-treatment26.xml]

<!DOCTYPE tp:taxon-treatment
  PUBLIC "-//TaxonX//DTD Taxonomic Treatment Publishing DTD v0 20100105//EN" "tax-treatment-NSO.dtd">
<tp:taxon-treatment xmlns:tp="http://www.plazi.org/taxpub"><tp:treatment-meta><mixed-citation publication-type="journal"><person-group><name><surname>Miller</surname><given-names>Jeremy A.</given-names></name><name><surname>Griswold</surname><given-names>Charles E.</given-names></name><name><surname>Scharff</surname><given-names>Nikolaj</given-names></name><name><surname>Řezáč</surname><given-names>Milan</given-names></name><name><surname>Szűts</surname><given-names>Tamás</given-names></name><name><surname>Marhabaie</surname><given-names>Mohammad</given-names></name></person-group><article-title>The velvet spiders: an atlas of the Eresidae (Arachnida, Araneae)</article-title><source>Zookeys</source><day>17</day><month>5</month><year>2012</year><volume>2012</volume><issue>195</issue><fpage>1</fpage><lpage>144</lpage><pub-id pub-id-type="doi">10.3897/zookeys.195.2342</pub-id></mixed-citation></tp:treatment-meta><tp:nomenclature><tp:taxon-name>
                            <tp:taxon-name-part taxon-name-part-type="genus">Stegodyphus</tp:taxon-name-part>
                            <tp:taxon-name-part taxon-name-part-type="species">sarasinorum</tp:taxon-name-part>
                        <object-id xmlns:xlink="http://www.w3.org/1999/xlink" xlink:type="simple">http://species-id.net/wiki/Stegodyphus_sarasinorum</object-id>
								</tp:taxon-name><tp:taxon-authority>Karsch</tp:taxon-authority><xref ref-type="fig" rid="F11">Figs 11I–L</xref><xref ref-type="fig" rid="F15">15I, L</xref><xref ref-type="fig" rid="F18">18I, L</xref><xref ref-type="fig" rid="F89">89</xref><xref ref-type="fig" rid="F90"/><xref ref-type="fig" rid="F91"/><xref ref-type="fig" rid="F92"/><xref ref-type="fig" rid="F93"/><xref ref-type="fig" rid="F94"/><xref ref-type="fig" rid="F95">–95</xref><tp:nomenclature-citation-list><tp:nomenclature-citation><tp:taxon-name>Stegodyphus sarasinorum</tp:taxon-name><comment> Karsch, 1891: 275, pl. 10, fig. 4; 209, fig. 65; <xref ref-type="bibr" rid="B7">Bradoo 1975</xref>: 239, figs 9, 11; <xref ref-type="bibr" rid="B112">Tikader and Biswas 1981</xref>: 15, figs 5–7; <xref ref-type="bibr" rid="B120">Wunderlich 1986</xref>: 208, fig. 199; <xref ref-type="bibr" rid="B54">Kraus and Kraus 1988</xref>: 204, figs 21–27, 103, 110, 117, 120, 125, 139–141; <xref ref-type="bibr" rid="B31">Gajbe 2007</xref>: 428, figs 16–19.</comment></tp:nomenclature-citation></tp:nomenclature-citation-list></tp:nomenclature><tp:treatment-sec sec-type="Description"><title>Description.</title><p><italic>Male</italic> (7.5 km E PwintPhyu, Myanmar, CASENT 9019370, CAS): Carapace with few white setae, cephalic region subtriangular, longer than wide, moderately raised; AME nearly as large as PME (AME/PME 0.87), median eyes separated on horizontal axis, largely overlapping on vertical axis; ALE on small tubercles; PER much narrower than AER (PER/AER 0.86), PLE position on carapace 0.24; clypeal hood forms acute angle; fovea shallow. Chelicerae with lateral boss, slightly excavated mesally, with a single large keel-like tooth bearing denticles on the ectal side. Legs with numerous white setae; leg I somewhat thickened and elongated; with distal ventral <!--PageBreak-->macrosetae on tibia I–IV, row of distal ventral macrosetae on metatarsus I–IV plus scattered ventral macrosetae on metatarsus and tarsus I–IV. Abdomen with numerous white setae (<xref ref-type="fig" rid="F11">Figs 11I, J</xref>, <xref ref-type="fig" rid="F89">89A–D</xref>).</p><p>Male palp with proximal-distal axis; cymbium slightly excavated retrobasally; conductor and embolus together form apical complex making more than one helical turn;<!--PageBreak--> conductor moderately sclerotized, tegular division longer than embolic division; cymbium with several prolateral macrosetae (<xref ref-type="fig" rid="F15">Figs 15J–L</xref>, <xref ref-type="fig" rid="F89">89I, J</xref>, <xref ref-type="fig" rid="F90">90A–E</xref>).</p><p><italic>Female</italic> (7.5 km E PwintPhyu, Myanmar, CASENT 9019370, CAS):Carapace with numerous white setae, cephalic region subtriangular, longer than wide, slightly raised; AME nearly as large as PME (AME/PME 0.84), median eyes separated on horizontal axis, largely overlapping on vertical axis; ALE on small tubercles; PER much <!--PageBreak-->narrower than AER (0.86), PLE position on carapace 0.24; clypeal hood forms acute angle; fovea shallow. Chelicerae contiguous mesally, with lateral boss. Legs with numerous white setae; with pair of distal ventral macrosetae on metatarsus I–IV, scattered ventral macrosetae on tibia III and metatarsus and tarsus III–IV. Abdomen with numerous white setae (<xref ref-type="fig" rid="F11">Figs 11K, L</xref>, <xref ref-type="fig" rid="F89">89E–H</xref>, <xref ref-type="fig" rid="F91">91A, B, D, E</xref>).</p><p>Epigynum with slit-like atria that converge then briefly diverge near anterior limit, occupying nearly the total length, anteriomedian part with moderate notch-shaped invagination, anteriolateral margin a moderate curved ridge (<xref ref-type="fig" rid="F18">Figs 18I</xref>, <xref ref-type="fig" rid="F90">93A</xref>). Vulva with spermathecal heads on long sinuous stalks leading to multilobed spermathecae posteriorly (<xref ref-type="fig" rid="F18">Figs 18L</xref>, <xref ref-type="fig" rid="F93">93B–E</xref>).</p><fig id="F89" position="float" orientation="portrait"><label>Figure 89.</label><caption><p><bold>A–J</bold> <italic><tp:taxon-name>Stegodyphus sarasinorum</tp:taxon-name></italic> from 7.5 km E PwintPhyu, Magway Division, Myanmar (CASENT 9019370, CAS). <bold>A–D,</bold> <bold>I–J</bold> male, images reversed <bold>E–H</bold> female <bold>A–D</bold> habitus of male, photomicrographs <bold>E–H</bold> habitus of female, photomicrographs <bold>I, J</bold> illustrations of left male palp <bold>A, E</bold> dorsal view <bold>B, F</bold> ventral view <bold>C, G</bold> anterior view <bold>D, H</bold> lateral view <bold>I</bold> prolateral view <bold>J</bold> retrolateral view. <bold>C</bold> conductor <bold>E</bold> embolus <bold>T</bold> tegulum.</p></caption><graphic xmlns:xlink="http://www.w3.org/1999/xlink" xlink:href="ZooKeys-195-001-g089.jpg" position="float" orientation="portrait" xlink:type="simple"/></fig><fig id="F90" position="float" orientation="portrait"><label>Figure 90.</label><caption><p><bold>A–F</bold> <italic><tp:taxon-name>Stegodyphus sarasinorum</tp:taxon-name></italic> male from 7.5 km E PwintPhyu, Magway Division, Myanmar (CASENT 9019370, CAS), scanning electron micrographs of right palp, images reversed to appear as left palp. <bold>A</bold> prolateral view <bold>B</bold> retrolateral view <bold>C</bold> ventral view <bold>D</bold> ventral-apical view <bold>E</bold> apical view <bold>F</bold> palpal tibia, dorsal view. <bold>C</bold> conductor <bold>E</bold> embolus <bold>ST</bold> subtegulum <bold>T</bold> tegulum.</p></caption><graphic xmlns:xlink="http://www.w3.org/1999/xlink" xlink:href="ZooKeys-195-001-g090.jpg" position="float" orientation="portrait" xlink:type="simple"/></fig><fig id="F91" position="float" orientation="portrait"><label>Figure 91.</label><caption><p><bold>A–F</bold> <italic><tp:taxon-name>Stegodyphus sarasinorum</tp:taxon-name></italic> female from 7.5 km E PwintPhyu, Magway Division, Myanmar (CASENT 9019370, CAS), scanning electron micrographs of prosoma and chelicerae. <bold>A</bold> Prosoma, anterior view, left chelicera removed, arrow indicates clypeal hood <bold>B</bold> prosoma, dorsal view <bold>C</bold> sternum, ventral view <bold>D</bold> left chelicerae, ectal view <bold>E</bold> left cheliceral boss <bold>F</bold> distal part of left chelicera showing fang and teeth.</p></caption><graphic xmlns:xlink="http://www.w3.org/1999/xlink" xlink:href="ZooKeys-195-001-g091.jpg" position="float" orientation="portrait" xlink:type="simple"/></fig><fig id="F92" position="float" orientation="portrait"><label>Figure 92.</label><caption><p><bold>A–F</bold>, <italic><tp:taxon-name>Stegodyphus sarasinorum</tp:taxon-name></italic>, scanning electron micrographs of female from 7.5 km E PwintPhyu, Magway Division, Myanmar (CASENT 9019370, CAS). <bold>A</bold> tarsal organ indicated by arrow, left leg I <bold>B</bold> trichobothrium, left metatarsus I <bold>C</bold> tarsal claws, left legI retrolateral view <bold>D</bold> calamistrum, left metatarsus IV <bold>E</bold> detail of calamistrum setae <bold>F</bold> left female palp, retrolateral view.</p></caption><graphic xmlns:xlink="http://www.w3.org/1999/xlink" xlink:href="ZooKeys-195-001-g092.jpg" position="float" orientation="portrait" xlink:type="simple"/></fig><fig id="F93" position="float" orientation="portrait"><label>Figure 93.</label><caption><p><bold>A–F</bold>, <italic><tp:taxon-name>Stegodyphus sarasinorum</tp:taxon-name></italic> from 7.5 km E PwintPhyu, Magway Division, Myanmar (CASENT 9019370, CAS), scanning electron micrographs. <bold>A–E</bold> female <bold>F</bold> male <bold>A</bold> epigynum, ventral view <bold>B</bold> vulva, dorsal view <bold>C</bold> vulva, dorsolateral view <bold>D</bold> detail of spermatheca <bold>E</bold> detail of spermathecal head <bold>F</bold> epiandrous gland spigots. <bold>FD</bold> fertilization duct <bold>ML</bold> median lobe <bold>S</bold> spermatheca <bold>SH</bold> spermathecal head.</p></caption><graphic xmlns:xlink="http://www.w3.org/1999/xlink" xlink:href="ZooKeys-195-001-g093.jpg" position="float" orientation="portrait" xlink:type="simple"/></fig><fig id="F94" position="float" orientation="portrait"><label>Figure 94.</label><caption><p><bold>A–F</bold> <italic><tp:taxon-name>Stegodyphus sarasinorum</tp:taxon-name></italic>, scanning electron micrographs of spinnerets of female from 7.5 km E PwintPhyu, Magway Division, Myanmar (CASENT 9019370, CAS). <bold>A</bold> overview <bold>B</bold> right ALS <bold>C</bold> left PMS <bold>D</bold> right PLS <bold>E</bold> cribellum <bold>F</bold> cribellar spigots. Unlabeled spigots in <bold>C</bold> thought to be a mixture of aciniform gland spigots and cylindrical gland spigots. <bold>AC</bold> aciniform gland spigot <bold>ALS</bold> anterior lateral spinneret <bold>CR</bold> cribellum <bold>MAP</bold> major ampullate gland spigot <bold>mAP</bold> minor ampullate gland spigot <bold>MS</bold> modified spigot <bold>n</bold> nubbin <bold>PI</bold> piriform gland spigot <bold>PLS</bold> posterior lateral spinneret <bold>PMS</bold> posterior median spinneret <bold>t</bold> tartipore.</p></caption><graphic xmlns:xlink="http://www.w3.org/1999/xlink" xlink:href="ZooKeys-195-001-g094.jpg" position="float" orientation="portrait" xlink:type="simple"/></fig><fig id="F95" position="float" orientation="portrait"><label>Figure 95.</label><caption><p><bold>A–F</bold> <italic><tp:taxon-name>Stegodyphus sarasinorum</tp:taxon-name></italic>, spinnerets of male from 7.5 km E PwintPhyu, Magway Division, Myanmar (CASENT 9019370, CAS). <bold>A</bold> overview <bold>B</bold> right ALS <bold>C</bold> right PMS <bold>D</bold> right PLS <bold>E</bold> detail of modified spigot on right PLS <bold>F</bold> vestigial cribellum. <bold>AC</bold> aciniform gland spigot <bold>ALS</bold> anterior lateral spinneret <bold>MAP</bold> major ampullate gland spigot <bold>mAP</bold> minor ampullate gland spigot <bold>MS</bold> modified spigot <bold>PI</bold> piriform gland spigot <bold>PLS</bold> posterior lateral spinneret <bold>PMS</bold> posterior median spinneret <bold>t</bold> tartipore.</p></caption><graphic xmlns:xlink="http://www.w3.org/1999/xlink" xlink:href="ZooKeys-195-001-g095.jpg" position="float" orientation="portrait" xlink:type="simple"/></fig></tp:treatment-sec><tp:treatment-sec sec-type="Spinneret spigot morphology"><title>Spinneret spigot morphology.</title><p>Female ALS with at least 7 MAP within and on inner edge of spinning field of more the 90 PI and many small tartipores (<xref ref-type="fig" rid="F94">Fig. 94B</xref>); male with at least 1 MAP on inner margin and 3 more within spinning field of about<!--PageBreak--> 50 PI (<xref ref-type="fig" rid="F95">Fig. 95B</xref>). Female PMS with 1 central mAP spigot, a large anterior spigot (probably CY) flanked by 2 large tartipores, and 30 smaller spigots scattered from anterior to posterior (<xref ref-type="fig" rid="F94">Fig. 94C</xref>); male PMS with 1 central mAP and about 9 AC, suggesting that the additional spigots on the female may comprise AC and CY spigots (<xref ref-type="fig" rid="F95">Fig. 95C</xref>). Female PLS with anterobasal MS and 1 accompanying spigot and distal field of more than 35 AC (<xref ref-type="fig" rid="F94">Fig. 94D</xref>); male MS with 2 flanking spigots, also with about 35 AC (<xref ref-type="fig" rid="F95">Fig. 95D, E</xref>). Male cribellar plate with no sign of spigots (<xref ref-type="fig" rid="F95">Fig. 95F</xref>); numerous epiandrous gland spigots present (<xref ref-type="fig" rid="F93">Fig. 93F</xref>).</p></tp:treatment-sec><tp:treatment-sec><!--Section generated to contain objects referenced in tp:taxon-treatment.--><fig id="F11" position="float" orientation="portrait"><label>Figure 11.</label><caption><p><bold>A–L</bold> Schematic illustrations of the carapace of assorted <italic><tp:taxon-name>Stegodyphus</tp:taxon-name></italic> species. <bold>A–D</bold> <italic><tp:taxon-name>Stegodyphus lineatus</tp:taxon-name></italic> <bold>E–H</bold> <italic><tp:taxon-name>Stegodyphus mimosarum</tp:taxon-name></italic> <bold>I–L</bold> <italic><tp:taxon-name>Stegodyphus sarasinorum</tp:taxon-name></italic>. <bold>A–B, E–F, I–J</bold> male <bold>C–D, G–H, K–L</bold> female <bold>A, C, E, G, I, K</bold> anterior view <bold>B, D, F, H, J, L</bold> dorsal view <bold>A</bold> illustrates example of median eyes separated on horizontal axis; E illustrates example of median eyes overlapping on vertical axis. Dashed lines at posterior of carapace indicate uncertainty. Not to scale.</p></caption><graphic xmlns:xlink="http://www.w3.org/1999/xlink" xlink:href="ZooKeys-195-001-g011.jpg" position="float" orientation="portrait" xlink:type="simple"/></fig><fig id="F15" position="float" orientation="portrait"><label>Figure 15.</label><caption><p><bold>A–L</bold> Left male palpi of eresid species, photomicrographs. <bold>A–C</bold> <italic><tp:taxon-name>Seothyra henscheli</tp:taxon-name></italic> from Gobabeb Station, Namibia (SMN 40828, NMN) <bold>D, F</bold> <italic><tp:taxon-name>Stegodyphus lineatus</tp:taxon-name></italic> <bold>D–E</bold> from Negev, Israel (MR) <bold>F</bold> from Nengrahar, Afghanistan (MR010, MR) <bold>G–I</bold> <italic><tp:taxon-name>Stegodyphus mimosarum</tp:taxon-name></italic> from Forêt d'Analalava, Fianarantsoa, Madagascar (CASENT 9015950, CAS) <bold>J–L</bold> <italic><tp:taxon-name>Stegodyphus sarasinorum</tp:taxon-name></italic> from 7.5 km E PwintPhyu, Magway Division, Myanmar (CASENT 9019370, CAS) <bold>A, D, G, J</bold> prolateral view <bold>B, E, H, K</bold> retrolateral view <bold>C, F, I, L</bold> expanded palp. <bold>BH</bold> basal haematodocha <bold>MH</bold> median haematodocha.</p></caption><graphic xmlns:xlink="http://www.w3.org/1999/xlink" xlink:href="ZooKeys-195-001-g015.jpg" position="float" orientation="portrait" xlink:type="simple"/></fig><fig id="F18" position="float" orientation="portrait"><label>Figure 18.</label><caption><p><bold>A–L</bold> Epigyna of eresid species, photomicrographs. <bold>A, D</bold> <italic><tp:taxon-name>Loureedia annulipes</tp:taxon-name></italic> from Wadi Mashash, Negev, Israel (MR019, MR) <bold>B, E</bold> <italic><tp:taxon-name>Paradonea variegata</tp:taxon-name></italic> from Steinkopf, Northern Cape, South Africa (ZMB 26964, ZMHB) <bold>C, F</bold> <italic><tp:taxon-name>Seothyra henscheli</tp:taxon-name></italic>; C from Kuiseb River, Gobabeb, Namibia (SMN 46627, NMN) <bold>F</bold> from Sout Rivier, Namibia (CASENT 9039242, CAS) <bold>G, J</bold> <italic><tp:taxon-name>Stegodyphus lineatus</tp:taxon-name></italic> from Belkis, near Birecor, Turkey (MR015, MR) <bold>H, K</bold> <italic><tp:taxon-name>Stegodyphus mimosarum</tp:taxon-name></italic> <bold>H</bold> from Forêt d'Analalava, Fianarantsoa, Madagascar (CASENT 9015950, CAS) <bold>K</bold> from Réserve Spéciale de Cap Sainte Marie, Toliara, Madagascar (CASENT 9012844, CAS) <bold>I, L</bold> <italic><tp:taxon-name>Stegodyphus sarasinorum</tp:taxon-name></italic> from 7.5 km E PwintPhyu, Magway Division, Myanmar (CASENT 9019370, CAS) <bold>A–C, G–I</bold> ventral view <bold>D–F, J–L</bold> dorsal view, cleared. <bold>AL</bold> anterior lobe <bold>ML</bold> median lobe <bold>S</bold> spermatheca <bold>SH</bold> spermathecal head.</p></caption><graphic xmlns:xlink="http://www.w3.org/1999/xlink" xlink:href="ZooKeys-195-001-g018.jpg" position="float" orientation="portrait" xlink:type="simple"/></fig></tp:treatment-sec><ref-list><ref id="B7"><mixed-citation xmlns:xlink="http://www.w3.org/1999/xlink" xlink:type="simple"><person-group><name name-style="western"><surname>Bradoo</surname><given-names>BL</given-names></name></person-group> (<year>1975</year>)<article-title> The sexual biology and morphology of the reproductive organs of <italic>Stegodyphus sarasinorum</italic> Karsch (Araneae: Eresidae).</article-title><source>Entomologist’s Monthly Magazine </source><volume>111</volume>: <fpage>239</fpage>-<lpage>247</lpage>.</mixed-citation></ref><ref id="B112"><mixed-citation xmlns:xlink="http://www.w3.org/1999/xlink" xlink:type="simple"><person-group><name name-style="western"><surname>Tikader</surname><given-names>BK</given-names></name><name name-style="western"><surname>Biswas</surname><given-names>B</given-names></name></person-group> (<year>1981</year>)<article-title> Spider fauna of Calcutta and vicinity: Part-I.</article-title><source>Records of the Zoological Survey of India Occasional Papers </source><volume>30</volume>: <fpage>1</fpage>-<lpage>149</lpage>.</mixed-citation></ref><ref id="B120"><mixed-citation xmlns:xlink="http://www.w3.org/1999/xlink" xlink:type="simple"><person-group><name name-style="western"><surname>Wunderlich</surname><given-names>J</given-names></name></person-group> (<year>1986</year>)<source> Spinnenfauna gestern und heute.</source><publisher-name>Erich Bauer Verlag bei Quelle and Meyer</publisher-name>, <publisher-loc>Wiesbaden</publisher-loc>, <lpage>283</lpage> pp.</mixed-citation></ref><ref id="B54"><mixed-citation xmlns:xlink="http://www.w3.org/1999/xlink" xlink:type="simple"><person-group><name name-style="western"><surname>Kraus</surname><given-names>O</given-names></name><name name-style="western"><surname>Kraus</surname><given-names>M</given-names></name></person-group> (<year>1988</year>)<article-title> The genus <italic>Stegodyphus</italic> (Arachnida, Araneae). Sibling species, species groups, and parallel origins of social living.</article-title><source>Verhandlungen naturwissenschaften vereins Hamburg (NF) </source><volume>30</volume>: <fpage>151</fpage>-<lpage>254</lpage>.</mixed-citation></ref><ref id="B31"><mixed-citation xmlns:xlink="http://www.w3.org/1999/xlink" xlink:type="simple"><person-group><name name-style="western"><surname>Gajbe</surname><given-names>UA</given-names></name></person-group> (<year>2007</year>)<article-title> Araneae: Arachnida. In Fauna of Madhya Pradesh (including Chhattisgarh), State Fauna Series.</article-title><source>Zoological Survey of India </source><volume>15</volume>: <fpage>419</fpage>-<lpage>540</lpage>.</mixed-citation></ref></ref-list></tp:taxon-treatment>
